# Supplementary material for: Comparison of next generation sequencing technologies for transcriptome characterization
Source: BMC Genomics. 2009 Aug 1;10:347. doi: 10.1186/1471-2164-10-347 (PMC2907694; doi:10.1186/1471-2164-10-347)
Supplement: Additional file 1 — Unigene blast results. This file contains the detailed blast results of all unigenes. There are 5 worksheets that contain the blast information for each of the GS20 unigene builds, Arabidopsis ('ath'), Eschscholzia ('eca – random', 'eca – oligo-dT', and 'eca – combined'), and Persea ('pam – normalized'). Each worksheet has the following columns: unigene name (query), query unigene length (qlen), number of reads (reads), coverage of best blast result (cov), the database of the best hit (db), the best hit gene name (hit), the length of the hit (hlen), the evalue, bit score, and description of the best hit (desc). See materials and methods for description of the different similarity searches used in these analyses. [file 1471-2164-10-347-S1.xls]

## Sheet: ath
query	qlen	reads	cov	db	hit	hlen	evalue	bit	desc
contig08061	357	586	34.83	Arath7.cdna	gnl|Arath7|AT1G67090.1	1025	0	706	| Symbols: RBCS1A | ribulose bisphosphate carboxylase small chain 1A / RuBisCO small subunit 1A (RBCS-1A) (ATS1A) | chr1:25051821-25053087 REVERSE
contig00035	1326	541	96.79	Arath7.cdna	gnl|Arath7|AT1G54040.2	1370	0	2121	| Symbols: TASTY, ESP | ESP (EPITHIOSPECIFIER PROTEIN) | chr1:20174383-20177617 REVERSE
contig08724	1653	391	90.03	Arath7.cdna	gnl|Arath7|AT5G26000.1	1836	0	3255	| Symbols: TGG1 | TGG1 (THIOGLUCOSIDE GLUCOHYDROLASE 1); hydrolase, hydrolyzing O-glycosyl compounds | chr5:9079508-9082387 REVERSE
contig08295	1175	278	94.61	Arath7.cdna	gnl|Arath7|AT2G42840.1	1242	0	1602	| Symbols: PDF1 | PDF1 (PROTODERMAL FACTOR 1) | chr2:17833193-17834613 REVERSE
contig08670	310	258	31.5	Arath7.cdna	gnl|Arath7|AT5G38410.1	984	4e-175	613	| Symbols: | ribulose bisphosphate carboxylase small chain 3B / RuBisCO small subunit 3B (RBCS-3B) (ATS3B) | chr5:15394403-15395646 REVERSE
contig00011	240	229	23.41	Arath7.cdna	gnl|Arath7|AT1G67090.1	1025	1e-41	168	| Symbols: RBCS1A | ribulose bisphosphate carboxylase small chain 1A / RuBisCO small subunit 1A (RBCS-1A) (ATS1A) | chr1:25051821-25053087 REVERSE
contig00660	640	219	76.92	Arath7.cdna	gnl|Arath7|AT2G21660.1	832	2e-157	555	| Symbols: GR-RBP7, CCR2, ATGRP7 | ATGRP7 (COLD, CIRCADIAN RHYTHM, AND RNA BINDING 2); RNA binding / double-stranded DNA binding / single-stranded DNA binding | chr2:9272329-9273469 REVERSE
contig07960	927	215	52.55	Arath7.cdna	gnl|Arath7|AT5G60390.1	1764	0	1707	| Symbols: | elongation factor 1-alpha / EF-1-alpha | chr5:24305884-24308246 FORWARD
contig04760	1157	206	82.29	Arath7.cdna	gnl|Arath7|AT3G12145.1	1406	0	2056	| Symbols: FLOR1, FLR1 | FLR1 (FLOR1); enzyme inhibitor | chr3:3874505-3876244 REVERSE
contig08550	373	190	100	Arath7.cdna	gnl|Arath7|ATCG00220.1	105	3e-53	208	| Symbols: PSBM | PSII low MW protein | chrC:28707-28811 REVERSE
contig08748	708	190	97.93	Arath7.cdna	gnl|Arath7|AT2G20870.1	723	0	1116	| Symbols: | cell wall protein precursor, putative | chr2:8989071-8989793 REVERSE
contig07945	123	185	11.78	Arath7.cdna	gnl|Arath7|AT1G29930.1	1044	3e-53	206	| Symbols: AB140, CAB140, LHCB1.3, CAB1 | CAB1 (CHLOROPHYLL A/B BINDING PROTEIN 1); chlorophyll binding | chr1:10477989-10479032 FORWARD
contig00214	1058	182	73.68	Arath7.cdna	gnl|Arath7|AT1G28290.1	1436	0	1346	| Symbols: | pollen Ole e 1 allergen and extensin family protein | chr1:9889112-9890980 REVERSE
contig00320	837	182	95.22	Arath7.cdna	gnl|Arath7|AT1G27710.1	879	0	745	| Symbols: | glycine-rich protein | chr1:9642461-9643339 FORWARD
contig08660	512	180	85.91	Arath7.cdna	gnl|Arath7|AT3G08770.1	596	0	989	| Symbols: LTP6 | LTP6 (Lipid transfer protein 6); lipid binding | chr3:2664145-2664834 REVERSE
contig07947	912	179	31.83	Arath7.cdna	gnl|Arath7|AT1G12380.1	2865	0.14	38.2	| Symbols: | similar to unknown protein [Arabidopsis thaliana] (TAIR:AT1G62870.1); similar to OSIGBa0107A02.7 [Oryza sativa (indica cultivar-group)] (GB:CAH66046.1); similar to Os02g0450000 [Oryza sativa (japonica cultivar-group)] (GB:NP_001046758.1); similar to Zinc finger, BED-type predicted [Medicago truncatula] (GB:ABE87437.1) | chr1:4214260-4217124 REVERSE
contig08064	620	178	57.73	Arath7.cdna	gnl|Arath7|AT5G24780.1	1074	0	1118	| Symbols: VSP1, ATVSP | VSP1 (VEGETATIVE STORAGE PROTEIN 1); acid phosphatase | chr5:8507593-8508960 REVERSE
contig08653	295	175	28.23	Arath7.cdna	gnl|Arath7|AT2G34420.1	1045	2e-155	547	| Symbols: LHCB1.5, LHB1B2 | LHB1B2 (Photosystem II light harvesting complex gene 1.5); chlorophyll binding | chr2:14529603-14530647 REVERSE
contig08623	1161	174	91.71	Arath7.cdna	gnl|Arath7|AT3G47470.1	1266	0	2054	| Symbols: CAB4, LHCA4 | LHCA4 (Photosystem I light harvesting complex gene 4); chlorophyll binding | chr3:17504357-17506018 REVERSE
contig08666	899	172	81.06	Arath7.cdna	gnl|Arath7|AT3G54890.1	1109	0	1782	| Symbols: LHCA1 | LHCA1; chlorophyll binding | chr3:20350482-20352081 REVERSE
contig08594	807	166	84.41	Arath7.cdna	gnl|Arath7|AT3G16640.1	956	0	1562	| Symbols: TCTP | TCTP (TRANSLATIONALLY CONTROLLED TUMOR PROTEIN) | chr3:5669379-5670848 REVERSE
contig08076	923	163	100	Arath7.cdna	gnl|Arath7|AT1G78370.1	899	0	1078	| Symbols: ATGSTU20 | ATGSTU20 (Arabidopsis thaliana Glutathione S-transferase (class tau) 20); glutathione transferase | chr1:29489162-29490183 REVERSE
contig00028	1545	161	83.79	Arath7.cdna	gnl|Arath7|AT2G39730.2	1844	0	2936	| Symbols: RCA | RCA (RUBISCO ACTIVASE) | chr2:16577824-16580626 REVERSE
contig00112	885	160	93.06	Arath7.cdna	gnl|Arath7|AT1G31330.1	951	0	1635	| Symbols: PSAF | PSAF (photosystem I subunit F) | chr1:11214805-11216018 REVERSE
contig06353	480	160	17.08	Arath7.cdna	gnl|Arath7|ATCG00950.1	2810	0	910	| Symbols: RRN23S.1 | chloroplast-encoded 23S ribosomal RNA | chrC:104691-107500 FORWARD
contig01587	1055	159	61.95	Arath7.cdna	gnl|Arath7|AT1G04820.1	1703	0	1925	| Symbols: TUA4 | TUA4 (tubulin alpha-4 chain) | chr1:1356190-1358385 REVERSE
contig08272	1037	157	96.64	Arath7.cdna	gnl|Arath7|AT4G03210.1	1073	0	1877	| Symbols: XTH9 | XTH9 (XYLOGLUCAN ENDOTRANSGLUCOSYLASE/HYDROLASE 9); hydrolase, acting on glycosyl bonds | chr4:1415949-1417327 FORWARD
contig00061	863	155	71.44	Arath7.cdna	gnl|Arath7|AT4G10340.1	1208	0	1536	| Symbols: LHCB5 | LHCB5 (LIGHT HARVESTING COMPLEX OF PHOTOSYSTEM II 5); chlorophyll binding | chr4:6408012-6409673 FORWARD
contig08764	514	155	90.02	Arath7.cdna	gnl|Arath7|AT5G02380.1	571	0	944	| Symbols: MT2B | MT2B (METALLOTHIONEIN 2B) | chr5:506496-507242 REVERSE
contig01267	861	150	92.48	Arath7.cdna	gnl|Arath7|AT5G22430.1	931	0	1600	| Symbols: | similar to unknown protein [Arabidopsis thaliana] (TAIR:AT2G27385.1); similar to hypothetical protein [Oryza sativa (japonica cultivar-group)] (GB:BAD27801.1) | chr5:7433793-7434938 FORWARD
contig08565	1357	149	90.47	Arath7.cdna	gnl|Arath7|AT5G33370.1	1500	0	2345	| Symbols: | GDSL-motif lipase/hydrolase family protein | chr5:12619698-12621994 REVERSE
contig08095	1574	147	100	fungidb.pep	gnl|Klula|37676	147	8e-22	103	gi|50307713|gb|XP_453849.1|KLLA0D17842g // unnamed protein product; some similarities with sp|Q9Y071 Periplaneta americana Putative transcription factor, hypothetical start [Kluyveromyces lactis NRRL Y-1140]
contig08262	843	147	50.69	Arath7.cdna	gnl|Arath7|AT4G38770.1	1663	0	1600	| Symbols: ATPRP4, PRP4 | PRP4 (PROLINE-RICH PROTEIN 4) | chr4:18096803-18098558 REVERSE
contig00741	808	146	86.42	Arath7.cdna	gnl|Arath7|AT1G20340.1	935	0	1574	| Symbols: DRT112 | DRT112 (DNA-damage-repair/toleration protein 112); copper ion binding / electron carrier | chr1:7042419-7043353 REVERSE
contig05272	781	139	62.78	Arath7.cdna	gnl|Arath7|AT5G66570.1	1244	0	1516	| Symbols: PSBO-1, OEE1, OEE33, OE33, PSBO1 | PSBO-1 (OXYGEN-EVOLVING ENHANCER 33) | chr5:26585879-26587504 FORWARD
contig00079	495	136	68.75	Arath7.cdna	gnl|Arath7|AT1G79040.1	720	0	942	| Symbols: PSBR | PSBR (photosystem II subunit R) | chr1:29740909-29741902 FORWARD
contig00196	508	130	96.21	fungidb.pep	gnl|Klula|37671	528	3e-14	75.9	gi|50312721|gb|XP_453844.1|KLLA0D17732g // unnamed protein product; some similarities with sp|Q8TGM6 Saccharomyces cerevisiae Hypothetical 14.3 kDa protein, hypothetical start [Kluyveromyces lactis NRRL Y-1140]
contig08090	787	130	94.25	Arath7.cdna	gnl|Arath7|AT4G02770.1	835	0	1300	| Symbols: PSAD-1 | PSAD-1 (photosystem I subunit D-1) | chr4:1229111-1229945 REVERSE
contig08630	1020	130	84.51	Arath7.cdna	gnl|Arath7|AT4G35100.1	1207	0	1941	| Symbols: PIP3A, PIP2;7, SIMIP, PIP3 | PIP3 (PLASMA MEMBRANE INTRINSIC PROTEIN 3); water channel | chr4:16708603-16710253 FORWARD
contig08509	1071	129	51.97	Arath7.cdna	gnl|Arath7|AT3G02470.2	2061	0	2115	| Symbols: SAMDC | SAMDC (S-ADENOSYLMETHIONINE DECARBOXYLASE); adenosylmethionine decarboxylase | chr3:509428-511583 FORWARD
contig08656	104	129	10.2	Arath7.cdna	gnl|Arath7|AT1G29910.1	1020	1e-49	194	| Symbols: CAB3, AB180, LHCB1.2 | CAB3 (CHLOROPHYLL A/B BINDING PROTEIN 3); chlorophyll binding | chr1:10472264-10473283 REVERSE
contig08293	649	128	91.93	Arath7.cdna	gnl|Arath7|AT2G38540.1	706	0	1229	| Symbols: LTP1, ATLTP1, LP1 | LP1 (nonspecific lipid transfer protein 1) | chr2:16137428-16138252 FORWARD
contig08480	541	123	76.09	Arath7.cdna	gnl|Arath7|AT1G24020.1	711	0	906	| Symbols: MLP423 | Bet v I allergen family protein | chr1:8500461-8501509 REVERSE
contig08541	788	123	80.08	Arath7.cdna	gnl|Arath7|AT4G12800.1	984	0	1532	| Symbols: PSAL | PSAL (photosystem I subunit L) | chr4:7521319-7522667 FORWARD
contig08667	923	121	81.39	Arath7.cdna	gnl|Arath7|AT5G54270.1	1134	0	1780	| Symbols: LHCB3*1, LHCB3 | LHCB3 (LIGHT-HARVESTING CHLOROPHYLL BINDING PROTEIN 3) | chr5:22055499-22056794 FORWARD
contig07982	667	118	79.31	Arath7.cdna	gnl|Arath7|AT2G30570.1	841	0	1300	| Symbols: PSBW | photosystem II reaction center W (PsbW) protein-related | chr2:13026105-13027271 REVERSE
contig08586	442	118	24.45	Arath7.cdna	gnl|Arath7|AT3G41768.1	1808	0	870	| Symbols: | rRNA | chr3:14208663-14210470 FORWARD
contig00015	872	117	72.79	Arath7.cdna	gnl|Arath7|AT1G61520.1	1198	0	1687	| Symbols: LHCA3 | LHCA3 (Photosystem I light harvesting complex gene 3); chlorophyll binding | chr1:22703675-22705048 FORWARD
contig00053	860	114	90.43	Arath7.cdna	gnl|Arath7|AT1G33140.1	951	0	1669	| Symbols: | 60S ribosomal protein L9 (RPL90A/C) | chr1:12023255-12024763 FORWARD
contig02477	501	113	66.01	Arath7.cdna	gnl|Arath7|AT1G09690.1	759	0	938	| Symbols: | 60S ribosomal protein L21 (RPL21C) | chr1:3136190-3137477 REVERSE
contig00301	820	111	91.42	Arath7.cdna	gnl|Arath7|AT1G26630.1	897	0	1477	| Symbols: | eukaryotic translation initiation factor 5A, putative / eIF-5A, putative | chr1:9205823-9207370 FORWARD
contig08652	290	111	27	Arath7.cdna	gnl|Arath7|AT5G24780.1	1074	3e-160	563	| Symbols: VSP1, ATVSP | VSP1 (VEGETATIVE STORAGE PROTEIN 1); acid phosphatase | chr5:8507593-8508960 REVERSE
contig08672	142	109	13.6	Arath7.cdna	gnl|Arath7|AT1G29930.1	1044	1e-65	248	| Symbols: AB140, CAB140, LHCB1.3, CAB1 | CAB1 (CHLOROPHYLL A/B BINDING PROTEIN 1); chlorophyll binding | chr1:10477989-10479032 FORWARD
contig08605	567	108	51.5	Arath7.cdna	gnl|Arath7|AT2G05100.1	1101	0	1076	| Symbols: LHCB2.3, LHCB2.1 | LHCB2.1 (Photosystem II light harvesting complex gene 2.1); chlorophyll binding | chr2:1823237-1824422 REVERSE
contig08644	185	107	21.61	Arath7.cdna	gnl|Arath7|AT5G38420.1	856	8e-89	325	| Symbols: | ribulose bisphosphate carboxylase small chain 2B / RuBisCO small subunit 2B (RBCS-2B) (ATS2B) | chr5:15398175-15399260 REVERSE
contig00309	970	105	91.6	Arath7.cdna	gnl|Arath7|AT1G44575.1	1059	0	1786	| Symbols: PSBS, NPQ4 | NPQ4 (NONPHOTOCHEMICAL QUENCHING) | chr1:16874136-16875823 FORWARD
contig08741	169	105	11.81	Arath7.cdna	gnl|Arath7|AT4G05320.1	1431	4e-72	270	| Symbols: UBQ10 | UBQ10 (POLYUBIQUITIN 10); protein binding | chr4:2718168-2720130 FORWARD
contig00270	627	103	86.36	Arath7.cdna	gnl|Arath7|AT1G54410.1	726	2e-160	565	| Symbols: | dehydrin family protein | chr1:20313444-20314434 REVERSE
contig08302	854	103	57.32	Arath7.cdna	gnl|Arath7|AT3G04290.1	1490	0	1681	| Symbols: ATLTL1, LTL1 | ATLTL1/LTL1 (LI-TOLERANT LIPASE 1); carboxylic ester hydrolase | chr3:1133331-1136323 REVERSE
contig00781	1054	102	72.74	Arath7.cdna	gnl|Arath7|AT1G43170.2	1449	0	1955	| Symbols: EMB2207, RPL3A | ARP1 (ARABIDOPSIS RIBOSOMAL PROTEIN 1); structural constituent of ribosome | chr1:16269204-16271310 FORWARD
contig08592	304	102	29.12	Arath7.cdna	gnl|Arath7|AT1G29930.1	1044	4e-172	603	| Symbols: AB140, CAB140, LHCB1.3, CAB1 | CAB1 (CHLOROPHYLL A/B BINDING PROTEIN 1); chlorophyll binding | chr1:10477989-10479032 FORWARD
contig00254	571	100	55.38	Arath7.cdna	gnl|Arath7|AT1G02780.1	1031	0	1027	| Symbols: EMB2386 | EMB2386 (EMBRYO DEFECTIVE 2386); structural constituent of ribosome | chr1:607808-609465 REVERSE
contig07994	754	100	66.31	Arath7.cdna	gnl|Arath7|AT1G06680.1	1137	0	1451	| Symbols: OEE2, PSBP-1 | PSBP-1 (OXYGEN-EVOLVING ENHANCER PROTEIN 2); calcium ion binding | chr1:2047826-2049417 FORWARD
contig08003	795	100	82.47	Arath7.cdna	gnl|Arath7|AT5G20290.1	964	0	1443	| Symbols: | 40S ribosomal protein S8 (RPS8A) | chr5:6851454-6853066 REVERSE
contig08019	873	100	57.06	Arath7.cdna	gnl|Arath7|AT5G54770.1	1530	0	1721	| Symbols: TZ, THI1 | THI1 (THIAZOLE REQUIRING) | chr5:22263821-22265558 FORWARD
contig00075	238	99	13.49	Arath7.cdna	gnl|Arath7|AT5G60390.1	1764	7e-133	472	| Symbols: | elongation factor 1-alpha / EF-1-alpha | chr5:24305884-24308246 FORWARD
contig01058	819	97	84.52	Arath7.cdna	gnl|Arath7|AT2G18020.1	969	0	1580	| Symbols: EMB2296 | EMB2296 (EMBRYO DEFECTIVE 2296); structural constituent of ribosome | chr2:7844185-7845386 FORWARD
contig08056	1364	97	25.44	Arath7.cdna	gnl|Arath7|ATCG01130.1	5361	0	650	| Symbols: YCF1.2 | Identical to Putative membrane protein ycf1 (ycf1-B) [Arabidopsis Thaliana] (GB:P56785); similar to hypothetical chloroplast RF1 [Gossypium hirsutum] (GB:YP_538982.1); similar to Hypothetical protein [Gossypium barbadense] (GB:BAF41305.1); similar to hypothetical chloroplast RF1 [Eucalyptus globulus subsp. globulus] (GB:YP_636357.1); contains InterPro domain Ycf1; (InterPro:IP…
contig00194	1129	95	47.58	Arath7.cdna	gnl|Arath7|AT5G02500.1	2373	0	1951	| Symbols: HSP70-1, AT-HSC70-1, HSC70, HSC70-1 | HSC70-1 (heat shock cognate 70 kDa protein 1); ATP binding | chr5:553743-556439 REVERSE
contig07968	1218	95	73.24	Arath7.cdna	gnl|Arath7|AT4G14080.1	1663	0	2183	| Symbols: MEE48 | MEE48 (maternal effect embryo arrest 48); hydrolase, hydrolyzing O-glycosyl compounds | chr4:8118532-8120353 REVERSE
contig07993	729	95	40.32	Arath7.cdna	gnl|Arath7|AT3G41768.1	1808	0	1443	| Symbols: | rRNA | chr3:14208663-14210470 FORWARD
contig07964	720	94	92.31	Arath7.cdna	gnl|Arath7|AT1G55670.1	780	0	1195	| Symbols: PSAG | PSAG | chr1:20806336-20807115 REVERSE
contig08004	527	94	79.85	Arath7.cdna	gnl|Arath7|AT5G62080.1	660	0	981	| Symbols: | protease inhibitor/seed storage/lipid transfer protein (LTP) family protein | chr5:24950697-24951671 REVERSE
contig00341	986	91	89.07	Arath7.cdna	gnl|Arath7|AT3G61470.1	1107	0	1907	| Symbols: LHCA2 | LHCA2 (Photosystem I light harvesting complex gene 2); chlorophyll binding | chr3:22756628-22758257 FORWARD
contig08263	684	91	41.13	Arath7.cdna	gnl|Arath7|AT4G38770.1	1663	0	1033	| Symbols: ATPRP4, PRP4 | PRP4 (PROLINE-RICH PROTEIN 4) | chr4:18096803-18098558 REVERSE
contig08651	620	91	84.12	Arath7.cdna	gnl|Arath7|AT1G70600.1	737	0	1146	| Symbols: | 60S ribosomal protein L27A (RPL27aC) | chr1:26624586-26625322 REVERSE
contig07963	613	89	40.38	Arath7.cdna	gnl|Arath7|AT4G38970.1	1518	0	1215	| Symbols: | fructose-bisphosphate aldolase, putative | chr4:18163490-18165756 REVERSE
contig07986	676	89	80.76	Arath7.cdna	gnl|Arath7|AT3G04400.1	837	0	1261	| Symbols: EMB2171 | EMB2171 (EMBRYO DEFECTIVE 2171); structural constituent of ribosome | chr3:1167282-1168665 FORWARD
contig07971	670	87	89.45	Arath7.cdna	gnl|Arath7|AT5G02960.1	749	0	1231	| Symbols: | 40S ribosomal protein S23 (RPS23B) | chr5:693077-694513 REVERSE
contig01098	815	86	90.35	Arath7.cdna	gnl|Arath7|AT4G21280.1	902	0	1532	| Symbols: PSBQ, PSBQA, PSBQ-1 | PSBQ/PSBQ-1/PSBQA; calcium ion binding | chr4:11334412-11335783 FORWARD
contig08113	223	85	12.33	Arath7.cdna	gnl|Arath7|AT3G41768.1	1808	2e-123	440	| Symbols: | rRNA | chr3:14208663-14210470 FORWARD
contig01107	628	83	93.87	Arath7.cdna	gnl|Arath7|AT4G27090.1	669	0	1166	| Symbols: | 60S ribosomal protein L14 (RPL14B) | chr4:13593911-13595258 REVERSE
contig08101	612	81	45.74	Arath7.cdna	gnl|Arath7|AT2G10940.1	1338	0	837	| Symbols: | protease inhibitor/seed storage/lipid transfer protein (LTP) family protein | chr2:4317494-4319185 REVERSE
contig08296	692	81	75.88	Arath7.cdna	gnl|Arath7|AT5G15200.1	912	0	1292	| Symbols: | 40S ribosomal protein S9 (RPS9B) | chr5:4934886-4936411 REVERSE
contig08657	300	81	28.71	Arath7.cdna	gnl|Arath7|AT2G34420.1	1045	9e-170	595	| Symbols: LHCB1.5, LHB1B2 | LHB1B2 (Photosystem II light harvesting complex gene 1.5); chlorophyll binding | chr2:14529603-14530647 REVERSE
contig00062	521	80	96.84	Arath7.cdna	gnl|Arath7|AT3G09390.1	538	0	999	| Symbols: ATMT-K, ATMT-1, MT2, MT2A | MT2A (METALLOTHIONEIN 2A) | chr3:2889492-2890235 REVERSE
contig00076	160	78	9.07	Arath7.cdna	gnl|Arath7|AT5G60390.1	1764	6e-86	315	| Symbols: | elongation factor 1-alpha / EF-1-alpha | chr5:24305884-24308246 FORWARD
contig07987	585	78	39.66	Arath7.cdna	gnl|Arath7|AT5G02870.1	1475	0	850	| Symbols: | 60S ribosomal protein L4/L1 (RPL4D) | chr5:657784-659731 FORWARD
contig00218	514	77	77.18	Arath7.cdna	gnl|Arath7|AT1G69620.1	666	0	904	| Symbols: RPL34 | RPL34 (RIBOSOMAL PROTEIN L34); structural constituent of ribosome | chr1:26193499-26194986 FORWARD
contig00104	449	76	46.19	Arath7.cdna	gnl|Arath7|AT1G14320.1	972	0	890	| Symbols: | 60S ribosomal protein L10 (RPL10A) / Wilm's tumor suppressor protein-related | chr1:4888209-4889656 FORWARD
contig00438	667	76	43.23	Arath7.cdna	gnl|Arath7|AT3G26650.1	1543	0	1189	| Symbols: GAPA-1, GAPA | GAPA (GLYCERALDEHYDE 3-PHOSPHATE DEHYDROGENASE A SUBUNIT); glyceraldehyde-3-phosphate dehydrogenase | chr3:9796308-9798282 FORWARD
contig00441	912	76	68.52	Arath7.cdna	gnl|Arath7|AT3G09200.1	1331	0	1792	| Symbols: | 60S acidic ribosomal protein P0 (RPP0B) | chr3:2823096-2825120 REVERSE
contig07891	764	76	51.24	Arath7.cdna	gnl|Arath7|AT5G13930.1	1491	0	1453	| Symbols: TT4, ATCHS, CHS | CHS (CHALCONE SYNTHASE); naringenin-chalcone synthase | chr5:4488690-4490266 FORWARD
contig07048	699	74	87.92	Arath7.cdna	gnl|Arath7|AT2G39460.1	795	0	1336	| Symbols: RPL23A, ATRPL23A | ATRPL23A (RIBOSOMAL PROTEIN L23A); RNA binding / structural constituent of ribosome | chr2:16482001-16483186 FORWARD
contig07953	444	74	62.62	Arath7.cdna	gnl|Arath7|AT1G24825.3	709	0	825	| Symbols: | other RNA | chr1:8775937-8777426 FORWARD
contig07983	726	74	45.89	Arath7.cdna	gnl|Arath7|AT4G21960.1	1582	0	1407	| Symbols: PRXR1 | PRXR1 (peroxidase 42); peroxidase | chr4:11646186-11648474 REVERSE
contig00182	500	72	60.9	Arath7.cdna	gnl|Arath7|AT3G48930.1	821	0	955	| Symbols: EMB1080 | EMB1080 (EMBRYO DEFECTIVE 1080); structural constituent of ribosome | chr3:18151756-18153266 REVERSE
contig00716	457	72	77.2	Arath7.cdna	gnl|Arath7|AT3G60245.1	592	0	892	| Symbols: | 60S ribosomal protein L37a (RPL37aC) | chr3:22279721-22280981 FORWARD
contig08298	612	72	87.06	Arath7.cdna	gnl|Arath7|AT1G08380.1	703	0	1134	| Symbols: PSAO | PSAO (photosystem I subunit O) | chr1:2640810-2641825 REVERSE
contig00575	880	71	100	Arath7.pep	gnl|Arath7|AT1G04800.1	600	5e-08	55.1	| Symbols: | glycine-rich protein | chr1:1348634-1349236 REVERSE
contig07958	233	71	19.81	Arath7.cdna	gnl|Arath7|AT1G29920.1	1176	1e-106	385	| Symbols: CAB2, AB165, LHCB1.1 | CAB2 (Chlorophyll a/b-binding protein 2); chlorophyll binding | chr1:10474768-10475943 REVERSE
contig00030	567	70	78.21	Arath7.cdna	gnl|Arath7|AT4G29030.1	725	0	1104	| Symbols: | glycine-rich protein | chr4:14307255-14307979 FORWARD
contig00042	588	70	93.33	Arath7.cdna	gnl|Arath7|AT2G06520.1	630	0	1134	| Symbols: PSBX | PSBX (photosystem II subunit X) | chr2:2587726-2588355 REVERSE
contig00915	760	70	77	Arath7.cdna	gnl|Arath7|AT4G34870.1	987	0	1467	| Symbols: ATCYP1, ROC5 | ROC5 (ROTAMASE CYP 5); peptidyl-prolyl cis-trans isomerase | chr4:16614332-16615318 FORWARD
contig07985	421	70	50.85	Arath7.cdna	gnl|Arath7|AT5G45775.1	828	0	769	| Symbols: | 60S ribosomal protein L11 (RPL11D) | chr5:18582292-18583697 REVERSE
contig08299	520	70	36.14	Arath7.cdna	gnl|Arath7|AT1G13440.1	1439	0	979	| Symbols: GAPC-2 | GAPC-2; glyceraldehyde-3-phosphate dehydrogenase | chr1:4608193-4610644 REVERSE
contig08311	357	70	28.51	Arath7.cdna	gnl|Arath7|AT5G39740.1	1252	2e-165	581	| Symbols: | 60S ribosomal protein L5 (RPL5B) | chr5:15920524-15922690 FORWARD
contig08681	481	70	100	Arath7.cdna	gnl|Arath7|AT5G15970.1	480	0	842	| Symbols: COR6.6, KIN2 | KIN2 (COLD-RESPONSIVE 6.6) | chr5:5211914-5212668 FORWARD
contig01687	309	68	48.89	Arath7.cdna	gnl|Arath7|AT3G55750.1	632	3e-163	573	| Symbols: | 60S ribosomal protein L35a (RPL35aD) | chr3:20709532-20711022 FORWARD
contig00558	734	67	46.69	Arath7.cdna	gnl|Arath7|AT3G08580.2	1572	0	1455	| Symbols: AAC1 | AAC1 (ADP/ATP CARRIER 1); binding | chr3:2605448-2607793 REVERSE
contig01366	727	67	78.34	Arath7.cdna	gnl|Arath7|AT3G27830.1	928	0	906	| Symbols: RPL12, RPL12-A | RPL12-A (RIBOSOMAL PROTEIN L12-A); structural constituent of ribosome | chr3:10319742-10320669 FORWARD
contig08057	591	67	58.11	Arath7.cdna	gnl|Arath7|AT3G11940.1	1017	0	1150	| Symbols: AML1, ATRPS5A | ATRPS5A (RIBOSOMAL PROTEIN 5A); structural constituent of ribosome | chr3:3777901-3779473 REVERSE
contig08609	506	67	41.41	Arath7.cdna	gnl|Arath7|AT5G01530.1	1222	0	926	| Symbols: | chlorophyll A-B binding protein CP29 (LHCB4) | chr5:208936-210444 FORWARD
contig00351	684	66	46.91	Arath7.cdna	gnl|Arath7|AT1G62500.1	1458	0	722	| Symbols: | protease inhibitor/seed storage/lipid transfer protein (LTP) family protein | chr1:23135710-23137167 FORWARD
contig08330	645	65	59.34	Arath7.cdna	gnl|Arath7|AT1G67740.1	1087	0	922	| Symbols: YCF32, PSBY | PSBY (photosystem II BY) | chr1:25397731-25398817 REVERSE
contig08696	174	65	16.67	Arath7.cdna	gnl|Arath7|AT1G29930.1	1044	2e-73	274	| Symbols: AB140, CAB140, LHCB1.3, CAB1 | CAB1 (CHLOROPHYLL A/B BINDING PROTEIN 1); chlorophyll binding | chr1:10477989-10479032 FORWARD
contig08709	563	65	72.27	Arath7.cdna	gnl|Arath7|AT1G66410.1	779	0	700	| Symbols: ACAM-4, CAM4 | CAM4 (CALMODULIN 4); calcium ion binding | chr1:24777880-24779563 REVERSE
contig00352	683	64	50.44	Arath7.cdna	gnl|Arath7|AT3G22120.1	1354	3e-116	418	| Symbols: CWLP | CWLP (CELL WALL-PLASMA MEMBRANE LINKER PROTEIN); lipid binding | chr3:7794964-7796317 REVERSE
contig00584	842	63	90.44	Arath7.cdna	gnl|Arath7|AT1G72610.1	931	0	1576	| Symbols: GLP1 | GLP1 (GERMIN-LIKE PROTEIN 1); manganese ion binding / metal ion binding / nutrient reservoir | chr1:27342776-27343706 REVERSE
contig01369	1201	63	62.75	Arath7.cdna	gnl|Arath7|AT3G18490.1	1914	0	2248	| Symbols: | aspartyl protease family protein | chr3:6348761-6350674 REVERSE
contig05443	315	63	44.74	Arath7.cdna	gnl|Arath7|AT3G62250.1	704	2e-93	341	| Symbols: UBQ5 | UBQ5 (UBIQUITIN 5); protein binding | chr3:23048069-23048772 FORWARD
contig08645	262	62	24.67	Arath7.cdna	gnl|Arath7|AT5G35530.1	1062	2e-99	361	| Symbols: | 40S ribosomal protein S3 (RPS3C) | chr5:13727366-13729518 REVERSE
contig00668	760	61	92.35	Arath7.cdna	gnl|Arath7|AT2G34480.1	823	0	1249	| Symbols: | 60S ribosomal protein L18A (RPL18aB) | chr2:14539787-14541318 REVERSE
contig08082	155	61	15.75	Arath7.cdna	gnl|Arath7|AT5G38410.1	984	8e-76	281	| Symbols: | ribulose bisphosphate carboxylase small chain 3B / RuBisCO small subunit 3B (RBCS-3B) (ATS3B) | chr5:15394403-15395646 REVERSE
contig08522	303	61	46.12	Arath7.cdna	gnl|Arath7|AT4G15000.1	657	2e-164	577	| Symbols: | 60S ribosomal protein L27 (RPL27C) | chr4:8571829-8572485 FORWARD
contig08585	423	61	43.43	Arath7.cdna	gnl|Arath7|AT1G74060.1	974	2e-100	365	| Symbols: | 60S ribosomal protein L6 (RPL6B) | chr1:27853497-27855035 REVERSE
contig00025	442	60	44.2	Arath7.cdna	gnl|Arath7|AT4G31700.1	1000	0	868	| Symbols: RPS6 | RPS6 (RIBOSOMAL PROTEIN S6); structural constituent of ribosome | chr4:15346078-15347733 REVERSE
contig00180	512	60	100	Arath7.cdna	gnl|Arath7|AT5G44540.1	360	0	650	| Symbols: | tapetum-specific protein-related | chr5:17958514-17958873 REVERSE
contig07967	409	60	42.08	Arath7.cdna	gnl|Arath7|AT1G14320.1	972	0	773	| Symbols: | 60S ribosomal protein L10 (RPL10A) / Wilm's tumor suppressor protein-related | chr1:4888209-4889656 FORWARD
contig08395	447	60	100	Arath7.cdna	gnl|Arath7|AT3G15353.1	443	0	680	| Symbols: MT3 | MT3 (METALLOTHIONEIN 3) | chr3:5180674-5181407 REVERSE
contig00056	735	59	24.61	Arath7.cdna	gnl|Arath7|AT1G15690.1	2986	0	1197	| Symbols: ATAVP3, AVP-3, AVP1 | AVP1 (vacuolar-type H+-pumping pyrophosphatase 1); ATPase | chr1:5398985-5402728 FORWARD
contig07995	624	59	89.4	Arath7.cdna	gnl|Arath7|AT4G18100.1	698	0	1150	| Symbols: | 60S ribosomal protein L32 (RPL32A) | chr4:10035497-10036553 REVERSE
contig08558	152	59	18.27	Arath7.cdna	gnl|Arath7|AT2G21660.1	832	9e-82	301	| Symbols: GR-RBP7, CCR2, ATGRP7 | ATGRP7 (COLD, CIRCADIAN RHYTHM, AND RNA BINDING 2); RNA binding / double-stranded DNA binding / single-stranded DNA binding | chr2:9272329-9273469 REVERSE
contig00060	659	58	34.45	Arath7.cdna	gnl|Arath7|AT4G13940.2	1913	0	692	| Symbols: EMB1395, MEE58, SAHH, SAHH1, HOG1 | HOG1 (HOMOLOGY-DEPENDENT GENE SILENCING 1); adenosylhomocysteinase | chr4:8054858-8057176 FORWARD
contig00708	580	58	30.3	Arath7.cdna	gnl|Arath7|AT3G18490.1	1914	0	1122	| Symbols: | aspartyl protease family protein | chr3:6348761-6350674 REVERSE
contig08121	466	58	25.9	Arath7.cdna	gnl|Arath7|AT3G02470.3	1799	0	924	| Symbols: SAMDC | SAMDC (S-ADENOSYLMETHIONINE DECARBOXYLASE) | chr3:509103-511496 FORWARD
contig08303	270	57	35.86	Arath7.cdna	gnl|Arath7|AT3G63095.1	753	2e-115	414	| Symbols: | Encodes a Protease inhibitor/seed storage/LTP family protein | chr3:23326481-23327233 FORWARD
contig00492	737	56	57.4	Arath7.cdna	gnl|Arath7|AT1G44970.1	1284	0	1302	| Symbols: | peroxidase, putative | chr1:17004557-17006126 FORWARD
contig00648	521	56	73.38	Arath7.cdna	gnl|Arath7|AT5G18380.1	710	0	975	| Symbols: | 40S ribosomal protein S16 (RPS16C) | chr5:6090051-6090760 REVERSE
contig07978	282	56	30.65	Arath7.cdna	gnl|Arath7|AT3G24830.1	920	5e-131	466	| Symbols: | 60S ribosomal protein L13A (RPL13aB) | chr3:9064539-9066096 FORWARD
contig08537	385	56	62.4	Arath7.cdna	gnl|Arath7|AT2G27710.1	617	3e-179	626	| Symbols: | 60S acidic ribosomal protein P2 (RPP2B) | chr2:11823849-11824944 FORWARD
contig08364	659	55	74.8	Arath7.cdna	gnl|Arath7|AT3G49010.2	881	0	1269	| Symbols: BBC1, RSU2 | ATBBC1 (breast basic conserved 1); structural constituent of ribosome | chr3:18177754-18179677 REVERSE
contig08554	217	55	29.77	Arath7.cdna	gnl|Arath7|AT1G07790.1	729	6e-50	196	| Symbols: | histone H2B, putative | chr1:2412977-2413705 FORWARD
contig08655	127	55	12.15	Arath7.cdna	gnl|Arath7|AT2G34420.1	1045	6e-67	252	| Symbols: LHCB1.5, LHB1B2 | LHB1B2 (Photosystem II light harvesting complex gene 1.5); chlorophyll binding | chr2:14529603-14530647 REVERSE
contig00577	395	54	58.69	Arath7.cdna	gnl|Arath7|AT3G56340.1	673	0	767	| Symbols: | 40S ribosomal protein S26 (RPS26C) | chr3:20903108-20904422 REVERSE
contig01199	332	54	30.74	Arath7.cdna	gnl|Arath7|AT5G58420.1	1080	2e-168	591	| Symbols: | 40S ribosomal protein S4 (RPS4D) | chr5:23636732-23638320 FORWARD
contig08564	517	54	95.04	Arath7.cdna	gnl|Arath7|AT1G48750.1	544	0	777	| Symbols: | protease inhibitor/seed storage/lipid transfer protein (LTP) family protein | chr1:18039635-18040178 FORWARD
contig08629	583	54	53.34	Arath7.cdna	gnl|Arath7|AT5G20010.1	1093	0	1005	| Symbols: RAN1, ATRAN1, RAN-1 | RAN-1 (Ras-related GTP-binding nuclear protein 1); GTP binding | chr5:6760286-6762096 FORWARD
contig08640	656	54	85.86	Arath7.cdna	gnl|Arath7|AT1G62480.1	764	5e-136	484	| Symbols: | vacuolar calcium-binding protein-related | chr1:23132370-23133424 FORWARD
contig08697	404	54	33.06	Arath7.cdna	gnl|Arath7|AT5G01530.1	1222	0	771	| Symbols: | chlorophyll A-B binding protein CP29 (LHCB4) | chr5:208936-210444 FORWARD
contig00039	713	53	86.42	Arath7.cdna	gnl|Arath7|ATCG00830.1	825	0	718	| Symbols: RPL2.1 | encodes a chloroplast ribosomal protein L2, a constituent of the large subunit of the ribosomal complex | chrC:84337-85843 REVERSE
contig00553	415	53	47.05	Arath7.cdna	gnl|Arath7|AT5G27850.1	882	0	779	| Symbols: | 60S ribosomal protein L18 (RPL18C) | chr5:9873156-9874602 FORWARD
contig07970	295	53	72.3	Arath7.cdna	gnl|Arath7|ATCG00790.1	408	1e-94	345	| Symbols: RPL16 | chloroplast gene encoding a ribosomal protein L16, which is a constituent of 50S large ribosomal subunit | chrC:81189-82652 REVERSE
contig08596	662	53	82.85	Arath7.cdna	gnl|Arath7|AT4G09800.1	799	0	1195	| Symbols: RPS18C | RPS18C (S18 RIBOSOMAL PROTEIN); structural constituent of ribosome | chr4:6173712-6175197 FORWARD
contig00019	247	52	14	Arath7.cdna	gnl|Arath7|AT5G60390.1	1764	6e-41	167	| Symbols: | elongation factor 1-alpha / EF-1-alpha | chr5:24305884-24308246 FORWARD
contig08288	463	52	72.12	Arath7.cdna	gnl|Arath7|AT1G60950.1	642	0	868	| Symbols: ATFD2, FED A | FED A (FERREDOXIN 2); electron carrier/ iron ion binding | chr1:22448185-22448826 FORWARD
contig08063	138	51	9.59	Arath7.cdna	gnl|Arath7|AT1G13440.1	1439	2e-73	274	| Symbols: GAPC-2 | GAPC-2; glyceraldehyde-3-phosphate dehydrogenase | chr1:4608193-4610644 REVERSE
contig00420	523	50	44.21	Arath7.cdna	gnl|Arath7|AT1G15820.1	1183	0	1003	| Symbols: CP24, LHCB6 | LHCB6 (LIGHT HARVESTING COMPLEX PSII); chlorophyll binding | chr1:5446457-5447854 REVERSE
contig00875	667	50	55.54	Arath7.cdna	gnl|Arath7|AT3G26520.1	1201	0	1217	| Symbols: SITIP, GAMMA-TIP2, TIP1;2, TIP2 | TIP2 (TONOPLAST INTRINSIC PROTEIN 2); water channel | chr3:9723680-9725052 REVERSE
contig08031	578	50	37.98	Arath7.cdna	gnl|Arath7|AT1G56340.1	1522	0	1015	| Symbols: CRT1 | CRT1 (CALRETICULIN 1); calcium ion binding | chr1:21093509-21096324 REVERSE
contig08701	185	50	10.38	Arath7.cdna	gnl|Arath7|AT1G07920.1	1783	2e-101	367	| Symbols: | elongation factor 1-alpha / EF-1-alpha | chr1:2454843-2457318 FORWARD
contig00321	746	49	100	Arath7.cdna	gnl|Arath7|ATCG00810.1	483	0	714	| Symbols: RPL22 | encodes a chloroplast ribosomal protein L22, a constituent of the large subunit of the ribosomal complex | chrC:83467-83949 REVERSE
contig08005	289	49	33.72	Arath7.cdna	gnl|Arath7|AT3G05590.1	857	6e-137	486	| Symbols: RPL18 | RPL18 (RIBOSOMAL PROTEIN L18); structural constituent of ribosome | chr3:1621463-1623020 FORWARD
contig08340	711	49	24.04	Arath7.cdna	gnl|Arath7|AT1G56070.1	2958	0	1370	| Symbols: AT1G56075.1, LOS1 | LOS1 (Low expression of osmotically responsive genes 1); translation elongation factor/ translation factor, nucleic acid binding | chr1:20971595-20975407 REVERSE
contig08658	354	49	35.51	Arath7.cdna	gnl|Arath7|AT4G17390.1	997	6e-156	549	| Symbols: | 60S ribosomal protein L15 (RPL15B) | chr4:9714104-9715624 REVERSE
contig00096	284	48	16.45	Arath7.cdna	gnl|Arath7|AT5G62690.1	1726	5e-119	426	| Symbols: TUB2 | TUB2 (Tubulin beta-2); structural molecule | chr5:25198641-25200955 FORWARD
contig00467	400	48	52.98	Arath7.cdna	gnl|Arath7|AT1G30380.1	755	0	684	| Symbols: PSAK | PSAK (PHOTOSYSTEM I SUBUNIT K) | chr1:10722179-10723229 FORWARD
contig00869	611	48	31.89	Arath7.cdna	gnl|Arath7|AT1G52400.1	1916	0	1003	| Symbols: BGL1 | BGL1 (BETA-GLUCOSIDASE HOMOLOG 1); hydrolase, hydrolyzing O-glycosyl compounds | chr1:19518820-19521829 FORWARD
contig08032	636	48	26.8	Arath7.cdna	gnl|Arath7|AT5G02500.1	2373	0	1251	| Symbols: HSP70-1, AT-HSC70-1, HSC70, HSC70-1 | HSC70-1 (heat shock cognate 70 kDa protein 1); ATP binding | chr5:553743-556439 REVERSE
contig08271	464	48	47.79	Arath7.cdna	gnl|Arath7|AT2G30860.1	971	0	920	| Symbols: GLUTTR, ATGSTF7, ATGSTF9 | ATGSTF9 (Arabidopsis thaliana Glutathione S-transferase (class phi) 9); glutathione transferase | chr2:13146074-13147322 FORWARD
contig08354	538	48	19.42	Arath7.cdna	gnl|Arath7|AT5G17920.1	2771	0	1007	| Symbols: ATMETS, ATMS1, ATCIMS | ATCIMS (COBALAMIN-INDEPENDENT METHIONINE SYNTHASE); 5-methyltetrahydropteroyltriglutamate-homocysteine S-methyltransferase/ methionine synthase | chr5:5935040-5939489 FORWARD
contig08715	688	48	28.82	Arath7.cdna	gnl|Arath7|AT5G42020.1	2387	0	1241	| Symbols: BIP | BIP (LUMINAL BINDING PROTEIN); ATP binding | chr5:16824711-16827874 REVERSE
contig08752	407	48	20.4	Arath7.pep	gnl|Arath7|AT3G28650.1	1995	0.073	32.7	| Symbols: | DC1 domain-containing protein | chr3:10736966-10738963 FORWARD
contig01206	358	47	44.75	Arath7.cdna	gnl|Arath7|AT1G04270.1	800	0	688	| Symbols: RPS15 | RPS15 (RIBOSOMAL PROTEIN S15); structural constituent of ribosome | chr1:1141603-1143052 REVERSE
contig08610	684	47	39.24	Arath7.cdna	gnl|Arath7|AT2G36530.1	1743	0	1342	| Symbols: LOS2 | LOS2 (Low expression of osmotically responsive genes 1); phosphopyruvate hydratase | chr2:15327835-15330948 REVERSE
contig00069	412	46	38.11	Arath7.cdna	gnl|Arath7|AT2G01250.1	1081	0	817	| Symbols: | 60S ribosomal protein L7 (RPL7B) | chr2:132696-134454 REVERSE
contig07866	487	46	55.59	Arath7.cdna	gnl|Arath7|AT5G53300.1	876	0	864	| Symbols: UBC10 | UBC10 (ubiquitin-conjugating enzyme 10); ubiquitin-protein ligase | chr5:21649740-21651455 REVERSE
contig07992	425	46	25.71	Arath7.cdna	gnl|Arath7|AT4G00430.1	1653	0	842	| Symbols: PIP1E, TMP-C, PIP1;4 | TMP-C (plasma membrane intrinsic protein 1;4); water channel | chr4:185450-187627 REVERSE
contig08048	664	46	46.27	Arath7.cdna	gnl|Arath7|AT4G39330.1	1435	0	1308	| Symbols: | mannitol dehydrogenase, putative | chr4:18291212-18293068 FORWARD
contig08115	386	46	35.19	Arath7.cdna	gnl|Arath7|AT5G10360.1	1097	0	745	| Symbols: EMB3010 | EMB3010 (EMBRYO DEFECTIVE 3010); structural constituent of ribosome | chr5:3258475-3260230 REVERSE
contig08268	686	46	83.15	Arath7.cdna	gnl|Arath7|ATCG00830.1	825	0	775	| Symbols: RPL2.1 | encodes a chloroplast ribosomal protein L2, a constituent of the large subunit of the ribosomal complex | chrC:84337-85843 REVERSE
contig08654	110	46	14.32	Arath7.cdna	gnl|Arath7|AT4G40030.2	768	7e-57	218	| Symbols: | histone H3.2 | chr4:18555612-18556872 REVERSE
contig00027	387	45	58.9	Arath7.cdna	gnl|Arath7|ATCG00800.1	657	3e-93	341	| Symbols: RPS3 | encodes a chloroplast ribosomal protein S3, a constituent of the small subunit of the ribosomal complex | chrC:82826-83482 REVERSE
contig07996	641	45	82.39	Arath7.cdna	gnl|Arath7|AT1G17880.1	778	0	745	| Symbols: | nascent polypeptide-associated complex (NAC) domain-containing protein / BTF3b-like transcription factor, putative | chr1:6152402-6153975 REVERSE
contig08267	512	45	31.07	Arath7.cdna	gnl|Arath7|AT1G74470.1	1648	0	950	| Symbols: | geranylgeranyl reductase | chr1:27994826-27996667 FORWARD
contig08305	326	45	40.35	Arath7.cdna	gnl|Arath7|AT5G59910.1	808	0	632	| Symbols: | histone H2B | chr5:24144354-24145161 FORWARD
contig08309	495	45	9.23	Arath7.cdna	gnl|Arath7|ATCG01130.1	5361	4e-142	504	| Symbols: YCF1.2 | Identical to Putative membrane protein ycf1 (ycf1-B) [Arabidopsis Thaliana] (GB:P56785); similar to hypothetical chloroplast RF1 [Gossypium hirsutum] (GB:YP_538982.1); similar to Hypothetical protein [Gossypium barbadense] (GB:BAF41305.1); similar to hypothetical chloroplast RF1 [Eucalyptus globulus subsp. globulus] (GB:YP_636357.1); contains InterPro domain Ycf1; (InterPro:IP…
contig00665	536	44	26.8	Arath7.cdna	gnl|Arath7|AT5G46110.3	2000	0	1041	| Symbols: TPT, APE2 | APE2 (ACCLIMATION OF PHOTOSYNTHESIS TO ENVIRONMENT); triose-phosphate transporter | chr5:18714477-18717883 FORWARD
contig00701	737	44	44.37	Arath7.cdna	gnl|Arath7|AT1G57720.1	1661	0	1281	| Symbols: | elongation factor 1B-gamma, putative / eEF-1B gamma, putative | chr1:21381280-21384043 FORWARD
contig01565	535	44	78.22	Arath7.cdna	gnl|Arath7|AT5G02450.1	684	0	656	| Symbols: | 60S ribosomal protein L36 (RPL36C) | chr5:533104-534654 FORWARD
contig03388	521	44	94.38	Arath7.cdna	gnl|Arath7|AT3G21055.1	552	0	991	| Symbols: PSBTN | PSBTN (photosystem II subunit T) | chr3:7376641-7377192 REVERSE
contig07888	445	44	56.83	Arath7.cdna	gnl|Arath7|AT3G53430.1	783	0	640	| Symbols: | 60S ribosomal protein L12 (RPL12B) | chr3:19820665-19821447 REVERSE
contig07981	234	44	43.33	Arath7.cdna	gnl|Arath7|AT3G53730.1	540	7e-99	359	| Symbols: | histone H4 | chr3:19923472-19924011 REVERSE
contig08066	636	44	67.23	Arath7.cdna	gnl|Arath7|AT5G16130.1	946	0	1213	| Symbols: | 40S ribosomal protein S7 (RPS7C) | chr5:5268424-5270159 FORWARD
contig08563	434	44	76.68	Arath7.cdna	gnl|Arath7|AT1G01100.3	566	1e-126	452	| Symbols: | 60S acidic ribosomal protein P1 (RPP1A) | chr1:50090-51197 REVERSE
contig08646	257	44	26.39	Arath7.cdna	gnl|Arath7|AT1G74060.1	974	1e-78	291	| Symbols: | 60S ribosomal protein L6 (RPL6B) | chr1:27853497-27855035 REVERSE
contig00552	361	43	47.88	Arath7.cdna	gnl|Arath7|AT5G28060.1	754	0	636	| Symbols: | 40S ribosomal protein S24 (RPS24B) | chr5:10069550-10070903 REVERSE
contig03398	627	43	44.72	Arath7.cdna	gnl|Arath7|AT5G10450.1	1402	0	870	| Symbols: GF14 LAMBDA, AFT1, GRF6 | GRF6 (GF14 LAMBDA); protein phosphorylated amino acid binding | chr5:3283854-3286318 REVERSE
contig07984	439	43	48.35	Arath7.cdna	gnl|Arath7|AT1G19570.1	908	0	862	| Symbols: DHAR1 | DHAR1 (DEHYDROASCORBATE REDUCTASE); glutathione dehydrogenase (ascorbate) | chr1:6773302-6774519 REVERSE
contig07989	346	43	27.57	Arath7.cdna	gnl|Arath7|AT3G25520.1	1255	1e-166	585	| Symbols: ATL5 | ATL5 (A. THALIANA RIBOSOMAL PROTEIN L5); structural constituent of ribosome | chr3:9270524-9272627 REVERSE
contig08006	538	43	65.53	Arath7.cdna	gnl|Arath7|AT4G01150.1	821	0	1061	| Symbols: | similar to threonine endopeptidase [Arabidopsis thaliana] (TAIR:AT4G38100.1); similar to unknown (GB:AAB00107.1) | chr4:493548-494850 FORWARD
contig08120	577	43	39.52	Arath7.cdna	gnl|Arath7|AT3G08580.1	1460	0	1009	| Symbols: AAC1 | AAC1 (ADP/ATP CARRIER 1); ATP:ADP antiporter/ binding | chr3:2605448-2607579 REVERSE
contig08321	218	43	34.94	Arath7.cdna	gnl|Arath7|AT5G52160.1	624	1e-118	424	| Symbols: | protease inhibitor/seed storage/lipid transfer protein (LTP) family protein | chr5:21212270-21212989 FORWARD
contig08636	341	43	46.97	Arath7.cdna	gnl|Arath7|AT1G07820.1	726	0	674	| Symbols: | histone H4 | chr1:2421215-2421940 REVERSE
contig00216	658	42	70.15	Arath7.cdna	gnl|Arath7|AT3G15450.1	938	0	1251	| Symbols: | similar to unknown protein [Arabidopsis thaliana] (TAIR:AT4G27450.1); similar to unknown [Glycine max] (GB:AAG00940.1); contains domain ASPARAGINE SYNTHETASE (PTHR11772); contains domain no description (G3D.3.60.20.10); contains domain N-terminal nucleophile aminohydrolases (Ntn hydrolases) (SSF56235) | chr3:5213004-5214128 FORWARD
contig00469	160	42	33.13	Arath7.cdna	gnl|Arath7|AT3G44010.1	483	2e-61	234	| Symbols: | 40S ribosomal protein S29 (RPS29B) | chr3:15810918-15812187 REVERSE
contig00506	423	42	100	Arath7.cdna	gnl|Arath7|ATCG01020.1	159	3e-41	168	| Symbols: RPL32 | encodes a chloroplast ribosomal protein L32, a constituent of the large subunit of the ribosomal complex | chrC:113449-113607 FORWARD
contig01985	401	42	43.12	Arath7.cdna	gnl|Arath7|AT1G08360.1	930	0	793	| Symbols: | 60S ribosomal protein L10A (RPL10aA) | chr1:2636027-2637912 FORWARD
contig08044	748	42	37.16	Arath7.cdna	gnl|Arath7|AT3G22440.1	2013	0	1382	| Symbols: | hydroxyproline-rich glycoprotein family protein | chr3:7959761-7962207 FORWARD
contig08255	492	42	24.02	Arath7.cdna	gnl|Arath7|AT5G46110.1	2048	0	892	| Symbols: TPT, APE2 | APE2 (ACCLIMATION OF PHOTOSYNTHESIS TO ENVIRONMENT); antiporter/ triose-phosphate transporter | chr5:18714462-18717883 FORWARD
contig08492	346	42	47.2	Arath7.cdna	gnl|Arath7|AT4G00100.1	733	0	686	| Symbols: RPS13, PFL2, ATRPS13A | ATRPS13A (RIBOSOMAL PROTEIN S13A); structural constituent of ribosome | chr4:37084-38312 FORWARD
contig00125	353	41	37.88	Arath7.cdna	gnl|Arath7|AT2G41430.3	932	8e-180	628	| Symbols: LSR1, CID1, ERD15 | ERD15 (EARLY RESPONSIVE TO DEHYDRATION 15) | chr2:17276367-17277615 FORWARD
contig00359	525	41	45.85	Arath7.cdna	gnl|Arath7|AT3G16240.1	1145	0	1033	| Symbols: TIP2;1, DELTA-TIP1, AQP1, ATTIP2;1, DELTA-TIP | DELTA-TIP (delta tonoplast integral protein); water channel | chr3:5505410-5507056 FORWARD
contig02227	483	41	32.42	Arath7.cdna	gnl|Arath7|AT3G04290.1	1490	0	930	| Symbols: ATLTL1, LTL1 | ATLTL1/LTL1 (LI-TOLERANT LIPASE 1); carboxylic ester hydrolase | chr3:1133331-1136323 REVERSE
contig02609	712	41	76.15	Arath7.cdna	gnl|Arath7|AT1G05190.1	935	0	1334	| Symbols: EMB2394 | EMB2394 (EMBRYO DEFECTIVE 2394); structural constituent of ribosome | chr1:1502343-1503829 REVERSE
contig03054	339	41	57.26	Arath7.cdna	gnl|Arath7|AT5G59690.1	592	5e-156	549	| Symbols: | histone H4 | chr5:24068778-24069369 FORWARD
contig08060	439	41	66.72	Arath7.cdna	gnl|Arath7|AT5G62300.1	658	0	819	| Symbols: | 40S ribosomal protein S20 (RPS20C) | chr5:25038426-25039662 REVERSE
contig02380	481	40	39.2	Arath7.cdna	gnl|Arath7|AT2G41840.1	1227	0	928	| Symbols: | 40S ribosomal protein S2 (RPS2C) | chr2:17466866-17468617 REVERSE
contig08341	326	40	28.95	Arath7.cdna	gnl|Arath7|AT4G34670.1	1126	8e-152	535	| Symbols: | 40S ribosomal protein S3A (RPS3aB) | chr4:16548623-16550458 FORWARD
contig08500	560	40	29.46	Arath7.cdna	gnl|Arath7|AT1G20620.1	1901	0	1080	| Symbols: SEN2, CAT3 | CAT3 (CATALASE 3); catalase | chr1:7143057-7146530 FORWARD
contig08510	476	40	20.06	Arath7.cdna	gnl|Arath7|AT5G02500.1	2373	0	918	| Symbols: HSP70-1, AT-HSC70-1, HSC70, HSC70-1 | HSC70-1 (heat shock cognate 70 kDa protein 1); ATP binding | chr5:553743-556439 REVERSE
contig08643	203	40	44.03	Arath7.cdna	gnl|Arath7|AT3G06700.1	461	7e-105	379	| Symbols: | 60S ribosomal protein L29 (RPL29A) | chr3:2117355-2118013 REVERSE
contig00622	608	39	35.64	Arath7.cdna	gnl|Arath7|AT5G35630.2	1706	0	1162	| Symbols: GLN2, ATGSL1, GS2 | GS2 (GLUTAMINE SYNTHETASE 2); glutamate-ammonia ligase | chr5:13848250-13850772 FORWARD
contig08647	148	39	13.57	Arath7.cdna	gnl|Arath7|AT5G07090.1	1091	2e-79	293	| Symbols: | 40S ribosomal protein S4 (RPS4B) | chr5:2202381-2204078 FORWARD
contig00070	459	38	24.7	Arath7.cdna	gnl|Arath7|AT5G23940.1	1858	0	908	| Symbols: EMB3009 | EMB3009 (EMBRYO DEFECTIVE 3009); transferase | chr5:8076332-8079796 REVERSE
contig00707	698	38	24.59	Arath7.cdna	gnl|Arath7|AT3G60750.1	2839	0	1376	| Symbols: | transketolase, putative | chr3:22464694-22468127 FORWARD
contig00873	280	38	26.44	Arath7.cdna	gnl|Arath7|AT2G36830.1	1059	3e-123	440	| Symbols: TIP1;1, GAMMA-TIP1, GAMMA-TIP | GAMMA-TIP (Tonoplast intrinsic protein (TIP) gamma); water channel | chr2:15452504-15453653 FORWARD
contig07998	306	38	16.92	Arath7.cdna	gnl|Arath7|AT2G01010.1	1808	2e-171	601	| Symbols: | rRNA | chr2:3706-5513 FORWARD
contig08292	173	38	100	Arath7.cdna	gnl|Arath7|AT2G01020.1	164	7e-89	325	| Symbols: | rRNA | chr2:5782-5945 FORWARD
contig08517	151	38	15.36	Arath7.cdna	gnl|Arath7|AT3G53870.1	983	9e-79	291	| Symbols: | 40S ribosomal protein S3 (RPS3B) | chr3:19962471-19963939 FORWARD
contig00222	608	37	84.09	Arath7.cdna	gnl|Arath7|AT1G07770.1	723	0	1205	| Symbols: RPS15A | RPS15A (RIBOSOMAL PROTEIN S15A); structural constituent of ribosome | chr1:2408202-2409574 REVERSE
contig00324	485	37	42.28	Arath7.cdna	gnl|Arath7|AT4G35420.1	1147	0	961	| Symbols: | dihydroflavonol 4-reductase family / dihydrokaempferol 4-reductase family | chr4:16833938-16835624 REVERSE
contig00921	635	37	33.14	Arath7.cdna	gnl|Arath7|AT1G52400.1	1916	0	1019	| Symbols: BGL1 | BGL1 (BETA-GLUCOSIDASE HOMOLOG 1); hydrolase, hydrolyzing O-glycosyl compounds | chr1:19518820-19521829 FORWARD
contig08000	315	37	17.75	Arath7.cdna	gnl|Arath7|AT1G50010.1	1775	2e-152	537	| Symbols: TUA2 | TUA2 (tubulin alpha-2 chain) | chr1:18521254-18523668 FORWARD
contig08036	411	37	20.8	Arath7.cdna	gnl|Arath7|AT5G08670.1	1976	0	656	| Symbols: | ATP synthase beta chain 1, mitochondrial | chr5:2818118-2821177 REVERSE
contig08289	442	37	26	Arath7.cdna	gnl|Arath7|AT5G09810.1	1700	0	815	| Symbols: ACT2/7, ACT7 | ACT7 (actin 7) | chr5:3052098-3054615 FORWARD
contig08337	436	37	63.74	Arath7.cdna	gnl|Arath7|AT2G04390.1	684	0	706	| Symbols: | 40S ribosomal protein S17 (RPS17A) | chr2:1527013-1528490 FORWARD
contig08625	138	37	10.01	Arath7.cdna	gnl|Arath7|AT4G00430.2	1378	2e-24	111	| Symbols: PIP1E, TMP-C, PIP1;4 | TMP-C (plasma membrane intrinsic protein 1;4) | chr4:185853-187627 REVERSE
contig08659	411	37	41.22	Arath7.cdna	gnl|Arath7|AT4G17390.1	997	0	791	| Symbols: | 60S ribosomal protein L15 (RPL15B) | chr4:9714104-9715624 REVERSE
contig00378	285	36	27.19	Arath7.cdna	gnl|Arath7|AT3G62870.1	1048	8e-161	565	| Symbols: | 60S ribosomal protein L7A (RPL7aB) | chr3:23253640-23255328 REVERSE
contig01450	147	36	19.86	Arath7.cdna	gnl|Arath7|AT1G67430.1	740	5e-71	266	| Symbols: | 60S ribosomal protein L17 (RPL17B) | chr1:25265822-25267452 FORWARD
contig08324	847	36	42.22	Arath7.cdna	gnl|Arath7|AT4G15210.1	2006	0	1679	| Symbols: BMY1, AT-BETA-AMY, RAM1, ATBETA-AMY | ATBETA-AMY (BETA-AMYLASE); beta-amylase | chr4:8666338-8669470 REVERSE
contig08622	252	36	24.32	Arath7.cdna	gnl|Arath7|AT2G47170.1	1036	6e-115	412	| Symbols: ARF1A1c | ARF1A1c (ADP-RIBOSYLATION FACTOR 1); GTP binding / phospholipase activator/ protein binding | chr2:19373693-19375910 FORWARD
contig08637	211	36	13.67	Arath7.cdna	gnl|Arath7|AT3G04120.1	1543	2e-114	410	| Symbols: GAPC-1, GAPC | GAPC (GLYCERALDEHYDE-3-PHOSPHATE DEHYDROGENASE C SUBUNIT); glyceraldehyde-3-phosphate dehydrogenase | chr3:1080957-1083537 FORWARD
contig00058	270	35	17.5	Arath7.cdna	gnl|Arath7|AT3G04120.1	1543	3e-92	337	| Symbols: GAPC-1, GAPC | GAPC (GLYCERALDEHYDE-3-PHOSPHATE DEHYDROGENASE C SUBUNIT); glyceraldehyde-3-phosphate dehydrogenase | chr3:1080957-1083537 FORWARD
contig00303	507	35	64.18	Arath7.cdna	gnl|Arath7|AT1G28330.1	790	0	868	| Symbols: DRM1 | DRM1 (DORMANCY-ASSOCIATED PROTEIN 1) | chr1:9933871-9935256 REVERSE
contig00354	405	35	77	Arath7.cdna	gnl|Arath7|AT5G07230.1	526	0	767	| Symbols: | protease inhibitor/seed storage/lipid transfer protein (LTP) family protein | chr5:2270966-2271611 FORWARD
contig00658	377	35	27.26	Arath7.cdna	gnl|Arath7|AT2G45960.2	1383	3e-173	607	| Symbols: PIP1B, TMP-A, ATHH2, PIP1;2 | PIP1B (plasma membrane intrinsic protein 1;2) | chr2:18917368-18919055 FORWARD
contig08094	184	35	28.66	Arath7.cdna	gnl|Arath7|AT1G60950.1	642	3e-76	283	| Symbols: ATFD2, FED A | FED A (FERREDOXIN 2); electron carrier/ iron ion binding | chr1:22448185-22448826 FORWARD
contig08332	160	35	14.07	Arath7.cdna	gnl|Arath7|AT1G06680.1	1137	2e-86	317	| Symbols: OEE2, PSBP-1 | PSBP-1 (OXYGEN-EVOLVING ENHANCER PROTEIN 2); calcium ion binding | chr1:2047826-2049417 FORWARD
contig08502	629	35	49.72	Arath7.cdna	gnl|Arath7|AT2G21140.1	1265	0	1092	| Symbols: ATPRP2 | ATPRP2 (PROLINE-RICH PROTEIN 2) | chr2:9067706-9069172 REVERSE
contig08506	327	35	54.5	Arath7.cdna	gnl|Arath7|AT5G56710.1	600	4e-126	450	| Symbols: | 60S ribosomal protein L31 (RPL31C) | chr5:22961062-22962196 REVERSE
contig08648	152	35	20.94	Arath7.cdna	gnl|Arath7|AT1G07820.1	726	6e-55	212	| Symbols: | histone H4 | chr1:2421215-2421940 REVERSE
contig00287	563	34	30.3	Arath7.cdna	gnl|Arath7|AT5G23940.1	1858	0	1116	| Symbols: EMB3009 | EMB3009 (EMBRYO DEFECTIVE 3009); transferase | chr5:8076332-8079796 REVERSE
contig00338	456	34	52.35	Arath7.cdna	gnl|Arath7|AT5G48480.1	871	0	718	| Symbols: | Identical to Protein At5g48480 [Arabidopsis Thaliana] (GB:Q9LV66); similar to early tobacco anther 1 [Medicago truncatula] (GB:ABE79314.1); contains domain no description (G3D.3.10.180.10); contains domain Glyoxalase/Bleomycin resistance protein/Dihydroxybiphenyl dioxygenase (SSF54593) | chr5:19661901-19663115 FORWARD
contig04208	263	34	15.11	Arath7.cdna	gnl|Arath7|AT5G62700.1	1741	8e-130	462	| Symbols: TUB3 | TUB3 (Tubulin beta-3); structural molecule | chr5:25201624-25203937 FORWARD
contig04614	336	34	37.75	Arath7.cdna	gnl|Arath7|AT4G23670.1	890	7e-149	525	| Symbols: | major latex protein-related / MLP-related | chr4:12332570-12333814 REVERSE
contig08023	371	34	38.97	Arath7.cdna	gnl|Arath7|AT3G52960.1	952	0	690	| Symbols: | peroxiredoxin type 2, putative | chr3:19650646-19651597 FORWARD
contig08388	292	34	41.01	Arath7.cdna	gnl|Arath7|AT3G49910.1	712	1e-144	511	| Symbols: | 60S ribosomal protein L26 (RPL26A) | chr3:18515241-18515952 FORWARD
contig08505	381	34	33.84	Arath7.cdna	gnl|Arath7|AT4G34670.1	1126	0	688	| Symbols: | 40S ribosomal protein S3A (RPS3aB) | chr4:16548623-16550458 FORWARD
contig00191	404	33	38.96	Arath7.cdna	gnl|Arath7|AT4G05180.1	1037	0	745	| Symbols: PSBQ, PSBQ-2 | PSBQ/PSBQ-2 (photosystem II subunit Q-2); calcium ion binding | chr4:2671820-2673241 REVERSE
contig00525	367	33	100	Arath7.cdna	gnl|Arath7|ATCG00390.1	73	3e-34	145	| Symbols: TRNT.2 | tRNA-Thr | chrC:46213-46285 REVERSE
contig01613	241	33	19.37	Arath7.cdna	gnl|Arath7|AT5G66570.1	1244	1e-109	394	| Symbols: PSBO-1, OEE1, OEE33, OE33, PSBO1 | PSBO-1 (OXYGEN-EVOLVING ENHANCER 33) | chr5:26585879-26587504 FORWARD
contig03774	663	33	82.57	Arath7.cdna	gnl|Arath7|AT5G59850.1	803	0	1267	| Symbols: | 40S ribosomal protein S15A (RPS15aF) | chr5:24129426-24130843 REVERSE
contig07882	684	33	70.73	Arath7.cdna	gnl|Arath7|AT2G28190.1	967	0	1348	| Symbols: CZSOD2, CSD2 | CSD2 (COPPER/ZINC SUPEROXIDE DISMUTASE 2); copper, zinc superoxide dismutase | chr2:12021575-12023646 FORWARD
contig08497	163	33	8.88	Arath7.cdna	gnl|Arath7|AT5G26000.2	1836	1e-84	311	| Symbols: TGG1 | TGG1 (THIOGLUCOSIDE GLUCOHYDROLASE 1); hydrolase, hydrolyzing O-glycosyl compounds | chr5:9079508-9082387 REVERSE
contig00226	571	32	68.14	Arath7.cdna	gnl|Arath7|AT5G14030.1	838	0	1102	| Symbols: | translocon-associated protein beta (TRAPB) family protein | chr5:4526786-4528411 FORWARD
contig01072	622	32	45.8	Arath7.cdna	gnl|Arath7|AT1G18080.1	1358	0	1233	| Symbols: ATARCA | ATARCA (Arabidopsis thaliana Homolog of the Tobacco ArcA); nucleotide binding | chr1:6222194-6224144 FORWARD
contig01692	447	32	28.76	Arath7.cdna	gnl|Arath7|AT3G15400.1	1554	1e-166	585	| Symbols: ATA20 | ATA20 (Arabidopsis thaliana anther 20) | chr3:5201651-5203204 FORWARD
contig08307	245	32	25.23	Arath7.cdna	gnl|Arath7|AT2G30860.1	971	1e-109	394	| Symbols: GLUTTR, ATGSTF7, ATGSTF9 | ATGSTF9 (Arabidopsis thaliana Glutathione S-transferase (class phi) 9); glutathione transferase | chr2:13146074-13147322 FORWARD
contig08702	149	32	20.87	Arath7.cdna	gnl|Arath7|AT5G10980.1	714	2e-52	204	| Symbols: | histone H3 | chr5:3472406-3473467 REVERSE
contig00005	420	31	100	Arath7.cdna	gnl|Arath7|ATCG00790.1	408	6e-110	396	| Symbols: RPL16 | chloroplast gene encoding a ribosomal protein L16, which is a constituent of 50S large ribosomal subunit | chrC:81189-82652 REVERSE
contig00026	161	31	16.1	Arath7.cdna	gnl|Arath7|AT4G31700.1	1000	2e-86	317	| Symbols: RPS6 | RPS6 (RIBOSOMAL PROTEIN S6); structural constituent of ribosome | chr4:15346078-15347733 REVERSE
contig00106	248	31	24.75	Arath7.cdna	gnl|Arath7|AT2G28790.1	1002	5e-106	383	| Symbols: | osmotin-like protein, putative | chr2:12361507-12362508 REVERSE
contig00627	145	31	18.88	Arath7.cdna	gnl|Arath7|AT2G16600.1	768	2e-64	244	| Symbols: ROC3 | ROC3 (rotamase CyP 3); peptidyl-prolyl cis-trans isomerase | chr2:7207889-7208656 FORWARD
contig00633	224	31	16.45	Arath7.cdna	gnl|Arath7|AT2G14890.2	1362	2e-105	381	| Symbols: AGP9 | AGP9 (ARABINOGALACTAN PROTEIN 9) | chr2:6406703-6408064 FORWARD
contig00874	239	31	22.57	Arath7.cdna	gnl|Arath7|AT2G36830.1	1059	7e-133	472	| Symbols: TIP1;1, GAMMA-TIP1, GAMMA-TIP | GAMMA-TIP (Tonoplast intrinsic protein (TIP) gamma); water channel | chr2:15452504-15453653 FORWARD
contig07988	496	31	34.98	Arath7.cdna	gnl|Arath7|AT2G22670.1	1418	0	916	| Symbols: IAA8 | IAA8 (indoleacetic acid-induced protein 8); transcription factor | chr2:9643520-9645763 FORWARD
contig07991	181	31	13.13	Arath7.cdna	gnl|Arath7|AT4G00430.2	1378	5e-96	349	| Symbols: PIP1E, TMP-C, PIP1;4 | TMP-C (plasma membrane intrinsic protein 1;4) | chr4:185853-187627 REVERSE
contig08143	439	31	75.04	Arath7.cdna	gnl|Arath7|AT2G47400.1	585	0	870	| Symbols: CP12, CP12-1 | CP12-1 (CP12 domain-containing protein 1) | chr2:19453924-19454508 FORWARD
contig08642	373	31	49.47	Arath7.cdna	gnl|Arath7|AT2G36160.1	754	0	668	| Symbols: | 40S ribosomal protein S14 (RPS14A) | chr2:15176897-15178432 FORWARD
contig08668	269	31	42.56	Arath7.cdna	gnl|Arath7|AT3G55750.1	632	4e-110	396	| Symbols: | 60S ribosomal protein L35a (RPL35aD) | chr3:20709532-20711022 FORWARD
contig08703	362	31	8.15	Arath7.cdna	gnl|Arath7|AT3G22142.1	4443	0	688	| Symbols: | Encodes a Protease inhibitor/seed storage/LTP family protein | chr3:7803611-7808053 REVERSE
contig00004	311	30	30.08	Arath7.cdna	gnl|Arath7|AT4G32260.1	1034	8e-78	289	| Symbols: | ATP synthase family | chr4:15573642-15574743 REVERSE
contig00119	394	30	39.24	Arath7.cdna	gnl|Arath7|AT4G03280.1	1004	0	773	| Symbols: PGR1, PETC | PETC (PHOTOSYNTHETIC ELECTRON TRANSFER C) | chr4:1440146-1441863 FORWARD
contig08282	213	30	23.93	Arath7.cdna	gnl|Arath7|AT4G23670.1	890	1e-115	414	| Symbols: | major latex protein-related / MLP-related | chr4:12332570-12333814 REVERSE
contig08385	255	30	15.33	Arath7.cdna	gnl|Arath7|AT4G14080.1	1663	8e-102	369	| Symbols: MEE48 | MEE48 (maternal effect embryo arrest 48); hydrolase, hydrolyzing O-glycosyl compounds | chr4:8118532-8120353 REVERSE
contig08542	212	30	25.33	Arath7.cdna	gnl|Arath7|AT3G53020.1	837	8e-111	398	| Symbols: RPL24B, RPL24, STV1 | STV1 (SHORT VALVE1); structural constituent of ribosome | chr3:19671495-19673003 REVERSE
contig08573	571	30	56.65	Arath7.cdna	gnl|Arath7|AT3G11630.1	1008	0	1114	| Symbols: | 2-cys peroxiredoxin, chloroplast (BAS1) | chr3:3672126-3674081 FORWARD
contig08639	339	30	67.26	Arath7.cdna	gnl|Arath7|AT2G02100.1	504	0	642	| Symbols: LCR69, PDF2.2 | LCR69/PDF2.2 (Low-molecular-weight cysteine-rich 69); protease inhibitor | chr2:528349-529107 FORWARD
contig08737	402	30	55.52	Arath7.cdna	gnl|Arath7|AT5G64400.1	724	5e-172	603	| Symbols: | similar to unknown protein [Arabidopsis thaliana] (TAIR:AT5G09570.1); similar to Os03g0685500 [Oryza sativa (japonica cultivar-group)] (GB:NP_001050926.1); similar to unknown [Hyacinthus orientalis] (GB:AAS21010.1); contains InterPro domain CHCH; (InterPro:IPR010625) | chr5:25766066-25767615 FORWARD
contig00243	320	29	35.63	Arath7.cdna	gnl|Arath7|AT4G39260.1	898	4e-172	603	| Symbols: GR-RBP8, ATGRP8, CCR1 | ATGRP8/GR-RBP8 (COLD, CIRCADIAN RHYTHM, AND RNA BINDING 1, GLYCINE-RICH PROTEIN 8); RNA binding | chr4:18273893-18275073 REVERSE
contig00279	325	29	43.92	Arath7.cdna	gnl|Arath7|AT1G67430.1	740	7e-180	628	| Symbols: | 60S ribosomal protein L17 (RPL17B) | chr1:25265822-25267452 FORWARD
contig00310	312	29	35.54	Arath7.cdna	gnl|Arath7|AT4G16720.1	878	7e-177	618	| Symbols: | 60S ribosomal protein L15 (RPL15A) | chr4:9399982-9401404 REVERSE
contig00408	190	29	12.52	Arath7.cdna	gnl|Arath7|AT4G38970.1	1518	5e-81	299	| Symbols: | fructose-bisphosphate aldolase, putative | chr4:18163490-18165756 REVERSE
contig00411	211	29	14.66	Arath7.cdna	gnl|Arath7|AT1G13440.1	1439	2e-114	410	| Symbols: GAPC-2 | GAPC-2; glyceraldehyde-3-phosphate dehydrogenase | chr1:4608193-4610644 REVERSE
contig00697	207	29	17.5	Arath7.cdna	gnl|Arath7|AT1G15820.1	1183	9e-95	345	| Symbols: CP24, LHCB6 | LHCB6 (LIGHT HARVESTING COMPLEX PSII); chlorophyll binding | chr1:5446457-5447854 REVERSE
contig02896	332	29	6.19	Arath7.cdna	gnl|Arath7|ATCG01130.1	5361	6e-131	466	| Symbols: YCF1.2 | Identical to Putative membrane protein ycf1 (ycf1-B) [Arabidopsis Thaliana] (GB:P56785); similar to hypothetical chloroplast RF1 [Gossypium hirsutum] (GB:YP_538982.1); similar to Hypothetical protein [Gossypium barbadense] (GB:BAF41305.1); similar to hypothetical chloroplast RF1 [Eucalyptus globulus subsp. globulus] (GB:YP_636357.1); contains InterPro domain Ycf1; (InterPro:IP…
contig03405	423	29	62.21	Arath7.cdna	gnl|Arath7|AT3G09500.1	680	0	805	| Symbols: | 60S ribosomal protein L35 (RPL35A) | chr3:2916958-2918114 FORWARD
contig08342	400	29	57.14	Arath7.cdna	gnl|Arath7|AT4G09320.1	700	0	648	| Symbols: NDPK1 | NDPK1 (nucleoside diphosphate kinase 1); ATP binding / nucleoside diphosphate kinase | chr4:5923397-5924529 FORWARD
contig08665	137	29	14.73	Arath7.cdna	gnl|Arath7|AT1G08360.1	930	3e-50	196	| Symbols: | 60S ribosomal protein L10A (RPL10aA) | chr1:2636027-2637912 FORWARD
contig00008	159	28	23.91	Arath7.cdna	gnl|Arath7|AT3G16140.1	665	3e-85	313	| Symbols: PSAH-1 | PSAH-1 (photosystem I subunit H-1) | chr3:5468515-5469487 REVERSE
contig00255	207	28	20.08	Arath7.cdna	gnl|Arath7|AT1G02780.1	1031	2e-111	400	| Symbols: EMB2386 | EMB2386 (EMBRYO DEFECTIVE 2386); structural constituent of ribosome | chr1:607808-609465 REVERSE
contig00477	376	28	28.75	Arath7.cdna	gnl|Arath7|AT1G01620.1	1308	0	745	| Symbols: PIP1;3, PIP1C, TMP-B | PIP1C (PLASMA MEMBRANE INTRINSIC PROTEIN 1;3); water channel | chr1:225665-227302 REVERSE
contig00587	390	28	59.63	Arath7.cdna	gnl|Arath7|AT4G20420.1	654	0	773	| Symbols: | tapetum-specific protein-related | chr4:11016981-11017634 FORWARD
contig00942	154	28	16.96	Arath7.cdna	gnl|Arath7|AT1G19570.1	908	6e-83	305	| Symbols: DHAR1 | DHAR1 (DEHYDROASCORBATE REDUCTASE); glutathione dehydrogenase (ascorbate) | chr1:6773302-6774519 REVERSE
contig01225	338	28	36.58	Arath7.cdna	gnl|Arath7|AT4G03520.1	924	0	670	| Symbols: ATHM2 | ATHM2 (Arabidopsis thioredoxin M-type 2); thiol-disulfide exchange intermediate | chr4:1562357-1564190 REVERSE
contig01980	203	28	30.34	Arath7.cdna	gnl|Arath7|AT2G21580.1	669	5e-112	402	| Symbols: | 40S ribosomal protein S25 (RPS25B) | chr2:9243603-9244826 FORWARD
contig07257	456	28	23.19	Arath7.cdna	gnl|Arath7|AT1G48920.1	1966	0	870	| Symbols: ATNUC-L1, PARL1 | nucleolin, putative | chr1:18101763-18105291 FORWARD
contig07918	400	28	55.33	Arath7.cdna	gnl|Arath7|AT2G26500.1	723	0	767	| Symbols: | cytochrome b6f complex subunit (petM), putative | chr2:11277213-11278031 FORWARD
contig07972	437	28	42.14	Arath7.cdna	gnl|Arath7|AT3G54340.1	1037	0	831	| Symbols: AP3 | AP3 (APETALA 3); DNA binding / transcription factor | chr3:20130151-20132148 REVERSE
contig08026	376	28	40.3	Arath7.cdna	gnl|Arath7|AT1G20696.1	933	0	702	| Symbols: NFD3, NFD03, HMGB3 | HMGB3 (HIGH MOBILITY GROUP B 3); transcription factor | chr1:7179442-7181489 FORWARD
contig08163	286	28	30.49	Arath7.cdna	gnl|Arath7|AT1G78040.1	938	4e-107	387	| Symbols: | pollen Ole e 1 allergen and extensin family protein | chr1:29350732-29352001 FORWARD
contig08266	201	28	14.21	Arath7.cdna	gnl|Arath7|AT5G03240.2	1414	1e-81	301	| Symbols: UBQ3 | UBQ3 (POLYUBIQUITIN 3); protein binding | chr5:771751-773164 REVERSE
contig08351	358	28	21.9	Arath7.cdna	gnl|Arath7|AT3G12120.1	1635	7e-100	363	| Symbols: FAD2 | FAD2 (FATTY ACID DESATURASE 2); delta12-fatty acid dehydrogenase | chr3:3860291-3863056 REVERSE
contig08520	319	28	21.01	Arath7.cdna	gnl|Arath7|AT4G38970.1	1518	1e-172	605	| Symbols: | fructose-bisphosphate aldolase, putative | chr4:18163490-18165756 REVERSE
contig08560	312	28	37.28	Arath7.cdna	gnl|Arath7|AT3G53020.1	837	1e-168	591	| Symbols: RPL24B, RPL24, STV1 | STV1 (SHORT VALVE1); structural constituent of ribosome | chr3:19671495-19673003 REVERSE
contig08614	327	28	46.71	Arath7.cdna	gnl|Arath7|AT5G27770.1	700	3e-157	553	| Symbols: | 60S ribosomal protein L22 (RPL22C) | chr5:9835889-9837345 FORWARD
contig08712	132	28	4.18	Arath7.cdna	gnl|Arath7|AT1G59760.1	3158	0.018	38.2	| Symbols: | ATP-dependent RNA helicase, putative | chr1:21988110-21993840 REVERSE
contig00298	116	27	13.47	Arath7.cdna	gnl|Arath7|AT4G40040.1	861	2e-60	230	| Symbols: | histone H3.2 | chr4:18557181-18558737 REVERSE
contig00861	624	27	11.64	Arath7.cdna	gnl|Arath7|ATCG01130.1	5361	3e-165	581	| Symbols: YCF1.2 | Identical to Putative membrane protein ycf1 (ycf1-B) [Arabidopsis Thaliana] (GB:P56785); similar to hypothetical chloroplast RF1 [Gossypium hirsutum] (GB:YP_538982.1); similar to Hypothetical protein [Gossypium barbadense] (GB:BAF41305.1); similar to hypothetical chloroplast RF1 [Eucalyptus globulus subsp. globulus] (GB:YP_636357.1); contains InterPro domain Ycf1; (InterPro:IP…
contig00932	394	27	52.32	Arath7.cdna	gnl|Arath7|AT5G59870.1	753	0	765	| Symbols: | histone H2A, putative | chr5:24132607-24133446 REVERSE
contig02151	100	27	19.84	Arath7.cdna	gnl|Arath7|AT2G02100.1	504	6e-51	198	| Symbols: LCR69, PDF2.2 | LCR69/PDF2.2 (Low-molecular-weight cysteine-rich 69); protease inhibitor | chr2:528349-529107 FORWARD
contig02825	322	27	42.04	Arath7.cdna	gnl|Arath7|AT4G40030.1	766	1e-153	541	| Symbols: | histone H3.2 | chr4:18555571-18556966 REVERSE
contig03037	517	27	38.76	Arath7.cdna	gnl|Arath7|AT5G08640.1	1334	0	1023	| Symbols: FLS | FLS (FLAVONOL SYNTHASE) | chr5:2803959-2805448 FORWARD
contig03287	317	27	22.17	Arath7.cdna	gnl|Arath7|AT4G11320.1	1430	9e-164	575	| Symbols: | cysteine proteinase, putative | chr4:6887250-6889055 FORWARD
contig08012	363	27	50.98	Arath7.cdna	gnl|Arath7|AT3G49910.1	712	4e-89	327	| Symbols: | 60S ribosomal protein L26 (RPL26A) | chr3:18515241-18515952 FORWARD
contig08028	189	27	19.19	Arath7.cdna	gnl|Arath7|AT2G27530.1	985	1e-75	281	| Symbols: | 60S ribosomal protein L10A (RPL10aB) | chr2:11770298-11771922 REVERSE
contig08038	161	27	23.89	Arath7.cdna	gnl|Arath7|AT1G51060.1	674	4e-87	319	| Symbols: | histone H2A, putative | chr1:18930544-18931314 FORWARD
contig08179	446	27	25.62	Arath7.cdna	gnl|Arath7|AT5G62700.1	1741	0	844	| Symbols: TUB3 | TUB3 (Tubulin beta-3); structural molecule | chr5:25201624-25203937 FORWARD
contig08327	495	27	31.43	Arath7.cdna	gnl|Arath7|AT1G27540.1	1575	0	948	| Symbols: | F-box family protein | chr1:9566319-9567893 REVERSE
contig08575	364	27	27.2	Arath7.cdna	gnl|Arath7|AT2G10940.1	1338	0	666	| Symbols: | protease inhibitor/seed storage/lipid transfer protein (LTP) family protein | chr2:4317494-4319185 REVERSE
contig08604	153	27	16.78	Arath7.cdna	gnl|Arath7|AT5G15200.1	912	2e-82	303	| Symbols: | 40S ribosomal protein S9 (RPS9B) | chr5:4934886-4936411 REVERSE
contig08683	288	27	37.89	Arath7.cdna	gnl|Arath7|AT5G64040.1	760	1e-162	571	| Symbols: PSAN | PSAN (photosystem I reaction center subunit PSI-N); calmodulin binding | chr5:25645814-25646743 REVERSE
contig00009	207	26	31.17	Arath7.cdna	gnl|Arath7|AT1G52230.1	664	2e-83	307	| Symbols: PSAH2, PSAH-2, PSI-H | photosystem I reaction center subunit VI, chloroplast, putative / PSI-H, putative (PSAH2) | chr1:19458505-19459337 FORWARD
contig00277	154	26	20.81	Arath7.cdna	gnl|Arath7|AT1G67430.1	740	1e-80	297	| Symbols: | 60S ribosomal protein L17 (RPL17B) | chr1:25265822-25267452 FORWARD
contig00335	329	26	22.07	Arath7.cdna	gnl|Arath7|AT5G13930.1	1491	0	644	| Symbols: TT4, ATCHS, CHS | CHS (CHALCONE SYNTHASE); naringenin-chalcone synthase | chr5:4488690-4490266 FORWARD
contig00392	152	26	25.68	Arath7.cdna	gnl|Arath7|AT5G59690.1	592	8e-76	281	| Symbols: | histone H4 | chr5:24068778-24069369 FORWARD
contig00421	317	26	38.42	Arath7.cdna	gnl|Arath7|AT1G15930.2	825	1e-159	561	| Symbols: | 40S ribosomal protein S12 (RPS12A) | chr1:5471394-5473008 FORWARD
contig01515	401	26	61.69	Arath7.cdna	gnl|Arath7|AT4G34620.1	650	0	795	| Symbols: SSR16 | SSR16 (ribosomal protein S16); structural constituent of ribosome | chr4:16534860-16536176 REVERSE
contig03022	214	26	17.72	Arath7.cdna	gnl|Arath7|AT4G10340.1	1208	1e-103	375	| Symbols: LHCB5 | LHCB5 (LIGHT HARVESTING COMPLEX OF PHOTOSYSTEM II 5); chlorophyll binding | chr4:6408012-6409673 FORWARD
contig08007	260	26	21.19	Arath7.cdna	gnl|Arath7|AT2G41840.1	1227	2e-59	228	| Symbols: | 40S ribosomal protein S2 (RPS2C) | chr2:17466866-17468617 REVERSE
contig08096	327	26	43.03	Arath7.cdna	gnl|Arath7|AT5G64040.1	760	0	648	| Symbols: PSAN | PSAN (photosystem I reaction center subunit PSI-N); calmodulin binding | chr5:25645814-25646743 REVERSE
contig08100	341	26	31.28	Arath7.cdna	gnl|Arath7|AT1G06760.1	1090	5e-70	264	| Symbols: | histone H1, putative | chr1:2076503-2077697 REVERSE
contig08114	397	26	13.99	Arath7.cdna	gnl|Arath7|AT3G45140.1	2837	0	755	| Symbols: ATLOX2, LOX2 | LOX2 (LIPOXYGENASE 2) | chr3:16536395-16540337 FORWARD
contig08134	390	26	44.72	Arath7.cdna	gnl|Arath7|AT1G08830.1	872	0	712	| Symbols: CSD1 | CSD1 (copper/zinc superoxide dismutase 1); copper, zinc superoxide dismutase | chr1:2827064-2829318 FORWARD
contig08257	250	26	33.07	Arath7.cdna	gnl|Arath7|AT3G05560.2	756	3e-135	480	| Symbols: | 60S ribosomal protein L22-2 (RPL22B) | chr3:1614206-1615512 FORWARD
contig08445	537	26	32.58	Arath7.cdna	gnl|Arath7|AT1G74470.1	1648	0	1057	| Symbols: | geranylgeranyl reductase | chr1:27994826-27996667 FORWARD
contig08453	243	26	29.89	Arath7.cdna	gnl|Arath7|AT5G26730.1	813	4e-88	323	| Symbols: | similar to unknown protein [Arabidopsis thaliana] (TAIR:AT5G16920.1); similar to Os12g0233900 [Oryza sativa (japonica cultivar-group)] (GB:NP_001066453.1); contains domain FAS1 domain (SSF82153) | chr5:9300419-9301993 FORWARD
contig08595	229	26	39.21	Arath7.cdna	gnl|Arath7|AT3G53890.1	584	1e-103	375	| Symbols: | 40S ribosomal protein S21 (RPS21B) | chr3:19966322-19967339 REVERSE
contig08662	106	26	8.1	Arath7.cdna	gnl|Arath7|AT1G01620.1	1308	6e-45	178	| Symbols: PIP1;3, PIP1C, TMP-B | PIP1C (PLASMA MEMBRANE INTRINSIC PROTEIN 1;3); water channel | chr1:225665-227302 REVERSE
contig00144	240	25	23.12	Arath7.cdna	gnl|Arath7|AT3G15450.2	1038	4e-125	446	| Symbols: | similar to unknown protein [Arabidopsis thaliana] (TAIR:AT4G27450.1); similar to unknown [Glycine max] (GB:AAG00940.1); contains domain no description (G3D.3.60.20.10); contains domain N-terminal nucleophile aminohydrolases (Ntn hydrolases) (SSF56235) | chr3:5213004-5214131 FORWARD
contig00186	249	25	17.24	Arath7.cdna	gnl|Arath7|AT3G01500.3	1444	2e-43	174	| Symbols: CA1 | CA1 (CARBONIC ANHYDRASE 1); carbonate dehydratase/ zinc ion binding | chr3:194893-198026 REVERSE
contig00203	306	25	100	Arath7.cdna	gnl|Arath7|ATCG00820.1	279	1e-79	295	| Symbols: RPS19 | Encodes a 6.8-kDa protein of the small ribosomal subunit. | chrC:84005-84283 REVERSE
contig00215	457	25	39.88	Arath7.cdna	gnl|Arath7|AT2G41430.4	1146	0	757	| Symbols: LSR1, CID1, ERD15 | ERD15 (EARLY RESPONSIVE TO DEHYDRATION 15) | chr2:17276388-17277620 FORWARD
contig00513	315	25	16.67	Arath7.cdna	gnl|Arath7|AT1G20620.4	1890	6e-174	609	| Symbols: SEN2, CAT3 | CAT3 (CATALASE 3); catalase | chr1:7143057-7146530 FORWARD
contig00616	477	25	71.73	Arath7.cdna	gnl|Arath7|AT2G05520.4	665	6e-67	254	| Symbols: GRP-3 | GRP-3 (GLYCINE-RICH PROTEIN 3) | chr2:2026159-2027114 FORWARD
contig00675	527	25	31.98	Arath7.cdna	gnl|Arath7|AT1G62940.1	1648	0	1005	| Symbols: | 4-coumarate--CoA ligase family protein / 4-coumaroyl-CoA synthase family protein | chr1:23314200-23316412 FORWARD
contig00935	514	25	57.75	Arath7.cdna	gnl|Arath7|AT5G20630.1	890	0	648	| Symbols: GLP3A, GLP3B, GLP3 | GLP3 (GERMIN-LIKE PROTEIN 3); manganese ion binding / metal ion binding / nutrient reservoir | chr5:6975106-6975995 REVERSE
contig01002	368	25	41.77	Arath7.cdna	gnl|Arath7|AT1G54580.1	881	7e-137	486	| Symbols: ACP2 | ACP2 (ACYL CARRIER PROTEIN 2) | chr1:20393014-20394682 FORWARD
contig08037	428	25	32.47	Arath7.cdna	gnl|Arath7|AT1G71695.1	1318	0	841	| Symbols: | peroxidase 12 (PER12) (P12) (PRXR6) | chr1:26967911-26970350 FORWARD
contig08039	183	25	30.15	Arath7.cdna	gnl|Arath7|AT1G09200.1	607	4e-100	363	| Symbols: | histone H3 | chr1:2971595-2972201 REVERSE
contig08077	181	25	33.39	Arath7.cdna	gnl|Arath7|AT3G52130.1	542	3e-91	333	| Symbols: | protease inhibitor/seed storage/lipid transfer protein (LTP) family protein | chr3:19342910-19343451 REVERSE
contig08150	254	25	33.73	Arath7.cdna	gnl|Arath7|AT3G63095.1	753	8e-62	236	| Symbols: | Encodes a Protease inhibitor/seed storage/LTP family protein | chr3:23326481-23327233 FORWARD
contig08357	434	25	30.71	Arath7.cdna	gnl|Arath7|AT5G63530.1	1413	1e-95	349	| Symbols: ATFP3 | ATFP3 (Arabidopsis thaliana farnesylated protein 3); metal ion binding | chr5:25450380-25453060 FORWARD
contig08518	379	25	36.16	Arath7.cdna	gnl|Arath7|AT1G30230.1	1048	0	751	| Symbols: | elongation factor 1-beta / EF-1-beta | chr1:10638898-10640766 FORWARD
contig08608	208	25	17.32	Arath7.cdna	gnl|Arath7|AT3G26520.1	1201	2e-102	371	| Symbols: SITIP, GAMMA-TIP2, TIP1;2, TIP2 | TIP2 (TONOPLAST INTRINSIC PROTEIN 2); water channel | chr3:9723680-9725052 REVERSE
contig08613	262	25	65.17	Arath7.cdna	gnl|Arath7|AT2G25210.1	402	2e-142	504	| Symbols: | 60S ribosomal protein L39 (RPL39A) | chr2:10746934-10747631 FORWARD
contig08753	166	25	16.1	Arath7.cdna	gnl|Arath7|AT1G02780.1	1031	3e-51	200	| Symbols: EMB2386 | EMB2386 (EMBRYO DEFECTIVE 2386); structural constituent of ribosome | chr1:607808-609465 REVERSE
contig00049	196	24	22.4	Arath7.cdna	gnl|Arath7|AT3G49010.4	875	7e-108	389	| Symbols: BBC1, RSU2 | ATBBC1 (breast basic conserved 1) | chr3:18177754-18179677 REVERSE
contig00064	352	24	12.7	Arath7.cdna	gnl|Arath7|AT5G17920.1	2771	7e-177	618	| Symbols: ATMETS, ATMS1, ATCIMS | ATCIMS (COBALAMIN-INDEPENDENT METHIONINE SYNTHASE); 5-methyltetrahydropteroyltriglutamate-homocysteine S-methyltransferase/ methionine synthase | chr5:5935040-5939489 FORWARD
contig00154	399	24	29.53	Arath7.cdna	gnl|Arath7|AT3G55440.1	1351	0	765	| Symbols: TPI, ATCTIMC | ATCTIMC (CYTOSOLIC TRIOSE PHOSPHATE ISOMERASE); triose-phosphate isomerase | chr3:20564667-20567537 FORWARD
contig00413	473	24	31.89	Arath7.cdna	gnl|Arath7|AT5G15780.1	1483	6e-141	500	| Symbols: | pollen Ole e 1 allergen and extensin family protein | chr5:5144730-5146406 REVERSE
contig00812	218	24	21.8	Arath7.cdna	gnl|Arath7|AT4G31700.1	1000	6e-121	432	| Symbols: RPS6 | RPS6 (RIBOSOMAL PROTEIN S6); structural constituent of ribosome | chr4:15346078-15347733 REVERSE
contig01043	255	24	5.95	Arath7.cdna	gnl|Arath7|AT4G36520.1	4286	0.15	36.2	| Symbols: | trichohyalin-related | chr4:17230592-17235521 REVERSE
contig01765	344	24	19.39	Arath7.cdna	gnl|Arath7|AT1G42970.1	1774	2e-137	488	| Symbols: GAPB | GAPB (GLYCERALDEHYDE-3-PHOSPHATE DEHYDROGENASE B SUBUNIT); glyceraldehyde-3-phosphate dehydrogenase | chr1:16129821-16132283 FORWARD
contig02010	368	24	22.51	Arath7.cdna	gnl|Arath7|AT3G12120.1	1635	0	729	| Symbols: FAD2 | FAD2 (FATTY ACID DESATURASE 2); delta12-fatty acid dehydrogenase | chr3:3860291-3863056 REVERSE
contig02764	377	24	36.46	Arath7.cdna	gnl|Arath7|AT4G32260.1	1034	0	747	| Symbols: | ATP synthase family | chr4:15573642-15574743 REVERSE
contig05894	338	24	17.78	Arath7.cdna	gnl|Arath7|AT1G20620.1	1901	0	636	| Symbols: SEN2, CAT3 | CAT3 (CATALASE 3); catalase | chr1:7143057-7146530 FORWARD
contig07990	495	24	36.21	Arath7.cdna	gnl|Arath7|AT5G54160.1	1367	0	981	| Symbols: OMT1, ATOMT1 | ATOMT1 (O-METHYLTRANSFERASE 1) | chr5:21999222-22001589 FORWARD
contig08020	344	24	32.03	Arath7.cdna	gnl|Arath7|AT3G04840.1	1074	5e-134	476	| Symbols: | 40S ribosomal protein S3A (RPS3aA) | chr3:1329671-1331623 FORWARD
contig08157	427	24	15.47	Arath7.cdna	gnl|Arath7|AT3G57520.1	2761	0	831	| Symbols: ATSIP2 | ATSIP2 (ARABIDOPSIS THALIANA SEED IMBIBITION 2); hydrolase, hydrolyzing O-glycosyl compounds | chr3:21299742-21304135 REVERSE
contig08317	521	24	32.04	Arath7.cdna	gnl|Arath7|AT4G23800.1	1626	3e-149	527	| Symbols: | high mobility group (HMG1/2) family protein | chr4:12390177-12392720 FORWARD
contig08334	214	24	16.47	Arath7.cdna	gnl|Arath7|AT4G38680.1	1299	7e-108	389	| Symbols: CSDP2, GRP2 | GRP2 (COLD SHOCK DOMAIN PROTEIN 2); nucleic acid binding | chr4:18071878-18073176 REVERSE
contig08669	400	24	9	Arath7.cdna	gnl|Arath7|AT3G22142.1	4443	0	712	| Symbols: | Encodes a Protease inhibitor/seed storage/LTP family protein | chr3:7803611-7808053 REVERSE
contig00233	185	23	14.18	Arath7.cdna	gnl|Arath7|AT4G09000.1	1305	6e-99	359	| Symbols: GF14 CHI | GRF1 (GENERAL REGULATORY FACTOR 1); protein phosphorylated amino acid binding | chr4:5775207-5777478 FORWARD
contig00276	360	23	66.42	Arath7.cdna	gnl|Arath7|AT3G52130.1	542	4e-129	460	| Symbols: | protease inhibitor/seed storage/lipid transfer protein (LTP) family protein | chr3:19342910-19343451 REVERSE
contig00296	215	23	24.97	Arath7.cdna	gnl|Arath7|AT4G40040.1	861	6e-105	379	| Symbols: | histone H3.2 | chr4:18557181-18558737 REVERSE
contig00339	410	23	23.32	Arath7.cdna	gnl|Arath7|AT4G20360.1	1758	0	710	| Symbols: AtRab8D, AtRABE1b | AtRABE1b/AtRab8D (Arabidopsis Rab GTPase homolog E1b); translation elongation factor | chr4:10989963-10991720 FORWARD
contig00605	135	23	10.76	Arath7.cdna	gnl|Arath7|AT3G25520.1	1255	2e-64	244	| Symbols: ATL5 | ATL5 (A. THALIANA RIBOSOMAL PROTEIN L5); structural constituent of ribosome | chr3:9270524-9272627 REVERSE
contig00646	321	23	44.52	Arath7.cdna	gnl|Arath7|AT3G05020.1	721	2e-78	291	| Symbols: ACP, ACP1 | ACP1 (ACYL CARRIER PROTEIN 1) | chr3:1391638-1392960 REVERSE
contig01030	485	23	77.11	Arath7.cdna	gnl|Arath7|AT5G15230.1	629	0	894	| Symbols: GASA4 | GASA4 (GAST1 PROTEIN HOMOLOG 4) | chr5:4944903-4946219 FORWARD
contig01357	455	23	8.49	Arath7.cdna	gnl|Arath7|ATCG01130.1	5361	3e-130	464	| Symbols: YCF1.2 | Identical to Putative membrane protein ycf1 (ycf1-B) [Arabidopsis Thaliana] (GB:P56785); similar to hypothetical chloroplast RF1 [Gossypium hirsutum] (GB:YP_538982.1); similar to Hypothetical protein [Gossypium barbadense] (GB:BAF41305.1); similar to hypothetical chloroplast RF1 [Eucalyptus globulus subsp. globulus] (GB:YP_636357.1); contains InterPro domain Ycf1; (InterPro:IP…
contig02112	137	23	19.57	Arath7.cdna	gnl|Arath7|AT4G09320.1	700	2e-60	230	| Symbols: NDPK1 | NDPK1 (nucleoside diphosphate kinase 1); ATP binding / nucleoside diphosphate kinase | chr4:5923397-5924529 FORWARD
contig02325	399	23	35.03	Arath7.cdna	gnl|Arath7|AT3G62030.1	1139	0	755	| Symbols: ROC4 | ROC4 (rotamase CyP 4); peptidyl-prolyl cis-trans isomerase | chr3:22984558-22986345 FORWARD
contig02595	377	23	21.37	Arath7.cdna	gnl|Arath7|AT3G13920.2	1764	0	664	| Symbols: RH4, TIF4A1, EIF4A1 | EIF4A1 (eukaryotic translation initiation factor 4A-1); ATP-dependent helicase | chr3:4592263-4594969 REVERSE
contig03517	419	23	15.18	Arath7.cdna	gnl|Arath7|AT3G57520.1	2761	0	817	| Symbols: ATSIP2 | ATSIP2 (ARABIDOPSIS THALIANA SEED IMBIBITION 2); hydrolase, hydrolyzing O-glycosyl compounds | chr3:21299742-21304135 REVERSE
contig08083	190	23	22.2	Arath7.cdna	gnl|Arath7|AT5G38420.1	856	8e-95	345	| Symbols: | ribulose bisphosphate carboxylase small chain 2B / RuBisCO small subunit 2B (RBCS-2B) (ATS2B) | chr5:15398175-15399260 REVERSE
contig08106	332	23	38.25	Arath7.cdna	gnl|Arath7|AT5G52650.1	868	0	656	| Symbols: | 40S ribosomal protein S10 (RPS10C) | chr5:21372781-21374331 REVERSE
contig08116	414	23	21.66	Arath7.cdna	gnl|Arath7|AT3G52930.1	1911	0	773	| Symbols: | fructose-bisphosphate aldolase, putative | chr3:19637726-19640051 REVERSE
contig08489	201	23	7.03	Arath7.cdna	gnl|Arath7|AT2G43800.1	2861	0.029	38.2	| Symbols: | formin homology 2 domain-containing protein / FH2 domain-containing protein | chr2:18152798-18155974 FORWARD
contig08570	423	23	45.29	Arath7.cdna	gnl|Arath7|AT2G46820.1	934	0	722	| Symbols: PTAC8, TMP14, PSAP, PSI-P | TMP14 (THYLAKOID MEMBRANE PHOSPHOPROTEIN OF 14 KDA) | chr2:19250658-19252208 FORWARD
contig08574	474	23	8.84	Arath7.cdna	gnl|Arath7|ATCG01130.1	5361	4e-145	513	| Symbols: YCF1.2 | Identical to Putative membrane protein ycf1 (ycf1-B) [Arabidopsis Thaliana] (GB:P56785); similar to hypothetical chloroplast RF1 [Gossypium hirsutum] (GB:YP_538982.1); similar to Hypothetical protein [Gossypium barbadense] (GB:BAF41305.1); similar to hypothetical chloroplast RF1 [Eucalyptus globulus subsp. globulus] (GB:YP_636357.1); contains InterPro domain Ycf1; (InterPro:IP…
contig08597	330	23	22.22	Arath7.cdna	gnl|Arath7|AT3G24480.1	1485	2e-10	65.9	| Symbols: | leucine-rich repeat family protein / extensin family protein | chr3:8901161-8902645 REVERSE
contig08682	203	23	16.54	Arath7.cdna	gnl|Arath7|AT2G41840.1	1227	2e-86	317	| Symbols: | 40S ribosomal protein S2 (RPS2C) | chr2:17466866-17468617 REVERSE
contig08699	175	23	25.85	Arath7.cdna	gnl|Arath7|AT3G52590.1	677	1e-87	321	| Symbols: EMB2167, ERD16, UBQ1 | UBQ1 (EARLY-RESPONSIVE TO DEHYDRATION 16, UBIQUITIN EXTENSION PROTEIN 1); protein binding | chr3:19516607-19517910 FORWARD
contig00037	243	22	14.68	Arath7.cdna	gnl|Arath7|AT1G21310.1	1655	2e-133	474	| Symbols: RSH, ATEXT3 | ATEXT3 (EXTENSIN 3); structural constituent of cell wall | chr1:7453232-7454997 REVERSE
contig00078	345	22	15.59	Arath7.cdna	gnl|Arath7|AT1G02205.2	2213	0	684	| Symbols: CER1 | CER1 (ECERIFERUM 1) | chr1:418767-422438 FORWARD
contig00266	121	22	16.05	Arath7.cdna	gnl|Arath7|AT5G28060.1	754	3e-62	236	| Symbols: | 40S ribosomal protein S24 (RPS24B) | chr5:10069550-10070903 REVERSE
contig00290	374	22	100	Arath7.cdna	gnl|Arath7|AT5G56670.1	189	2e-103	375	| Symbols: | 40S ribosomal protein S30 (RPS30C) | chr5:22952639-22953207 REVERSE
contig00856	434	22	100	Arath7.cdna	gnl|Arath7|ATCG01120.1	267	1e-92	339	| Symbols: RPS15 | encodes a chloroplast ribosomal protein S15, a constituent of the small subunit of the ribosomal complex | chrC:123296-123562 REVERSE
contig01143	147	22	20.7	Arath7.cdna	gnl|Arath7|AT5G18380.1	710	5e-74	276	| Symbols: | 40S ribosomal protein S16 (RPS16C) | chr5:6090051-6090760 REVERSE
contig05104	114	22	10.55	Arath7.cdna	gnl|Arath7|AT2G01250.1	1081	4e-46	182	| Symbols: | 60S ribosomal protein L7 (RPL7B) | chr2:132696-134454 REVERSE
contig07942	394	22	27.02	Arath7.cdna	gnl|Arath7|AT1G62500.1	1458	0	710	| Symbols: | protease inhibitor/seed storage/lipid transfer protein (LTP) family protein | chr1:23135710-23137167 FORWARD
contig07966	180	22	25.57	Arath7.cdna	gnl|Arath7|AT3G62250.1	704	2e-98	357	| Symbols: UBQ5 | UBQ5 (UBIQUITIN 5); protein binding | chr3:23048069-23048772 FORWARD
contig08001	449	22	34.12	Arath7.cdna	gnl|Arath7|AT2G37220.1	1316	6e-175	613	| Symbols: | 29 kDa ribonucleoprotein, chloroplast, putative / RNA-binding protein cp29, putative | chr2:15641604-15643488 REVERSE
contig08080	119	22	14.73	Arath7.cdna	gnl|Arath7|AT5G59910.1	808	3e-62	236	| Symbols: | histone H2B | chr5:24144354-24145161 FORWARD
contig08089	424	22	22.82	Arath7.cdna	gnl|Arath7|AT5G23940.1	1858	0	827	| Symbols: EMB3009 | EMB3009 (EMBRYO DEFECTIVE 3009); transferase | chr5:8076332-8079796 REVERSE
contig08308	340	22	18.3	Arath7.cdna	gnl|Arath7|AT5G23940.1	1858	5e-104	377	| Symbols: EMB3009 | EMB3009 (EMBRYO DEFECTIVE 3009); transferase | chr5:8076332-8079796 REVERSE
contig08359	371	22	28.49	Arath7.cdna	gnl|Arath7|AT5G47210.2	1302	2e-165	581	| Symbols: | nuclear RNA-binding protein, putative | chr5:19186249-19188490 REVERSE
contig08368	117	22	16.76	Arath7.cdna	gnl|Arath7|AT1G56580.1	698	2e-41	167	| Symbols: | similar to unknown protein [Arabidopsis thaliana] (TAIR:AT1G09310.1); similar to Os12g0563600 [Oryza sativa (japonica cultivar-group)] (GB:NP_001067038.1); similar to Os11g0683600 [Oryza sativa (japonica cultivar-group)] (GB:NP_001068462.1); similar to hypothetical protein [Oryza sativa (japonica cultivar-group)] (GB:BAC15899.1); contains InterPro domain Protein of unknown function D…
contig08430	489	22	36.66	Arath7.cdna	gnl|Arath7|AT5G08640.1	1334	0	904	| Symbols: FLS | FLS (FLAVONOL SYNTHASE) | chr5:2803959-2805448 FORWARD
contig08553	154	22	9.31	Arath7.cdna	gnl|Arath7|AT1G21310.1	1655	9e-76	281	| Symbols: RSH, ATEXT3 | ATEXT3 (EXTENSIN 3); structural constituent of cell wall | chr1:7453232-7454997 REVERSE
contig08695	324	22	18.66	Arath7.cdna	gnl|Arath7|AT5G19780.1	1736	7e-177	618	| Symbols: TUA5 | TUA5 (tubulin alpha-5) | chr5:6687076-6689173 FORWARD
contig00115	199	21	10.53	Arath7.cdna	gnl|Arath7|AT1G20620.4	1890	7e-105	379	| Symbols: SEN2, CAT3 | CAT3 (CATALASE 3); catalase | chr1:7143057-7146530 FORWARD
contig00167	342	21	22.01	Arath7.cdna	gnl|Arath7|AT3G15400.1	1554	0	678	| Symbols: ATA20 | ATA20 (Arabidopsis thaliana anther 20) | chr3:5201651-5203204 FORWARD
contig00422	181	21	14.82	Arath7.cdna	gnl|Arath7|AT1G07890.1	1221	5e-99	359	| Symbols: MEE6, CS1, APX1 | APX1 (ASCORBATE PEROXIDASE 1, MATERNAL EFFECT EMBRYO ARREST 6); L-ascorbate peroxidase | chr1:2437327-2439662 FORWARD
contig00650	355	21	39.93	Arath7.cdna	gnl|Arath7|AT3G52300.1	889	0	648	| Symbols: ATPQ | ATP synthase D chain-related | chr3:19407543-19409355 FORWARD
contig02189	329	21	21.17	Arath7.cdna	gnl|Arath7|AT4G27440.1	1554	0	652	| Symbols: PORB | PORB (PROTOCHLOROPHYLLIDE OXIDOREDUCTASE B); oxidoreductase/ protochlorophyllide reductase | chr4:13725552-13727359 FORWARD
contig02560	290	21	9.6	Arath7.cdna	gnl|Arath7|AT1G20130.1	3021	6e-63	240	| Symbols: | family II extracellular lipase, putative | chr1:6978101-6985306 FORWARD
contig03523	288	21	35.87	Arath7.cdna	gnl|Arath7|AT3G02080.1	803	5e-162	569	| Symbols: | 40S ribosomal protein S19 (RPS19A) | chr3:363888-365282 REVERSE
contig03548	361	21	18.61	Arath7.cdna	gnl|Arath7|AT3G19820.1	1940	0	684	| Symbols: DIM, EVE1, DW1, DIM1, CBB1, DWF1 | DWF1 (DIMINUTO 1); catalytic | chr3:6879623-6881658 REVERSE
contig03558	208	21	23.74	Arath7.cdna	gnl|Arath7|AT5G53300.1	876	1e-103	375	| Symbols: UBC10 | UBC10 (ubiquitin-conjugating enzyme 10); ubiquitin-protein ligase | chr5:21649740-21651455 REVERSE
contig07959	229	21	20.8	Arath7.cdna	gnl|Arath7|AT2G05100.1	1101	3e-85	313	| Symbols: LHCB2.3, LHCB2.1 | LHCB2.1 (Photosystem II light harvesting complex gene 2.1); chlorophyll binding | chr2:1823237-1824422 REVERSE
contig08013	418	21	31.57	Arath7.cdna	gnl|Arath7|AT4G34850.1	1324	0	829	| Symbols: | chalcone and stilbene synthase family protein | chr4:16608318-16609834 FORWARD
contig08142	454	21	34.29	Arath7.cdna	gnl|Arath7|AT4G34850.1	1324	0	890	| Symbols: | chalcone and stilbene synthase family protein | chr4:16608318-16609834 FORWARD
contig08159	297	21	18.57	Arath7.cdna	gnl|Arath7|AT5G24930.1	1599	3e-74	278	| Symbols: | zinc finger (B-box type) family protein | chr5:8589237-8591239 FORWARD
contig08347	216	21	31.53	Arath7.cdna	gnl|Arath7|AT1G52300.1	685	2e-108	391	| Symbols: | 60S ribosomal protein L37 (RPL37B) | chr1:19478567-19479903 REVERSE
contig08545	300	21	42.8	Arath7.cdna	gnl|Arath7|AT5G57290.1	701	9e-62	236	| Symbols: | 60S acidic ribosomal protein P3 (RPP3B) | chr5:23224028-23225152 REVERSE
contig08571	116	21	11.95	Arath7.cdna	gnl|Arath7|AT3G11940.2	971	2e-60	230	| Symbols: AML1, ATRPS5A | ATRPS5A (RIBOSOMAL PROTEIN 5A); structural constituent of ribosome | chr3:3777901-3779512 REVERSE
contig00082	302	20	23.5	Arath7.cdna	gnl|Arath7|AT1G11840.1	1285	6e-171	599	| Symbols: ATGLX1 | ATGLX1 (GLYOXALASE I HOMOLOG); lactoylglutathione lyase | chr1:3995401-3997852 FORWARD
contig00094	204	20	60.71	Arath7.cdna	gnl|Arath7|AT1G56045.1	336	1e-112	404	| Symbols: | ribosomal protein L41 family protein | chr1:20966289-20967129 FORWARD
contig00176	464	20	21.59	Arath7.cdna	gnl|Arath7|AT1G72970.1	2149	0	894	| Symbols: EDA17, HTH | HTH (HOTHEAD); aldehyde-lyase | chr1:27456427-27459625 FORWARD
contig00373	361	20	34.09	Arath7.cdna	gnl|Arath7|AT2G36830.1	1059	0	652	| Symbols: TIP1;1, GAMMA-TIP1, GAMMA-TIP | GAMMA-TIP (Tonoplast intrinsic protein (TIP) gamma); water channel | chr2:15452504-15453653 FORWARD
contig00447	459	20	42.11	Arath7.cdna	gnl|Arath7|AT1G06760.1	1090	0	841	| Symbols: | histone H1, putative | chr1:2076503-2077697 REVERSE
contig01620	387	20	19.45	Arath7.cdna	gnl|Arath7|AT4G13940.1	1990	0	759	| Symbols: EMB1395, MEE58, SAHH, SAHH1, HOG1 | HOG1 (HOMOLOGY-DEPENDENT GENE SILENCING 1); adenosylhomocysteinase | chr4:8054857-8057134 FORWARD
contig01846	357	20	52.12	Arath7.cdna	gnl|Arath7|AT1G52300.1	685	2e-174	611	| Symbols: | 60S ribosomal protein L37 (RPL37B) | chr1:19478567-19479903 REVERSE
contig03441	356	20	32.25	Arath7.cdna	gnl|Arath7|AT4G36040.1	1104	0	706	| Symbols: | DNAJ heat shock N-terminal domain-containing protein (J11) | chr4:17049174-17050277 REVERSE
contig03458	133	20	4.5	Arath7.cdna	gnl|Arath7|AT1G56070.1	2958	4e-68	256	| Symbols: AT1G56075.1, LOS1 | LOS1 (Low expression of osmotically responsive genes 1); translation elongation factor/ translation factor, nucleic acid binding | chr1:20971595-20975407 REVERSE
contig04642	158	20	30.04	Arath7.cdna	gnl|Arath7|AT5G07230.1	526	4e-81	299	| Symbols: | protease inhibitor/seed storage/lipid transfer protein (LTP) family protein | chr5:2270966-2271611 FORWARD
contig06651	252	20	21.3	Arath7.cdna	gnl|Arath7|AT1G15820.1	1183	1e-125	448	| Symbols: CP24, LHCB6 | LHCB6 (LIGHT HARVESTING COMPLEX PSII); chlorophyll binding | chr1:5446457-5447854 REVERSE
contig07871	224	20	24.51	Arath7.cdna	gnl|Arath7|AT2G03440.1	914	2e-96	351	| Symbols: | nodulin-related | chr2:1039202-1040115 REVERSE
contig07975	209	20	32.5	Arath7.cdna	gnl|Arath7|AT5G07550.1	643	2e-108	391	| Symbols: ATGRP19, GRP19 | GRP19 (Glycine rich protein 19) | chr5:2388311-2389243 REVERSE
contig08287	267	20	19.53	Arath7.cdna	gnl|Arath7|AT5G54160.1	1367	2e-139	494	| Symbols: OMT1, ATOMT1 | ATOMT1 (O-METHYLTRANSFERASE 1) | chr5:21999222-22001589 FORWARD
contig08675	378	20	33.1	Arath7.cdna	gnl|Arath7|AT2G47610.1	1142	8e-137	486	| Symbols: | 60S ribosomal protein L7A (RPL7aA) | chr2:19536814-19538729 FORWARD
contig00018	253	19	14	Arath7.cdna	gnl|Arath7|AT1G07930.1	1807	4e-128	456	| Symbols: | elongation factor 1-alpha / EF-1-alpha | chr1:2458241-2460787 FORWARD
contig00158	187	19	10.83	Arath7.cdna	gnl|Arath7|AT5G62690.1	1726	4e-100	363	| Symbols: TUB2 | TUB2 (Tubulin beta-2); structural molecule | chr5:25198641-25200955 FORWARD
contig00278	274	19	32.58	Arath7.cdna	gnl|Arath7|AT1G27400.1	841	7e-152	535	| Symbols: | 60S ribosomal protein L17 (RPL17A) | chr1:9515122-9516927 FORWARD
contig00377	413	19	20.96	Arath7.cdna	gnl|Arath7|AT1G11910.1	1970	0	737	| Symbols: | aspartyl protease family protein | chr1:4016782-4020981 REVERSE
contig00562	280	19	52.04	Arath7.cdna	gnl|Arath7|AT3G23390.1	538	2e-152	537	| Symbols: | 60S ribosomal protein L36a/L44 (RPL36aA) | chr3:8375382-8376399 FORWARD
contig00752	197	19	100	Arath7.cdna	gnl|Arath7|ATCG00630.1	135	2e-62	238	| Symbols: PSAJ | Encodes subunit J of photosystem I. | chrC:66929-67063 FORWARD
contig00853	156	19	23.25	Arath7.cdna	gnl|Arath7|AT4G39200.1	671	9e-82	301	| Symbols: | 40S ribosomal protein S25 (RPS25E) | chr4:18257330-18258674 FORWARD
contig01028	634	19	26.96	Arath7.cdna	gnl|Arath7|AT1G70370.1	2352	0	1178	| Symbols: | BURP domain-containing protein / polygalacturonase, putative | chr1:26516385-26518851 REVERSE
contig01083	355	19	14.75	Arath7.cdna	gnl|Arath7|AT2G47240.1	2407	0	644	| Symbols: | long-chain-fatty-acid--CoA ligase family protein / long-chain acyl-CoA synthetase family protein | chr2:19399628-19404901 FORWARD
contig01323	205	19	23.4	Arath7.cdna	gnl|Arath7|AT1G35680.1	876	2e-89	327	| Symbols: | 50S ribosomal protein L21, chloroplast / CL21 (RPL21) | chr1:13209948-13211630 FORWARD
contig01378	447	19	23.54	Arath7.cdna	gnl|Arath7|AT4G37930.1	1899	0	829	| Symbols: STM, SHMT1, SHM1 | SHM1 (SERINE HYDROXYMETHYLTRANSFERASE 1); glycine hydroxymethyltransferase | chr4:17831725-17834921 REVERSE
contig01708	224	19	14.43	Arath7.cdna	gnl|Arath7|AT1G32060.1	1552	6e-87	319	| Symbols: PRK | PRK (PHOSPHORIBULOKINASE); ATP binding / phosphoribulokinase/ protein binding | chr1:11532517-11534619 FORWARD
contig02144	152	19	20.85	Arath7.cdna	gnl|Arath7|AT5G61170.1	729	3e-63	240	| Symbols: | 40S ribosomal protein S19 (RPS19C) | chr5:24628312-24629653 FORWARD
contig02156	110	19	7.38	Arath7.cdna	gnl|Arath7|AT5G13930.1	1491	2e-54	210	| Symbols: TT4, ATCHS, CHS | CHS (CHALCONE SYNTHASE); naringenin-chalcone synthase | chr5:4488690-4490266 FORWARD
contig03889	236	19	24.28	Arath7.cdna	gnl|Arath7|AT5G20720.2	972	2e-117	420	| Symbols: CPN10, CHCPN10, ATCPN21, CPN21, CPN20 | CPN20 (CHAPERONIN 20); calmodulin binding | chr5:7014671-7016483 FORWARD
contig04552	363	19	35.8	Arath7.cdna	gnl|Arath7|AT5G02240.1	1014	0	704	| Symbols: | catalytic/ coenzyme binding | chr5:451421-453155 FORWARD
contig06219	312	19	20.93	Arath7.cdna	gnl|Arath7|ATCG01210.1	1491	4e-175	613	| Symbols: RRN16S.2 | chloroplast-encoded 16S ribosomal RNA | chrC:136147-137637 REVERSE
contig07939	235	19	13.29	Arath7.cdna	gnl|Arath7|AT3G12780.1	1768	7e-93	339	| Symbols: PGK1 | PGK1 (PHOSPHOGLYCERATE KINASE 1); phosphoglycerate kinase | chr3:4060978-4063313 REVERSE
contig08014	324	19	18.99	Arath7.cdna	gnl|Arath7|AT5G35630.2	1706	3e-138	490	| Symbols: GLN2, ATGSL1, GS2 | GS2 (GLUTAMINE SYNTHETASE 2); glutamate-ammonia ligase | chr5:13848250-13850772 FORWARD
contig08122	470	19	55.23	Arath7.cdna	gnl|Arath7|AT1G44935.1	851	5e-09	61.9	| Symbols: SADHU9-1 | SADHU9-1 (SADHU NON-CODING RETROTRANSPOSON); other RNA | chr1:16987442-16988292 FORWARD
contig08328	288	19	18.16	Arath7.cdna	gnl|Arath7|AT1G06000.1	1586	4e-150	529	| Symbols: | UDP-glucoronosyl/UDP-glucosyl transferase family protein | chr1:1820307-1821892 REVERSE
contig08343	307	19	21.26	Arath7.cdna	gnl|Arath7|AT3G01500.3	1444	6e-168	589	| Symbols: CA1 | CA1 (CARBONIC ANHYDRASE 1); carbonate dehydratase/ zinc ion binding | chr3:194893-198026 REVERSE
contig08530	279	19	50.18	Arath7.cdna	gnl|Arath7|AT3G18740.1	556	1e-156	551	| Symbols: | 60S ribosomal protein L30 (RPL30C) | chr3:6453374-6454024 FORWARD
contig08579	226	19	14.65	Arath7.cdna	gnl|Arath7|AT3G26650.1	1543	4e-125	446	| Symbols: GAPA-1, GAPA | GAPA (GLYCERALDEHYDE 3-PHOSPHATE DEHYDROGENASE A SUBUNIT); glyceraldehyde-3-phosphate dehydrogenase | chr3:9796308-9798282 FORWARD
contig08615	303	19	19.57	Arath7.cdna	gnl|Arath7|AT3G53460.1	1548	2e-99	361	| Symbols: CP29 | CP29 (chloroplast 29 kDa ribonucleoprotein); RNA binding | chr3:19830188-19832483 REVERSE
contig08616	301	19	27.29	Arath7.cdna	gnl|Arath7|AT5G43830.1	1103	1e-156	551	| Symbols: | similar to unknown protein [Arabidopsis thaliana] (TAIR:AT3G22850.1); similar to aluminum-induced protein-like protein [Thellun (GB:AAM19711.1); contains domain no description (G3D.3.60.20.10); contains domain N-terminal nucleophile aminohydrolases (Ntn hydrolases) (SSF56235) | chr5:17639563-17641556 REVERSE
contig08641	411	19	35.25	Arath7.cdna	gnl|Arath7|AT5G14920.1	1166	0	729	| Symbols: | gibberellin-regulated family protein | chr5:4826482-4827983 FORWARD
contig08713	135	19	9.38	Arath7.cdna	gnl|Arath7|AT1G13440.1	1439	5e-49	192	| Symbols: GAPC-2 | GAPC-2; glyceraldehyde-3-phosphate dehydrogenase | chr1:4608193-4610644 REVERSE
contig00001	279	18	23.43	Arath7.cdna	gnl|Arath7|AT1G72370.1	1191	1e-153	541	| Symbols: AP40, RP40, RPSAA, P40 | P40 (40S ribosomal protein SA); structural constituent of ribosome | chr1:27246605-27248593 REVERSE
contig00045	171	18	20.73	Arath7.cdna	gnl|Arath7|AT3G55470.1	825	0.38	34.2	| Symbols: | C2 domain-containing protein | chr3:20575217-20577307 FORWARD
contig00051	396	18	13.96	Arath7.cdna	gnl|Arath7|AT3G45140.1	2837	0	783	| Symbols: ATLOX2, LOX2 | LOX2 (LIPOXYGENASE 2) | chr3:16536395-16540337 FORWARD
contig00155	391	18	21.67	Arath7.cdna	gnl|Arath7|AT3G13920.1	1804	2e-128	458	| Symbols: RH4, TIF4A1, EIF4A1 | EIF4A1 (eukaryotic translation initiation factor 4A-1); ATP-dependent helicase | chr3:4592263-4594969 REVERSE
contig00313	140	18	12.26	Arath7.cdna	gnl|Arath7|AT2G47610.1	1142	7e-64	242	| Symbols: | 60S ribosomal protein L7A (RPL7aA) | chr2:19536814-19538729 FORWARD
contig00448	255	18	13.31	Arath7.cdna	gnl|Arath7|AT1G52400.1	1916	2e-96	351	| Symbols: BGL1 | BGL1 (BETA-GLUCOSIDASE HOMOLOG 1); hydrolase, hydrolyzing O-glycosyl compounds | chr1:19518820-19521829 FORWARD
contig00468	278	18	41.06	Arath7.cdna	gnl|Arath7|AT4G28750.1	677	1e-156	551	| Symbols: PSAE-1 | PSAE-1 (PSA E1 KNOCKOUT) | chr4:14202779-14203961 REVERSE
contig00617	247	18	34.12	Arath7.cdna	gnl|Arath7|AT3G10020.1	724	3e-138	490	| Symbols: | similar to Os12g0147200 [Oryza sativa (japonica cultivar-group)] (GB:NP_001066153.1); similar to Os11g0149200 [Oryza sativa (japonica cultivar-group)] (GB:NP_001065754.1) | chr3:3091048-3091771 REVERSE
contig00631	174	18	11.15	Arath7.cdna	gnl|Arath7|AT3G09630.1	1560	8e-95	345	| Symbols: | 60S ribosomal protein L4/L1 (RPL4A) | chr3:2953748-2955718 FORWARD
contig01848	357	18	40.75	Arath7.cdna	gnl|Arath7|AT5G41520.1	876	0	702	| Symbols: | 40S ribosomal protein S10 (RPS10B) | chr5:16626381-16627920 REVERSE
contig02038	421	18	22.87	Arath7.cdna	gnl|Arath7|AT2G05790.1	1841	0	823	| Symbols: | glycosyl hydrolase family 17 protein | chr2:2199216-2201481 FORWARD
contig02343	269	18	16.45	Arath7.cdna	gnl|Arath7|AT3G12120.1	1635	3e-151	533	| Symbols: FAD2 | FAD2 (FATTY ACID DESATURASE 2); delta12-fatty acid dehydrogenase | chr3:3860291-3863056 REVERSE
contig02480	350	18	22.88	Arath7.cdna	gnl|Arath7|AT5G15650.1	1530	3e-176	617	| Symbols: REVERSIBLY GLYCOSYLATED POLYPEPTIDE 2, RGP2 | RGP2 (Reversibly glycosylated polypeptide-3); DNA binding / alpha-1,4-glucan-protein synthase (UDP-forming) | chr5:5092160-5094497 FORWARD
contig05589	185	18	28.29	Arath7.cdna	gnl|Arath7|AT1G10960.1	654	1e-93	341	| Symbols: ATFD1 | ATFD1 (FERREDOXIN 1); electron carrier/ iron ion binding | chr1:3664386-3665039 FORWARD
contig05714	305	18	27.28	Arath7.cdna	gnl|Arath7|AT5G16920.1	1118	6e-168	589	| Symbols: | similar to unknown protein [Arabidopsis thaliana] (TAIR:AT5G26730.1); similar to Os12g0233900 [Oryza sativa (japonica cultivar-group)] (GB:NP_001066453.1); contains InterPro domain Beta-Ig-H3/fasciclin; (InterPro:IPR000782) | chr5:5567014-5568131 FORWARD
contig07946	160	18	14.59	Arath7.cdna	gnl|Arath7|AT5G10360.1	1097	2e-86	317	| Symbols: EMB3010 | EMB3010 (EMBRYO DEFECTIVE 3010); structural constituent of ribosome | chr5:3258475-3260230 REVERSE
contig08016	471	18	33.74	Arath7.cdna	gnl|Arath7|AT2G22670.2	1396	0	912	| Symbols: IAA8 | IAA8 (indoleacetic acid-induced protein 8); transcription factor | chr2:9643520-9645747 FORWARD
contig08087	224	18	26.83	Arath7.cdna	gnl|Arath7|AT4G16980.1	835	2e-124	444	| Symbols: | arabinogalactan-protein family | chr4:9556997-9557831 FORWARD
contig08384	224	18	13.02	Arath7.cdna	gnl|Arath7|AT1G54080.2	1720	3e-59	226	| Symbols: UBP1A | UBP1A; mRNA 3'-UTR binding | chr1:20187249-20190577 REVERSE
contig08525	282	18	15.1	Arath7.cdna	gnl|Arath7|AT5G07530.1	1868	7e-115	412	| Symbols: ATGRP17, ATGRP-7, GRP17 | GRP17 (Glycine rich protein 17) | chr5:2382469-2384522 REVERSE
contig08671	140	18	20.71	Arath7.cdna	gnl|Arath7|AT4G00810.1	676	3e-63	240	| Symbols: | 60S acidic ribosomal protein P1 (RPP1B) | chr4:345952-347184 REVERSE
contig08688	119	18	11.34	Arath7.cdna	gnl|Arath7|AT4G05050.1	1049	3e-62	236	| Symbols: UBQ11 | UBQ11 (UBIQUITIN 11); protein binding | chr4:2588002-2589384 REVERSE
contig00080	367	17	25.24	Arath7.cdna	gnl|Arath7|AT3G56940.1	1454	0	714	| Symbols: CRD1, CHL27, ACSF, AT103 | AT103 (DICARBOXYLATE DIIRON 1) | chr3:21087523-21089422 FORWARD
contig00181	238	17	14.52	Arath7.cdna	gnl|Arath7|AT2G21330.2	1639	3e-132	470	| Symbols: | fructose-bisphosphate aldolase | chr2:9135228-9137321 REVERSE
contig00275	423	17	52.61	Arath7.cdna	gnl|Arath7|AT1G16890.1	804	0	839	| Symbols: UBC36 | UBC36; ubiquitin-protein ligase | chr1:5776339-5778256 REVERSE
contig00314	202	17	19.27	Arath7.cdna	gnl|Arath7|AT3G62870.1	1048	3e-104	377	| Symbols: | 60S ribosomal protein L7A (RPL7aB) | chr3:23253640-23255328 REVERSE
contig00381	363	17	24.56	Arath7.cdna	gnl|Arath7|AT1G05850.1	1478	0	700	| Symbols: ERH2, ELP1, CTL1, ELP, HOT2, POM1 | POM1 (POM-POM1); chitinase | chr1:1766502-1768694 REVERSE
contig00745	309	17	18.31	Arath7.cdna	gnl|Arath7|AT3G17390.1	1688	4e-175	613	| Symbols: SAMS3, MAT4, MTO3 | MTO3 (S-adenosylmethionine synthase 3); methionine adenosyltransferase | chr3:5952193-5954088 REVERSE
contig00832	214	17	13.06	Arath7.cdna	gnl|Arath7|AT5G42100.1	1638	5e-47	186	| Symbols: ATBG_PPAP, ATBG_PAP | glycosyl hydrolase family 17 protein | chr5:16846379-16848447 REVERSE
contig00902	395	17	40.22	Arath7.cdna	gnl|Arath7|AT5G19510.1	982	0	741	| Symbols: | elongation factor 1B alpha-subunit 2 (eEF1Balpha2) | chr5:6581660-6583250 REVERSE
contig01046	274	17	13.07	Arath7.cdna	gnl|Arath7|AT3G05220.1	2096	1e-48	192	| Symbols: | heavy-metal-associated domain-containing protein | chr3:1488601-1491326 FORWARD
contig01114	201	17	13.82	Arath7.cdna	gnl|Arath7|AT3G56940.1	1454	2e-105	381	| Symbols: CRD1, CHL27, ACSF, AT103 | AT103 (DICARBOXYLATE DIIRON 1) | chr3:21087523-21089422 FORWARD
contig01234	317	17	19.1	Arath7.cdna	gnl|Arath7|AT1G10670.1	1660	2e-177	620	| Symbols: ACLA-1 | ACLA-1 (ATP-citrate lyase A-1) | chr1:3535388-3538282 FORWARD
contig01944	127	17	11.09	Arath7.cdna	gnl|Arath7|AT3G16240.1	1145	9e-63	238	| Symbols: TIP2;1, DELTA-TIP1, AQP1, ATTIP2;1, DELTA-TIP | DELTA-TIP (delta tonoplast integral protein); water channel | chr3:5505410-5507056 FORWARD
contig02172	209	17	22.05	Arath7.cdna	gnl|Arath7|AT1G20693.2	948	1e-53	208	| Symbols: HMG BETA 1, NFD2, NFD02, HMGB2 | HMGB2 (HIGH MOBILITY GROUP B 2) | chr1:7176765-7178810 FORWARD
contig02201	452	17	31	Arath7.cdna	gnl|Arath7|AT3G59530.1	1458	0	896	| Symbols: | strictosidine synthase family protein | chr3:22004274-22006238 FORWARD
contig02467	280	17	5.22	Arath7.cdna	gnl|Arath7|ATCG01130.1	5361	2e-127	454	| Symbols: YCF1.2 | Identical to Putative membrane protein ycf1 (ycf1-B) [Arabidopsis Thaliana] (GB:P56785); similar to hypothetical chloroplast RF1 [Gossypium hirsutum] (GB:YP_538982.1); similar to Hypothetical protein [Gossypium barbadense] (GB:BAF41305.1); similar to hypothetical chloroplast RF1 [Eucalyptus globulus subsp. globulus] (GB:YP_636357.1); contains InterPro domain Ycf1; (InterPro:IP…
contig02662	154	17	8.27	Arath7.cdna	gnl|Arath7|AT5G07030.1	1863	6e-83	305	| Symbols: | pepsin A | chr5:2183361-2185973 REVERSE
contig03259	284	17	14.96	Arath7.cdna	gnl|Arath7|AT4G37930.1	1899	1e-156	551	| Symbols: STM, SHMT1, SHM1 | SHM1 (SERINE HYDROXYMETHYLTRANSFERASE 1); glycine hydroxymethyltransferase | chr4:17831725-17834921 REVERSE
contig03444	383	17	25.4	Arath7.cdna	gnl|Arath7|AT2G26900.1	1508	0	729	| Symbols: | bile acid:sodium symporter family protein | chr2:11482030-11485022 REVERSE
contig03589	478	17	19.75	Arath7.cdna	gnl|Arath7|AT1G52030.2	2420	0	833	| Symbols: MBP1.2, F-ATMBP, MBP2 | MBP2 (MYROSINASE-BINDING PROTEIN 2) | chr1:19349609-19352292 REVERSE
contig04611	164	17	27.33	Arath7.cdna	gnl|Arath7|AT2G43460.1	600	7e-89	325	| Symbols: | 60S ribosomal protein L38 (RPL38A) | chr2:18053081-18054478 REVERSE
contig06738	185	17	24.63	Arath7.cdna	gnl|Arath7|AT4G23680.1	751	2e-101	367	| Symbols: | major latex protein-related / MLP-related | chr4:12336196-12337492 REVERSE
contig07950	105	17	14.44	Arath7.cdna	gnl|Arath7|AT3G45980.1	727	7e-54	208	| Symbols: | histone H2B | chr3:16908272-16908998 REVERSE
contig07999	311	17	21.67	Arath7.cdna	gnl|Arath7|AT4G39330.1	1435	4e-172	603	| Symbols: | mannitol dehydrogenase, putative | chr4:18291212-18293068 FORWARD
contig08091	267	17	23.99	Arath7.pep	gnl|Arath7|AT1G79580.2	1113	0	24.6	| Symbols: ANAC033 | ANAC033 | chr1:29945913-29947818 REVERSE
contig08124	153	17	16.45	Arath7.cdna	gnl|Arath7|AT1G08360.1	930	2e-55	214	| Symbols: | 60S ribosomal protein L10A (RPL10aA) | chr1:2636027-2637912 FORWARD
contig08180	374	17	26.98	Arath7.cdna	gnl|Arath7|AT2G28950.1	1386	0	718	| Symbols: ATEXP6, ATHEXP ALPHA 1.8, ATEXPA6 | ATEXPA6 (ARABIDOPSIS THALIANA EXPANSIN A6) | chr2:12438418-12440672 REVERSE
contig08338	323	17	32.24	Arath7.cdna	gnl|Arath7|AT2G28790.1	1002	0	640	| Symbols: | osmotin-like protein, putative | chr2:12361507-12362508 REVERSE
contig08369	284	17	26.47	Arath7.cdna	gnl|Arath7|AT4G02450.1	1073	5e-45	180	| Symbols: | glycine-rich protein | chr4:1073753-1075878 REVERSE
contig08433	357	17	20.31	Arath7.cdna	gnl|Arath7|AT4G20360.1	1758	3e-111	400	| Symbols: AtRab8D, AtRABE1b | AtRABE1b/AtRab8D (Arabidopsis Rab GTPase homolog E1b); translation elongation factor | chr4:10989963-10991720 FORWARD
contig08543	210	17	8.61	Arath7.cdna	gnl|Arath7|AT5G56030.1	2438	3e-85	313	| Symbols: ERD8, HSP81-2 | HSP81-2 (EARLY-RESPONSIVE TO DEHYDRATION 8); ATP binding | chr5:22704028-22706876 FORWARD
contig00074	268	16	27.63	Arath7.cdna	gnl|Arath7|AT5G20720.1	970	4e-147	519	| Symbols: CPN10, CHCPN10, ATCPN21, CPN21, CPN20 | CPN20 (CHAPERONIN 20); calmodulin binding | chr5:7014676-7016483 FORWARD
contig00087	307	16	10.81	Arath7.cdna	gnl|Arath7|AT3G60750.1	2839	9e-167	585	| Symbols: | transketolase, putative | chr3:22464694-22468127 FORWARD
contig00092	132	16	44.3	Arath7.cdna	gnl|Arath7|AT3G11120.1	298	3e-56	216	| Symbols: | 60S ribosomal protein L41 (RPL41E) | chr3:3481058-3481454 FORWARD
contig00360	217	16	18.95	Arath7.cdna	gnl|Arath7|AT3G16240.1	1145	5e-96	349	| Symbols: TIP2;1, DELTA-TIP1, AQP1, ATTIP2;1, DELTA-TIP | DELTA-TIP (delta tonoplast integral protein); water channel | chr3:5505410-5507056 FORWARD
contig00455	318	16	34.68	Arath7.cdna	gnl|Arath7|AT5G47190.1	917	3e-176	617	| Symbols: | ribosomal protein L19 family protein | chr5:19181475-19183334 REVERSE
contig00572	200	16	13.38	Arath7.cdna	gnl|Arath7|AT2G30620.1	1495	3e-104	377	| Symbols: | histone H1.2 | chr2:13052008-13053588 FORWARD
contig00666	355	16	22.71	Arath7.cdna	gnl|Arath7|AT3G15000.1	1563	1e-147	521	| Symbols: | Identical to Unknown mitochondrial protein At3g15000 [Arabidopsis Thaliana] (GB:Q9LKA5); similar to unknown protein [Arabidopsis thaliana] (TAIR:AT1G53260.1); similar to Os09g0509000 [Oryza sativa (japonica cultivar-group)] (GB:NP_001063625.1); similar to DAG protein, chloroplast precursor, putative, expressed [Oryza sativa (japonica cultivar-group)] (GB:ABF97301.1); similar to Os09g…
contig00723	233	16	15.7	Arath7.cdna	gnl|Arath7|AT1G04410.1	1484	7e-130	462	| Symbols: | malate dehydrogenase, cytosolic, putative | chr1:1189077-1191411 REVERSE
contig00851	116	16	6.66	Arath7.cdna	gnl|Arath7|AT4G15440.1	1743	8e-60	228	| Symbols: CYP74B2, HPL1 | HPL1 (HYDROPEROXIDE LYASE 1); heme binding / iron ion binding / monooxygenase | chr4:8835494-8838675 FORWARD
contig01325	251	16	20.99	Arath7.cdna	gnl|Arath7|AT3G07390.1	1196	1e-109	394	| Symbols: AIR12 | AIR12 (Auxin-Induced in Root cultures 12); extracellular matrix structural constituent | chr3:2365307-2366502 FORWARD
contig01370	270	16	31.36	Arath7.cdna	gnl|Arath7|AT4G40040.1	861	6e-115	412	| Symbols: | histone H3.2 | chr4:18557181-18558737 REVERSE
contig01525	254	16	17.59	Arath7.cdna	gnl|Arath7|AT3G01500.3	1444	2e-118	424	| Symbols: CA1 | CA1 (CARBONIC ANHYDRASE 1); carbonate dehydratase/ zinc ion binding | chr3:194893-198026 REVERSE
contig01526	388	16	50.39	Arath7.cdna	gnl|Arath7|AT5G65220.1	770	0	769	| Symbols: | ribosomal protein L29 family protein | chr5:26078455-26079908 FORWARD
contig01569	333	16	19.73	Arath7.cdna	gnl|Arath7|AT3G17390.1	1688	0	660	| Symbols: SAMS3, MAT4, MTO3 | MTO3 (S-adenosylmethionine synthase 3); methionine adenosyltransferase | chr3:5952193-5954088 REVERSE
contig01609	301	16	12.22	Arath7.cdna	gnl|Arath7|AT1G78570.1	2463	2e-170	597	| Symbols: RHM1, ROL1 | RHM1/ROL1 (RHAMNOSE BIOSYNTHESIS1); UDP-glucose 4,6-dehydratase/ catalytic | chr1:29554542-29557331 FORWARD
contig01634	300	16	18.19	Arath7.cdna	gnl|Arath7|AT5G14040.1	1649	8e-158	555	| Symbols: | mitochondrial phosphate transporter | chr5:4530645-4533072 REVERSE
contig02174	320	16	34.12	Arath7.cdna	gnl|Arath7|AT1G78040.1	938	0	632	| Symbols: | pollen Ole e 1 allergen and extensin family protein | chr1:29350732-29352001 FORWARD
contig02307	420	16	25.86	Arath7.cdna	gnl|Arath7|AT5G65670.1	1624	0	825	| Symbols: IAA9 | IAA9 (indoleacetic acid-induced protein 9); transcription factor | chr5:26270884-26273694 FORWARD
contig02437	230	16	15.93	Arath7.cdna	gnl|Arath7|AT3G01500.3	1444	4e-128	456	| Symbols: CA1 | CA1 (CARBONIC ANHYDRASE 1); carbonate dehydratase/ zinc ion binding | chr3:194893-198026 REVERSE
contig02523	389	16	19.3	Arath7.cdna	gnl|Arath7|AT3G05060.1	2016	2e-79	295	| Symbols: | SAR DNA-binding protein, putative | chr3:1412873-1415972 REVERSE
contig02529	318	16	47.53	Arath7.cdna	gnl|Arath7|AT3G47070.1	669	1e-144	511	| Symbols: | similar to thylakoid soluble phosphoprotein [Spinacia oleracea] (GB:CAD45559.1) | chr3:17348050-17348718 REVERSE
contig03195	168	16	16.2	Arath7.cdna	gnl|Arath7|AT4G05180.1	1037	2e-76	283	| Symbols: PSBQ, PSBQ-2 | PSBQ/PSBQ-2 (photosystem II subunit Q-2); calcium ion binding | chr4:2671820-2673241 REVERSE
contig03285	230	16	19.31	Arath7.cdna	gnl|Arath7|AT1G72370.1	1191	9e-120	428	| Symbols: AP40, RP40, RPSAA, P40 | P40 (40S ribosomal protein SA); structural constituent of ribosome | chr1:27246605-27248593 REVERSE
contig03378	364	16	59.67	Arath7.cdna	gnl|Arath7|AT5G01650.1	610	0	722	| Symbols: | macrophage migration inhibitory factor family protein / MIF family protein | chr5:242547-244108 REVERSE
contig03468	200	16	18.5	Arath7.cdna	gnl|Arath7|AT2G01250.1	1081	2e-105	381	| Symbols: | 60S ribosomal protein L7 (RPL7B) | chr2:132696-134454 REVERSE
contig03746	402	16	58.26	Arath7.cdna	gnl|Arath7|AT1G14980.1	690	0	729	| Symbols: CPN10 | CPN10 (CHAPERONIN 10) | chr1:5165623-5166740 REVERSE
contig03824	350	16	21.55	Arath7.cdna	gnl|Arath7|AT5G36230.1	1624	0	670	| Symbols: | eIF4-gamma/eIF5/eIF2-epsilon domain-containing protein | chr5:14290614-14294256 FORWARD
contig04144	131	16	4.43	Arath7.cdna	gnl|Arath7|AT1G56070.1	2958	6e-67	252	| Symbols: AT1G56075.1, LOS1 | LOS1 (Low expression of osmotically responsive genes 1); translation elongation factor/ translation factor, nucleic acid binding | chr1:20971595-20975407 REVERSE
contig04182	284	16	19.74	Arath7.cdna	gnl|Arath7|AT3G08030.1	1439	9e-145	511	| Symbols: | similar to unknown protein [Arabidopsis thaliana] (TAIR:AT2G41800.1); similar to Os03g0807700 [Oryza sativa (japonica cultivar-group)] (GB:NP_001051644.1); similar to unknown [Ricinus communis] (GB:CAB02653.1); contains InterPro domain Galactose-binding like; (InterPro:IPR008979); contains InterPro domain Protein of unknown function DUF642; (InterPro:IPR006946) | chr3:2564039-2566008…
contig05696	287	16	44.77	Arath7.cdna	gnl|Arath7|AT1G31812.1	641	3e-148	523	| Symbols: ACBP | ACBP (ACYL-COA-BINDING PROTEIN); acyl-CoA binding | chr1:11410856-11412185 REVERSE
contig06170	408	16	53.9	Arath7.cdna	gnl|Arath7|AT1G56220.3	757	3e-78	291	| Symbols: | dormancy/auxin associated family protein | chr1:21047014-21048403 FORWARD
contig07932	308	16	34.61	Arath7.cdna	gnl|Arath7|AT1G65980.1	890	1e-165	581	| Symbols: TPX1 | TPX1 (THIOREDOXIN-DEPENDENT PEROXIDASE 1); antioxidant | chr1:24562969-24564599 REVERSE
contig07954	263	16	35.64	fungidb.pep	gnl|Ashgo|32057	738	5.9	26.9	gi|45188078|gb|NP_984301.1|AGOS_ADR205C // ADR205Cp [Ashbya gossypii ATCC 10895]
contig08002	236	16	12.35	Arath7.cdna	gnl|Arath7|AT3G52930.1	1911	4e-122	436	| Symbols: | fructose-bisphosphate aldolase, putative | chr3:19637726-19640051 REVERSE
contig08052	331	16	33.78	Arath7.cdna	gnl|Arath7|AT4G11010.1	980	2e-137	488	| Symbols: NDPK3 | NDPK3 (NUCLEOSIDE DIPHOSPHATE KINASE 3); ATP binding / nucleoside diphosphate kinase | chr4:6732576-6734357 REVERSE
contig08102	288	16	11.18	Arath7.cdna	gnl|Arath7|AT5G51750.1	2575	1e-162	571	| Symbols: | subtilase family protein | chr5:21037433-21040007 FORWARD
contig08256	179	16	22.86	Arath7.cdna	gnl|Arath7|AT3G53430.1	783	2e-49	194	| Symbols: | 60S ribosomal protein L12 (RPL12B) | chr3:19820665-19821447 REVERSE
contig08261	367	16	50.83	Arath7.cdna	gnl|Arath7|AT4G25050.1	722	0	682	| Symbols: ACP4 | ACP4 (ACYL CARRIER PROTEIN 4) | chr4:12870077-12871231 FORWARD
contig08365	287	16	29.23	Arath7.cdna	gnl|Arath7|AT5G19510.1	982	1e-159	561	| Symbols: | elongation factor 1B alpha-subunit 2 (eEF1Balpha2) | chr5:6581660-6583250 REVERSE
contig08546	364	16	22.62	Arath7.cdna	gnl|Arath7|AT1G02065.1	1609	0	666	| Symbols: SPL8 | SPL8 (SQUAMOSA PROMOTER BINDING PROTEIN-LIKE 8); DNA binding | chr1:365209-367340 FORWARD
contig08599	180	16	10.43	Arath7.cdna	gnl|Arath7|AT5G62690.1	1726	8e-55	212	| Symbols: TUB2 | TUB2 (Tubulin beta-2); structural molecule | chr5:25198641-25200955 FORWARD
contig08722	279	16	9.43	Arath7.cdna	gnl|Arath7|AT1G56070.1	2958	8e-93	339	| Symbols: AT1G56075.1, LOS1 | LOS1 (Low expression of osmotically responsive genes 1); translation elongation factor/ translation factor, nucleic acid binding | chr1:20971595-20975407 REVERSE
contig08769	230	16	26.84	Arath7.cdna	gnl|Arath7|AT3G05590.1	857	7e-105	379	| Symbols: RPL18 | RPL18 (RIBOSOMAL PROTEIN L18); structural constituent of ribosome | chr3:1621463-1623020 FORWARD
contig00040	107	15	16.07	Arath7.cdna	gnl|Arath7|AT5G22880.1	666	4e-49	192	| Symbols: | histone H2B, putative | chr5:7651960-7652625 REVERSE
contig00043	275	15	13.99	Arath7.cdna	gnl|Arath7|AT1G48920.1	1966	7e-155	545	| Symbols: ATNUC-L1, PARL1 | nucleolin, putative | chr1:18101763-18105291 FORWARD
contig00067	291	15	42.54	Arath7.cdna	gnl|Arath7|AT1G13930.1	684	7e-149	525	| Symbols: | similar to nodulin-related [Arabidopsis thaliana] (TAIR:AT2G03440.1); similar to drought-induced protein SDi-6 - common sunflower (fragment) (GB:S71562) | chr1:4761039-4761722 FORWARD
contig00143	233	15	15.44	Arath7.cdna	gnl|Arath7|AT5G66190.1	1509	7e-130	462	| Symbols: ATLFNR1 | ATLFNR1 (LEAF FNR 1); NADPH dehydrogenase/ oxidoreductase | chr5:26468190-26470425 REVERSE
contig00390	147	15	9.97	Arath7.cdna	gnl|Arath7|AT5G02870.1	1475	3e-78	289	| Symbols: | 60S ribosomal protein L4/L1 (RPL4D) | chr5:657784-659731 FORWARD
contig00429	140	15	16	Arath7.cdna	gnl|Arath7|AT3G27850.1	875	1e-52	204	| Symbols: RPL12-C | RPL12-C (RIBOSOMAL PROTEIN L12-C); structural constituent of ribosome | chr3:10326076-10326950 FORWARD
contig00476	338	15	19.75	Arath7.cdna	gnl|Arath7|AT5G11200.1	1711	6e-165	579	| Symbols: | DEAD/DEAH box helicase, putative | chr5:3567175-3571016 FORWARD
contig00512	184	15	20.93	Arath7.cdna	gnl|Arath7|AT1G12090.1	879	5e-96	349	| Symbols: ELP | ELP (EXTENSIN-LIKE PROTEIN); lipid binding | chr1:4089845-4090723 REVERSE
contig00557	307	15	56.64	Arath7.cdna	gnl|Arath7|AT5G11740.1	542	6e-174	609	| Symbols: ATAGP15, AGP15 | AGP15 (ARABINOGALACTAN PROTEIN 15) | chr5:3784252-3784793 FORWARD
contig00620	187	15	15.61	Arath7.cdna	gnl|Arath7|AT1G61520.1	1198	9e-101	365	| Symbols: LHCA3 | LHCA3 (Photosystem I light harvesting complex gene 3); chlorophyll binding | chr1:22703675-22705048 FORWARD
contig00680	271	15	12.67	Arath7.cdna	gnl|Arath7|AT3G22960.1	2139	2e-139	494	| Symbols: | pyruvate kinase, putative | chr3:8139242-8141992 FORWARD
contig00683	300	15	18.32	Arath7.cdna	gnl|Arath7|AT5G42100.1	1638	1e-156	551	| Symbols: ATBG_PPAP, ATBG_PAP | glycosyl hydrolase family 17 protein | chr5:16846379-16848447 REVERSE
contig00715	161	15	24.69	Arath7.cdna	gnl|Arath7|AT1G77940.1	652	3e-75	280	| Symbols: | 60S ribosomal protein L30 (RPL30B) | chr1:29308791-29310276 REVERSE
contig00719	156	15	17.49	Arath7.cdna	gnl|Arath7|AT1G03130.1	892	1e-71	268	| Symbols: PSAD-2 | PSAD-2 (photosystem I subunit D-2) | chr1:753307-754198 REVERSE
contig00760	214	15	29.2	Arath7.cdna	gnl|Arath7|AT4G00100.1	733	3e-104	377	| Symbols: RPS13, PFL2, ATRPS13A | ATRPS13A (RIBOSOMAL PROTEIN S13A); structural constituent of ribosome | chr4:37084-38312 FORWARD
contig00772	299	15	28	Arath7.cdna	gnl|Arath7|AT5G13450.1	1068	7e-158	555	| Symbols: | ATP synthase delta chain, mitochondrial, putative / H(+)-transporting two-sector ATPase, delta (OSCP) subunit, putative | chr5:4310317-4312051 REVERSE
contig00831	407	15	30.46	Arath7.cdna	gnl|Arath7|AT3G53580.1	1336	0	785	| Symbols: | diaminopimelate epimerase family protein | chr3:19875742-19878112 FORWARD
contig00910	211	15	14.06	Arath7.cdna	gnl|Arath7|AT1G12900.1	1501	8e-117	418	| Symbols: GAPA-2 | GAPA-2; glyceraldehyde-3-phosphate dehydrogenase | chr1:4392448-4394398 REVERSE
contig01181	269	15	27.56	Arath7.cdna	gnl|Arath7|AT3G26060.1	976	1e-147	521	| Symbols: ATPRX Q | peroxiredoxin Q, putative | chr3:9525970-9527611 FORWARD
contig01220	318	15	10.65	Arath7.cdna	gnl|Arath7|AT1G15690.1	2986	6e-146	515	| Symbols: ATAVP3, AVP-3, AVP1 | AVP1 (vacuolar-type H+-pumping pyrophosphatase 1); ATPase | chr1:5398985-5402728 FORWARD
contig01240	340	15	47.03	Arath7.cdna	gnl|Arath7|AT5G65360.1	723	1e-159	561	| Symbols: | histone H3 | chr5:26137085-26137807 REVERSE
contig01404	259	15	31.24	Arath7.cdna	gnl|Arath7|AT5G54600.1	829	1e-116	418	| Symbols: | 50S ribosomal protein L24, chloroplast (CL24) | chr5:22200204-22201793 FORWARD
contig01483	151	15	20.46	Arath7.cdna	gnl|Arath7|AT2G40510.1	738	3e-69	260	| Symbols: | 40S ribosomal protein S26 (RPS26A) | chr2:16925513-16926966 FORWARD
contig01486	360	15	17.26	Arath7.cdna	gnl|Arath7|AT1G23310.1	2086	0	714	| Symbols: AOAT1, GGT1 | GGT1 (ALANINE-2-OXOGLUTARATE AMINOTRANSFERASE 1) | chr1:8268405-8271922 REVERSE
contig01604	212	15	23.82	Arath7.cdna	gnl|Arath7|AT1G65980.1	890	7e-108	389	| Symbols: TPX1 | TPX1 (THIOREDOXIN-DEPENDENT PEROXIDASE 1); antioxidant | chr1:24562969-24564599 REVERSE
contig01614	100	15	8.05	Arath7.cdna	gnl|Arath7|AT3G50820.1	1243	2e-50	196	| Symbols: PSBO2, PSBO-2 | PSBO-2/PSBO2 (PHOTOSYSTEM II SUBUNIT O-2); oxygen evolving | chr3:18901857-18903407 REVERSE
contig01894	173	15	19.95	Arath7.cdna	gnl|Arath7|AT3G62290.1	867	3e-94	343	| Symbols: ATARFA1E | ATARFA1E (ADP-ribosylation factor A1E); GTP binding / phospholipase activator/ protein binding | chr3:23062625-23064732 FORWARD
contig02009	318	15	36.22	Arath7.cdna	gnl|Arath7|AT5G62210.1	878	3e-173	607	| Symbols: | embryo-specific protein-related | chr5:25003553-25004715 REVERSE
contig02410	301	15	19.31	Arath7.cdna	gnl|Arath7|AT5G39570.1	1559	2e-161	567	| Symbols: | unknown protein | chr5:15861187-15863406 FORWARD
contig03443	298	15	21.61	Arath7.cdna	gnl|Arath7|AT1G33430.1	1379	1e-168	591	| Symbols: | galactosyltransferase family protein | chr1:12124343-12126449 REVERSE
contig03463	237	15	14.58	Arath7.cdna	gnl|Arath7|AT4G23800.1	1626	3e-132	470	| Symbols: | high mobility group (HMG1/2) family protein | chr4:12390177-12392720 FORWARD
contig03670	214	15	24.1	Arath7.cdna	gnl|Arath7|AT2G22080.1	888	1e-118	424	| Symbols: | similar to zinc finger protein-related [Arabidopsis thaliana] (TAIR:AT5G63740.1); similar to unknown protein [Arabidopsis thaliana] (TAIR:AT2G11910.2); similar to calcium-binding protein [Brassica napus] (GB:AAD02824.1) | chr2:9393596-9395263 FORWARD
contig03991	221	15	18.95	Arath7.cdna	gnl|Arath7|AT5G14920.1	1166	3e-116	416	| Symbols: | gibberellin-regulated family protein | chr5:4826482-4827983 FORWARD
contig04404	178	15	19.2	Arath7.cdna	gnl|Arath7|AT3G56800.1	927	3e-39	161	| Symbols: ACAM-3, CAM3 | CAM3 (CALMODULIN 3); calcium ion binding | chr3:21045640-21047056 REVERSE
contig04807	183	15	27.15	Arath7.cdna	gnl|Arath7|AT1G51060.1	674	2e-77	287	| Symbols: | histone H2A, putative | chr1:18930544-18931314 FORWARD
contig05749	353	15	40.72	Arath7.cdna	gnl|Arath7|AT3G22840.1	867	0	684	| Symbols: ELIP, ELIP1 | ELIP1 (EARLY LIGHT-INDUCABLE PROTEIN); chlorophyll binding | chr3:8084471-8085567 REVERSE
contig06302	163	15	24.08	Arath7.cdna	gnl|Arath7|AT4G28750.1	677	5e-62	236	| Symbols: PSAE-1 | PSAE-1 (PSA E1 KNOCKOUT) | chr4:14202779-14203961 REVERSE
contig07242	354	15	49.86	Arath7.cdna	gnl|Arath7|AT1G79850.1	710	8e-180	628	| Symbols: ORE4, CS17, PRPS17, RPS17 | RPS17 (ribosomal protein S17); structural constituent of ribosome | chr1:30046136-30046845 REVERSE
contig07893	332	15	33.95	Arath7.cdna	gnl|Arath7|AT5G47030.1	978	0	636	| Symbols: | ATP synthase delta' chain, mitochondrial | chr5:19107525-19109541 FORWARD
contig07976	163	15	26.85	Arath7.cdna	gnl|Arath7|AT1G09200.1	607	2e-79	293	| Symbols: | histone H3 | chr1:2971595-2972201 REVERSE
contig08046	378	15	8.83	Arath7.cdna	gnl|Arath7|AT2G36910.1	4279	0	690	| Symbols: PGP1, ATMDR1 | ATPGP1 (ARABIDOPSIS THALIANA P GLYCOPROTEIN1); calmodulin binding | chr2:15509093-15514399 FORWARD
contig08047	182	15	13.4	Arath7.cdna	gnl|Arath7|AT1G18080.1	1358	1e-90	331	| Symbols: ATARCA | ATARCA (Arabidopsis thaliana Homolog of the Tobacco ArcA); nucleotide binding | chr1:6222194-6224144 FORWARD
contig08196	249	15	19.1	Arath7.cdna	gnl|Arath7|AT1G07890.6	1304	3e-135	480	| Symbols: MEE6, CS1, APX1 | APX1 (ASCORBATE PEROXIDASE 1, MATERNAL EFFECT EMBRYO ARREST 6) | chr1:2437327-2439662 FORWARD
contig08213	272	15	31.66	Arath7.cdna	gnl|Arath7|AT1G67990.1	859	9e-145	511	| Symbols: | caffeoyl-CoA 3-O-methyltransferase, putative | chr1:25493118-25494530 FORWARD
contig08358	291	15	37.65	Arath7.cdna	gnl|Arath7|AT3G55280.1	773	2e-161	567	| Symbols: | 60S ribosomal protein L23A (RPL23aB) | chr3:20511312-20512686 FORWARD
contig08399	229	15	13.19	Arath7.cdna	gnl|Arath7|AT5G19780.1	1736	1e-121	434	| Symbols: TUA5 | TUA5 (tubulin alpha-5) | chr5:6687076-6689173 FORWARD
contig08432	345	15	23.57	Arath7.cdna	gnl|Arath7|AT2G29980.1	1464	4e-126	450	| Symbols: FAD3 | FAD3 (FATTY ACID DESATURASE 3); omega-3 fatty acid desaturase | chr2:12788668-12792130 REVERSE
contig08607	101	15	10.98	Arath7.cdna	gnl|Arath7|AT3G24830.1	920	9e-44	174	| Symbols: | 60S ribosomal protein L13A (RPL13aB) | chr3:9064539-9066096 FORWARD
contig08611	260	15	9.27	Arath7.cdna	gnl|Arath7|AT4G26630.1	2805	8e-62	236	| Symbols: | GTP binding / RNA binding | chr4:13430533-13435776 REVERSE
contig08690	200	15	10.86	Arath7.cdna	gnl|Arath7|AT4G01050.1	1842	3e-94	343	| Symbols: | hydroxyproline-rich glycoprotein family protein | chr4:455768-458510 FORWARD
contig00068	304	14	19.64	Arath7.cdna	gnl|Arath7|AT3G53460.1	1548	7e-152	535	| Symbols: CP29 | CP29 (chloroplast 29 kDa ribonucleoprotein); RNA binding | chr3:19830188-19832483 REVERSE
contig00110	221	14	48.25	Arath7.cdna	gnl|Arath7|AT3G06700.2	458	2e-92	337	| Symbols: | structural constituent of ribosome | chr3:2117359-2117912 REVERSE
contig00132	282	14	30.06	Arath7.cdna	gnl|Arath7|AT3G51880.1	938	1e-150	531	| Symbols: NFD1, HMGB1 | HMGB1 (HIGH MOBILITY GROUP B 1); transcription factor | chr3:19257968-19260072 REVERSE
contig00185	282	14	16.24	Arath7.cdna	gnl|Arath7|AT5G19780.1	1736	1e-144	511	| Symbols: TUA5 | TUA5 (tubulin alpha-5) | chr5:6687076-6689173 FORWARD
contig00209	305	14	18.5	Arath7.cdna	gnl|Arath7|AT5G14040.1	1649	2e-170	597	| Symbols: | mitochondrial phosphate transporter | chr5:4530645-4533072 REVERSE
contig00248	223	14	32.41	Arath7.cdna	gnl|Arath7|AT4G13850.2	688	3e-64	244	| Symbols: GR-RBP2, ATGRP2 | ATGRP2 (GLYCINE-RICH RNA-BINDING PROTEIN 2); RNA binding | chr4:8020947-8022217 FORWARD
contig00250	227	14	19.88	Arath7.cdna	gnl|Arath7|AT2G47610.1	1142	2e-108	391	| Symbols: | 60S ribosomal protein L7A (RPL7aA) | chr2:19536814-19538729 FORWARD
contig00260	313	14	27.43	Arath7.cdna	gnl|Arath7|AT5G38480.1	1141	2e-177	620	| Symbols: RCI1, GRF3 | GRF3 (GENERAL REGULATORY FACTOR 3); protein phosphorylated amino acid binding | chr5:15426927-15428746 FORWARD
contig00375	365	14	42.59	Arath7.cdna	gnl|Arath7|AT4G38740.1	857	0	640	| Symbols: ROC1 | ROC1 (rotamase CyP 1); peptidyl-prolyl cis-trans isomerase | chr4:18083389-18084245 REVERSE
contig00393	200	14	27.93	Arath7.cdna	gnl|Arath7|AT5G42980.1	716	2e-98	357	| Symbols: ATH3, ATTRXH3, TRXH3, ATTRX3 | ATTRX3 (thioredoxin H-type 3); thiol-disulfide exchange intermediate | chr5:17259835-17261140 FORWARD
contig00425	235	14	29.27	Arath7.cdna	gnl|Arath7|AT3G02080.1	803	2e-121	434	| Symbols: | 40S ribosomal protein S19 (RPS19A) | chr3:363888-365282 REVERSE
contig00561	139	14	23.52	Arath7.cdna	gnl|Arath7|AT4G14320.1	591	5e-74	276	| Symbols: | 60S ribosomal protein L36a/L44 (RPL36aB) | chr4:8242501-8243895 REVERSE
contig00582	228	14	11.33	Arath7.cdna	gnl|Arath7|AT3G22440.1	2013	2e-126	450	| Symbols: | hydroxyproline-rich glycoprotein family protein | chr3:7959761-7962207 FORWARD
contig00590	173	14	19.05	Arath7.cdna	gnl|Arath7|AT1G19570.1	908	6e-77	285	| Symbols: DHAR1 | DHAR1 (DEHYDROASCORBATE REDUCTASE); glutathione dehydrogenase (ascorbate) | chr1:6773302-6774519 REVERSE
contig00610	294	14	21.49	Arath7.cdna	gnl|Arath7|AT2G21170.1	1368	9e-136	482	| Symbols: TIM | TIM (TRIOSEPHOSPHATE ISOMERASE); triose-phosphate isomerase | chr2:9077835-9080314 REVERSE
contig00792	225	14	7.06	Arath7.cdna	gnl|Arath7|AT5G50920.1	3189	2e-124	444	| Symbols: ATHSP93-V, HSP93-V, CLPC, DCA1 | CLPC (HEAT SHOCK PROTEIN 93-V); ATP binding / ATPase | chr5:20732695-20737600 REVERSE
contig00957	214	14	20.04	Arath7.cdna	gnl|Arath7|AT5G13450.1	1068	2e-108	391	| Symbols: | ATP synthase delta chain, mitochondrial, putative / H(+)-transporting two-sector ATPase, delta (OSCP) subunit, putative | chr5:4310317-4312051 REVERSE
contig00962	112	14	5.6	Arath7.cdna	gnl|Arath7|AT5G46110.3	2000	1e-55	214	| Symbols: TPT, APE2 | APE2 (ACCLIMATION OF PHOTOSYNTHESIS TO ENVIRONMENT); triose-phosphate transporter | chr5:18714477-18717883 FORWARD
contig00973	211	14	27.47	Arath7.cdna	gnl|Arath7|AT4G40030.2	768	2e-93	341	| Symbols: | histone H3.2 | chr4:18555612-18556872 REVERSE
contig01185	335	14	39.14	Arath7.cdna	gnl|Arath7|AT1G32990.1	856	7e-177	618	| Symbols: PRPL11 | PRPL11 (PLASTID RIBOSOMAL PROTEIN L11); structural constituent of ribosome | chr1:11955765-11957264 FORWARD
contig01396	233	14	13.71	Arath7.cdna	gnl|Arath7|AT5G09810.1	1700	7e-130	462	| Symbols: ACT2/7, ACT7 | ACT7 (actin 7) | chr5:3052098-3054615 FORWARD
contig01427	179	14	23.83	Arath7.cdna	gnl|Arath7|AT4G23680.1	751	4e-81	299	| Symbols: | major latex protein-related / MLP-related | chr4:12336196-12337492 REVERSE
contig01448	352	14	35.99	Arath7.cdna	gnl|Arath7|AT5G47030.1	978	2e-159	561	| Symbols: | ATP synthase delta' chain, mitochondrial | chr5:19107525-19109541 FORWARD
contig01482	319	14	36.37	Arath7.cdna	gnl|Arath7|AT5G13850.1	877	7e-66	250	| Symbols: NACA3 | nascent polypeptide-associated complex (NAC) domain-containing protein | chr5:4471280-4472857 FORWARD
contig01527	289	14	26.13	Arath7.cdna	gnl|Arath7|AT1G70780.1	1106	3e-163	573	| Symbols: | similar to unknown protein [Arabidopsis thaliana] (TAIR:AT1G23150.1); similar to putative senescence-associated protein [Pisum sativum] (GB:BAB33412.1) | chr1:26698845-26700041 REVERSE
contig01949	143	14	13.1	Arath7.cdna	gnl|Arath7|AT4G34050.1	1092	5e-46	182	| Symbols: | caffeoyl-CoA 3-O-methyltransferase, putative | chr4:16310780-16312221 FORWARD
contig02223	173	14	23.73	Arath7.cdna	gnl|Arath7|AT5G61170.1	729	8e-92	335	| Symbols: | 40S ribosomal protein S19 (RPS19C) | chr5:24628312-24629653 FORWARD
contig02257	152	14	8.65	Arath7.cdna	gnl|Arath7|AT4G20360.1	1758	1e-74	278	| Symbols: AtRab8D, AtRABE1b | AtRABE1b/AtRab8D (Arabidopsis Rab GTPase homolog E1b); translation elongation factor | chr4:10989963-10991720 FORWARD
contig02315	278	14	9.79	Arath7.cdna	gnl|Arath7|AT3G60750.1	2839	1e-156	551	| Symbols: | transketolase, putative | chr3:22464694-22468127 FORWARD
contig02379	197	14	27.59	Arath7.cdna	gnl|Arath7|AT5G10980.1	714	3e-88	323	| Symbols: | histone H3 | chr5:3472406-3473467 REVERSE
contig02472	142	14	21.39	Arath7.cdna	gnl|Arath7|AT1G52230.1	664	3e-66	250	| Symbols: PSAH2, PSAH-2, PSI-H | photosystem I reaction center subunit VI, chloroplast, putative / PSI-H, putative (PSAH2) | chr1:19458505-19459337 FORWARD
contig02474	127	14	19.1	Arath7.cdna	gnl|Arath7|AT3G16140.1	665	6e-67	252	| Symbols: PSAH-1 | PSAH-1 (photosystem I subunit H-1) | chr3:5468515-5469487 REVERSE
contig02671	245	14	27.75	Arath7.cdna	gnl|Arath7|AT4G31840.1	883	8e-71	266	| Symbols: | plastocyanin-like domain-containing protein | chr4:15401646-15402623 FORWARD
contig02684	273	14	14.07	Arath7.cdna	gnl|Arath7|AT3G19820.1	1940	1e-153	541	| Symbols: DIM, EVE1, DW1, DIM1, CBB1, DWF1 | DWF1 (DIMINUTO 1); catalytic | chr3:6879623-6881658 REVERSE
contig02778	138	14	11.29	Arath7.cdna	gnl|Arath7|AT5G01530.1	1222	4e-68	256	| Symbols: | chlorophyll A-B binding protein CP29 (LHCB4) | chr5:208936-210444 FORWARD
contig02951	261	14	16.55	Arath7.cdna	gnl|Arath7|AT1G64720.1	1577	3e-126	450	| Symbols: CP5 | CP5 | chr1:24050216-24052285 REVERSE
contig03034	227	14	22.45	Arath7.cdna	gnl|Arath7|AT5G41700.3	1011	6e-124	442	| Symbols: UBC8, ATUBC8 | UBC8 (UBIQUITIN CONJUGATING ENZYME 8); ubiquitin-protein ligase | chr5:16693052-16694737 FORWARD
contig03163	390	14	24.28	Arath7.cdna	gnl|Arath7|AT2G05990.1	1606	0	741	| Symbols: ENR1, MOD1 | MOD1 (MOSAIC DEATH 1); enoyl-[acyl-carrier-protein] reductase (NADH)/ oxidoreductase | chr2:2322255-2325143 FORWARD
contig03213	162	14	11.18	Arath7.cdna	gnl|Arath7|AT1G43170.2	1449	7e-52	202	| Symbols: EMB2207, RPL3A | ARP1 (ARABIDOPSIS RIBOSOMAL PROTEIN 1); structural constituent of ribosome | chr1:16269204-16271310 FORWARD
contig03286	245	14	18.82	Arath7.cdna	gnl|Arath7|AT5G47210.2	1302	4e-128	456	| Symbols: | nuclear RNA-binding protein, putative | chr5:19186249-19188490 REVERSE
contig03442	186	14	24.41	Arath7.cdna	gnl|Arath7|AT1G20580.1	762	1e-99	361	| Symbols: | small nuclear ribonucleoprotein, putative / snRNP, putative / Sm protein, putative | chr1:7128874-7130632 FORWARD
contig03653	346	14	67.05	Arath7.cdna	gnl|Arath7|AT3G61110.1	516	4e-135	480	| Symbols: ARS27A | ARS27A (ARABIDOPSIS RIBOSOMAL PROTEIN S27); structural constituent of ribosome | chr3:22622609-22623786 FORWARD
contig04086	253	14	12.53	Arath7.cdna	gnl|Arath7|AT3G23820.1	2019	1e-118	424	| Symbols: GAE6 | GAE6 (UDP-D-GLUCURONATE 4-EPIMERASE 6); catalytic | chr3:8603451-8605469 FORWARD
contig04295	353	14	32.42	Arath7.cdna	gnl|Arath7|AT2G31610.1	1089	0	662	| Symbols: | 40S ribosomal protein S3 (RPS3A) | chr2:13457379-13459000 FORWARD
contig04643	345	14	22.62	Arath7.cdna	gnl|Arath7|AT5G47210.1	1525	0	642	| Symbols: | nuclear RNA-binding protein, putative | chr5:19186249-19188490 REVERSE
contig05456	291	14	31.63	Arath7.cdna	gnl|Arath7|AT3G24830.1	920	5e-159	559	| Symbols: | 60S ribosomal protein L13A (RPL13aB) | chr3:9064539-9066096 FORWARD
contig06662	249	14	17.28	Arath7.cdna	gnl|Arath7|AT2G42990.1	1441	2e-139	494	| Symbols: | GDSL-motif lipase/hydrolase family protein | chr2:17886108-17887640 FORWARD
contig07900	361	14	22.96	Arath7.cdna	gnl|Arath7|AT2G45470.1	1572	0	640	| Symbols: AGP8, FLA8 | FLA8 (Arabinogalactan protein 8) | chr2:18749614-18751185 REVERSE
contig07935	267	14	16.69	Arath7.cdna	gnl|Arath7|AT1G11860.1	1600	3e-132	470	| Symbols: | aminomethyltransferase, putative | chr1:4001279-4003441 FORWARD
contig07936	238	14	10.1	Arath7.cdna	gnl|Arath7|AT1G02205.1	2357	1e-122	438	| Symbols: CER1 | CER1 (ECERIFERUM 1) | chr1:418767-422437 FORWARD
contig08030	296	14	18.79	Arath7.cdna	gnl|Arath7|AT1G27540.1	1575	1e-162	571	| Symbols: | F-box family protein | chr1:9566319-9567893 REVERSE
contig08079	118	14	17.72	Arath7.cdna	gnl|Arath7|AT5G22880.1	666	1e-46	184	| Symbols: | histone H2B, putative | chr5:7651960-7652625 REVERSE
contig08081	201	14	29.39	Arath7.cdna	gnl|Arath7|AT5G12140.1	684	1e-106	385	| Symbols: ATCYS1 | ATCYS1 (A. THALIANA CYSTATIN-1); cysteine protease inhibitor | chr5:3922910-3924024 REVERSE
contig08085	170	14	9.77	Arath7.cdna	gnl|Arath7|AT1G14170.1	1740	0.37	34.2	| Symbols: | KH domain-containing protein | chr1:4843231-4845807 REVERSE
contig08112	336	14	12.91	Arath7.cdna	gnl|Arath7|AT2G05920.1	2603	0	644	| Symbols: | subtilase family protein | chr2:2269512-2272226 REVERSE
contig08118	214	14	7.63	Arath7.cdna	gnl|Arath7|AT4G26630.1	2805	2e-114	410	| Symbols: | GTP binding / RNA binding | chr4:13430533-13435776 REVERSE
contig08132	131	14	17.7	Arath7.cdna	gnl|Arath7|AT1G25098.1	740	1e-40	165	| Symbols: | other RNA | chr1:8812809-8814329 FORWARD
contig08151	130	14	25.19	Arath7.cdna	gnl|Arath7|AT3G61110.1	516	1e-68	258	| Symbols: ARS27A | ARS27A (ARABIDOPSIS RIBOSOMAL PROTEIN S27); structural constituent of ribosome | chr3:22622609-22623786 FORWARD
contig08162	119	14	18.92	Arath7.cdna	gnl|Arath7|AT1G01100.2	629	5e-36	149	| Symbols: | 60S acidic ribosomal protein P1 (RPP1A) | chr1:50075-51197 REVERSE
contig08304	161	14	12.31	Arath7.cdna	gnl|Arath7|AT1G01620.1	1308	4e-87	319	| Symbols: PIP1;3, PIP1C, TMP-B | PIP1C (PLASMA MEMBRANE INTRINSIC PROTEIN 1;3); water channel | chr1:225665-227302 REVERSE
contig08315	182	14	9.99	Arath7.cdna	gnl|Arath7|AT1G01300.1	1822	8e-15	79.8	| Symbols: | aspartyl protease family protein | chr1:116943-118764 FORWARD
contig08353	270	14	10.2	Arath7.cdna	gnl|Arath7|AT3G25010.1	2646	0.16	36.2	| Symbols: | disease resistance family protein | chr3:9110110-9112755 REVERSE
contig08481	372	14	35.94	Arath7.cdna	gnl|Arath7|AT1G44760.1	1035	0	704	| Symbols: | universal stress protein (USP) family protein | chr1:16899126-16901052 REVERSE
contig08507	271	14	25.23	Arath7.cdna	gnl|Arath7|AT3G04840.1	1074	2e-121	434	| Symbols: | 40S ribosomal protein S3A (RPS3aA) | chr3:1329671-1331623 FORWARD
contig08511	186	14	27.72	Arath7.cdna	gnl|Arath7|AT4G39200.1	671	1e-90	331	| Symbols: | 40S ribosomal protein S25 (RPS25E) | chr4:18257330-18258674 FORWARD
contig08515	225	14	31.42	Arath7.cdna	gnl|Arath7|AT5G42980.1	716	5e-112	402	| Symbols: ATH3, ATTRXH3, TRXH3, ATTRX3 | ATTRX3 (thioredoxin H-type 3); thiol-disulfide exchange intermediate | chr5:17259835-17261140 FORWARD
contig08578	201	14	13.82	Arath7.cdna	gnl|Arath7|AT3G56940.1	1454	7e-111	398	| Symbols: CRD1, CHL27, ACSF, AT103 | AT103 (DICARBOXYLATE DIIRON 1) | chr3:21087523-21089422 FORWARD
contig08587	116	14	7.58	Arath7.cdna	gnl|Arath7|AT5G54770.1	1530	2e-60	230	| Symbols: TZ, THI1 | THI1 (THIAZOLE REQUIRING) | chr5:22263821-22265558 FORWARD
contig08591	117	14	6.56	Arath7.cdna	gnl|Arath7|AT1G07920.1	1783	5e-61	232	| Symbols: | elongation factor 1-alpha / EF-1-alpha | chr1:2454843-2457318 FORWARD
contig08733	170	14	22.4	Arath7.cdna	gnl|Arath7|AT1G09690.1	759	5e-74	276	| Symbols: | 60S ribosomal protein L21 (RPL21C) | chr1:3136190-3137477 REVERSE
contig00093	146	13	38.83	Arath7.cdna	gnl|Arath7|AT3G56020.1	376	2e-63	240	| Symbols: | 60S ribosomal protein L41 (RPL41G) | chr3:20801549-20802064 REVERSE
contig00101	369	13	21.15	Arath7.cdna	gnl|Arath7|AT1G09210.1	1745	0	678	| Symbols: | calreticulin 2 (CRT2) | chr1:2972844-2976752 REVERSE
contig00329	193	13	25.56	Arath7.cdna	gnl|Arath7|AT1G30380.1	755	2e-82	303	| Symbols: PSAK | PSAK (PHOTOSYSTEM I SUBUNIT K) | chr1:10722179-10723229 FORWARD
contig00473	416	13	44.4	Arath7.cdna	gnl|Arath7|AT5G62350.1	937	0	809	| Symbols: | invertase/pectin methylesterase inhibitor family protein / DC 1.2 homolog (FL5-2I22) | chr5:25054652-25055588 FORWARD
contig00535	113	13	8.49	Arath7.cdna	gnl|Arath7|AT3G09200.1	1331	1e-58	224	| Symbols: | 60S acidic ribosomal protein P0 (RPP0B) | chr3:2823096-2825120 REVERSE
contig00546	165	13	21.29	Arath7.cdna	gnl|Arath7|AT2G36620.1	775	2e-89	327	| Symbols: RPL24A | RPL24A (RIBOSOMAL PROTEIN L24); structural constituent of ribosome | chr2:15357428-15358979 REVERSE
contig00547	225	13	29.03	Arath7.cdna	gnl|Arath7|AT2G36620.1	775	9e-123	438	| Symbols: RPL24A | RPL24A (RIBOSOMAL PROTEIN L24); structural constituent of ribosome | chr2:15357428-15358979 REVERSE
contig00603	195	13	26.35	Arath7.cdna	gnl|Arath7|AT1G25098.1	740	3e-91	333	| Symbols: | other RNA | chr1:8812809-8814329 FORWARD
contig00669	144	13	9.99	Arath7.cdna	gnl|Arath7|AT3G63490.1	1442	5e-55	212	| Symbols: | ribosomal protein L1 family protein | chr3:23455178-23457330 FORWARD
contig00739	245	13	17.13	Arath7.cdna	gnl|Arath7|AT4G11320.1	1430	1e-128	458	| Symbols: | cysteine proteinase, putative | chr4:6887250-6889055 FORWARD
contig00790	257	13	19.59	Arath7.cdna	gnl|Arath7|AT1G02050.1	1312	4e-144	509	| Symbols: | chalcone and stilbene synthase family protein | chr1:359117-360518 REVERSE
contig00801	194	13	13.01	Arath7.cdna	gnl|Arath7|ATCG01210.1	1491	2e-101	367	| Symbols: RRN16S.2 | chloroplast-encoded 16S ribosomal RNA | chrC:136147-137637 REVERSE
contig00809	229	13	31.41	Arath7.cdna	gnl|Arath7|AT1G07790.1	729	1e-112	404	| Symbols: | histone H2B, putative | chr1:2412977-2413705 FORWARD
contig00899	147	13	16.54	Arath7.cdna	gnl|Arath7|AT3G52300.1	889	3e-69	260	| Symbols: ATPQ | ATP synthase D chain-related | chr3:19407543-19409355 FORWARD
contig01075	146	13	10.17	Arath7.cdna	gnl|Arath7|AT4G39330.1	1435	3e-78	289	| Symbols: | mannitol dehydrogenase, putative | chr4:18291212-18293068 FORWARD
contig01134	193	13	7.11	Arath7.cdna	gnl|Arath7|AT4G24190.1	2715	2e-101	367	| Symbols: SHD | SHD (SHEPHERD); ATP binding | chr4:12551727-12555919 REVERSE
contig01141	196	13	11.53	Arath7.cdna	gnl|Arath7|AT5G09810.1	1700	5e-47	186	| Symbols: ACT2/7, ACT7 | ACT7 (actin 7) | chr5:3052098-3054615 FORWARD
contig01156	321	13	33.61	Arath7.cdna	gnl|Arath7|AT4G14710.2	955	4e-166	583	| Symbols: ATARD2 | ATARD2; metal ion binding | chr4:8424662-8426553 REVERSE
contig01212	151	13	12.64	Arath7.cdna	gnl|Arath7|AT5G20700.1	1195	4e-53	206	| Symbols: | senescence-associated protein-related | chr5:7005846-7007119 REVERSE
contig01395	216	13	14.29	Arath7.cdna	gnl|Arath7|AT1G53240.1	1512	5e-115	412	| Symbols: | malate dehydrogenase (NAD), mitochondrial | chr1:19858283-19860605 REVERSE
contig01437	246	13	12.97	Arath7.cdna	gnl|Arath7|AT3G18080.1	1896	3e-135	480	| Symbols: | glycosyl hydrolase family 1 protein | chr3:6191563-6194458 FORWARD
contig01598	245	13	34.36	Arath7.cdna	gnl|Arath7|AT1G68875.1	713	3e-129	460	| Symbols: | unknown protein | chr1:25895749-25896461 FORWARD
contig01600	336	13	52.26	Arath7.cdna	gnl|Arath7|AT5G07550.1	643	0	666	| Symbols: ATGRP19, GRP19 | GRP19 (Glycine rich protein 19) | chr5:2388311-2389243 REVERSE
contig01655	322	13	21.17	Arath7.cdna	gnl|Arath7|AT4G04640.1	1521	1e-150	531	| Symbols: ATPC1 | ATPC1 (ATP synthase gamma chain 1) | chr4:2350496-2352016 REVERSE
contig01746	144	13	5.2	Arath7.cdna	gnl|Arath7|AT5G17920.1	2771	4e-56	216	| Symbols: ATMETS, ATMS1, ATCIMS | ATCIMS (COBALAMIN-INDEPENDENT METHIONINE SYNTHASE); 5-methyltetrahydropteroyltriglutamate-homocysteine S-methyltransferase/ methionine synthase | chr5:5935040-5939489 FORWARD
contig01940	386	13	18.24	Arath7.cdna	gnl|Arath7|AT3G59970.1	2116	0	696	| Symbols: MTHFR1 | MTHFR1 (METHYLENETETRAHYDROFOLATE REDUCTASE 1); methylenetetrahydrofolate reductase (NADPH) | chr3:22162198-22165460 FORWARD
contig01943	185	13	21.51	Arath7.cdna	gnl|Arath7|AT1G64510.1	860	5e-96	349	| Symbols: | ribosomal protein S6 family protein | chr1:23958466-23959914 REVERSE
contig01958	141	13	21.43	Arath7.cdna	gnl|Arath7|AT5G62300.1	658	5e-55	212	| Symbols: | 40S ribosomal protein S20 (RPS20C) | chr5:25038426-25039662 REVERSE
contig02014	161	13	16.81	Arath7.cdna	gnl|Arath7|AT1G74970.1	958	4e-87	319	| Symbols: TWN3, RPS9 | RPS9 (RIBOSOMAL PROTEIN S9); structural constituent of ribosome | chr1:28161191-28162963 REVERSE
contig02033	323	13	43.65	Arath7.cdna	gnl|Arath7|AT5G48580.1	740	1e-178	624	| Symbols: FKBP15-2 | FKBP15-2 (FK506-binding protein 15 kD-2); FK506 binding / peptidyl-prolyl cis-trans isomerase | chr5:19713155-19714551 REVERSE
contig02037	231	13	11.91	Arath7.cdna	gnl|Arath7|AT4G02290.1	1939	1e-125	448	| Symbols: | glycosyl hydrolase family 9 protein | chr4:1002394-1005253 REVERSE
contig02041	109	13	5.29	Arath7.cdna	gnl|Arath7|AT3G02470.2	2061	2e-51	200	| Symbols: SAMDC | SAMDC (S-ADENOSYLMETHIONINE DECARBOXYLASE); adenosylmethionine decarboxylase | chr3:509428-511583 FORWARD
contig02103	137	13	19.54	Arath7.cdna	gnl|Arath7|AT5G57290.1	701	7e-73	272	| Symbols: | 60S acidic ribosomal protein P3 (RPP3B) | chr5:23224028-23225152 REVERSE
contig02145	229	13	19.23	Arath7.cdna	gnl|Arath7|AT1G72370.1	1191	2e-127	454	| Symbols: AP40, RP40, RPSAA, P40 | P40 (40S ribosomal protein SA); structural constituent of ribosome | chr1:27246605-27248593 REVERSE
contig02170	161	13	16.5	Arath7.cdna	gnl|Arath7|AT3G26060.1	976	9e-73	272	| Symbols: ATPRX Q | peroxiredoxin Q, putative | chr3:9525970-9527611 FORWARD
contig02280	135	13	17.98	Arath7.cdna	gnl|Arath7|AT4G23680.1	751	1e-71	268	| Symbols: | major latex protein-related / MLP-related | chr4:12336196-12337492 REVERSE
contig02458	262	13	9.46	Arath7.cdna	gnl|Arath7|AT5G17920.1	2771	9e-145	511	| Symbols: ATMETS, ATMS1, ATCIMS | ATCIMS (COBALAMIN-INDEPENDENT METHIONINE SYNTHASE); 5-methyltetrahydropteroyltriglutamate-homocysteine S-methyltransferase/ methionine synthase | chr5:5935040-5939489 FORWARD
contig02471	302	13	15	Arath7.cdna	gnl|Arath7|AT3G22440.1	2013	3e-129	460	| Symbols: | hydroxyproline-rich glycoprotein family protein | chr3:7959761-7962207 FORWARD
contig02491	366	13	6.83	Arath7.cdna	gnl|Arath7|ATCG01130.1	5361	0	724	| Symbols: YCF1.2 | Identical to Putative membrane protein ycf1 (ycf1-B) [Arabidopsis Thaliana] (GB:P56785); similar to hypothetical chloroplast RF1 [Gossypium hirsutum] (GB:YP_538982.1); similar to Hypothetical protein [Gossypium barbadense] (GB:BAF41305.1); similar to hypothetical chloroplast RF1 [Eucalyptus globulus subsp. globulus] (GB:YP_636357.1); contains InterPro domain Ycf1; (InterPro:IP…
contig02667	180	13	24.76	Arath7.cdna	gnl|Arath7|AT3G45980.1	727	3e-82	303	| Symbols: | histone H2B | chr3:16908272-16908998 REVERSE
contig02692	224	13	12.63	Arath7.cdna	gnl|Arath7|AT1G42970.1	1774	2e-114	410	| Symbols: GAPB | GAPB (GLYCERALDEHYDE-3-PHOSPHATE DEHYDROGENASE B SUBUNIT); glyceraldehyde-3-phosphate dehydrogenase | chr1:16129821-16132283 FORWARD
contig02927	215	13	7.63	Arath7.cdna	gnl|Arath7|AT5G26742.1	2817	3e-119	426	| Symbols: EMB1138 | EMB1138 (EMBRYO DEFECTIVE 1138); ATP binding / ATP-dependent helicase | chr5:9285085-9288989 REVERSE
contig03137	246	13	30.64	Arath7.cdna	gnl|Arath7|AT2G35370.1	803	1e-137	488	| Symbols: GDCH | GDCH (Glycine decarboxylase complex H) | chr2:14898181-14899297 FORWARD
contig03513	295	13	16.3	Arath7.cdna	gnl|Arath7|AT1G75500.1	1810	5e-162	569	| Symbols: | nodulin MtN21 family protein | chr1:28341453-28343902 REVERSE
contig03537	290	13	17.47	Arath7.cdna	gnl|Arath7|AT1G10670.1	1660	3e-154	543	| Symbols: ACLA-1 | ACLA-1 (ATP-citrate lyase A-1) | chr1:3535388-3538282 FORWARD
contig03641	176	13	6.93	Arath7.cdna	gnl|Arath7|AT3G51950.1	2540	8e-92	335	| Symbols: | zinc finger (CCCH-type) family protein / RNA recognition motif (RRM)-containing protein | chr3:19288756-19292324 REVERSE
contig03679	308	13	20.09	Arath7.cdna	gnl|Arath7|AT4G39090.1	1533	3e-166	583	| Symbols: RD19A, EMB3005, RD19 | RD19 (RESPONSIVE TO DEHYDRATION 19); cysteine-type peptidase | chr4:18215550-18217476 REVERSE
contig04111	282	13	13.86	Arath7.cdna	gnl|Arath7|AT5G61790.1	2034	4e-150	529	| Symbols: | calnexin 1 (CNX1) | chr5:24844328-24847017 REVERSE
contig04129	298	13	21.77	Arath7.cdna	gnl|Arath7|AT4G14880.1	1369	2e-161	567	| Symbols: CYTACS1, ATCYS-3A, OASA1 | OASA1 (O-ACETYLSERINE (THIOL) LYASE (OAS-TL) ISOFORM A1) | chr4:8517955-8520464 REVERSE
contig04838	243	13	12.77	Arath7.cdna	gnl|Arath7|AT3G18035.1	1903	6e-50	196	| Symbols: HON4 | HON4; DNA binding | chr3:6169096-6171730 REVERSE
contig05045	130	13	22	Arath7.cdna	gnl|Arath7|AT4G14320.1	591	2e-57	220	| Symbols: | 60S ribosomal protein L36a/L44 (RPL36aB) | chr4:8242501-8243895 REVERSE
contig05606	120	13	15.87	Arath7.cdna	gnl|Arath7|AT4G22380.1	756	2e-57	220	| Symbols: | ribosomal protein L7Ae/L30e/S12e/Gadd45 family protein | chr4:11811762-11813012 REVERSE
contig06327	261	13	100	Arath7.cdna	gnl|Arath7|AT2G19750.1	189	6e-78	289	| Symbols: | 40S ribosomal protein S30 (RPS30A) | chr2:8522119-8522888 FORWARD
contig07949	154	13	25.12	Arath7.cdna	gnl|Arath7|AT2G27710.2	613	1e-80	297	| Symbols: | 60S acidic ribosomal protein P2 (RPP2B) | chr2:11823850-11824944 FORWARD
contig08029	177	13	21.56	Arath7.cdna	gnl|Arath7|AT3G48930.1	821	3e-88	323	| Symbols: EMB1080 | EMB1080 (EMBRYO DEFECTIVE 1080); structural constituent of ribosome | chr3:18151756-18153266 REVERSE
contig08098	138	13	16.55	Arath7.cdna	gnl|Arath7|AT5G48760.1	834	3e-66	250	| Symbols: | 60S ribosomal protein L13A (RPL13aD) | chr5:19788364-19789948 REVERSE
contig08104	189	13	11.78	Arath7.cdna	gnl|Arath7|AT3G14100.1	1604	9e-98	355	| Symbols: | oligouridylate-binding protein, putative | chr3:4672926-4676169 FORWARD
contig08182	300	13	13.32	Arath7.cdna	gnl|Arath7|AT1G74960.2	2253	3e-163	573	| Symbols: KAS2, FAB1 | FAB1 (FATTY ACID BIOSYNTHESIS 1); fatty-acid synthase | chr1:28155639-28159888 REVERSE
contig08184	138	13	18.9	Arath7.cdna	gnl|Arath7|AT5G54760.1	730	4e-56	216	| Symbols: | eukaryotic translation initiation factor SUI1, putative | chr5:22261090-22262963 FORWARD
contig08191	255	13	25.4	Arath7.cdna	gnl|Arath7|AT4G03280.1	1004	5e-143	505	| Symbols: PGR1, PETC | PETC (PHOTOSYNTHETIC ELECTRON TRANSFER C) | chr4:1440146-1441863 FORWARD
contig08280	175	13	35.21	Arath7.cdna	gnl|Arath7|AT1G27350.1	497	1e-53	208	| Symbols: | similar to unknown protein [Arabidopsis thaliana] (TAIR:AT1G27330.1); similar to membrane protein [Brassica juncea] (GB:AAT38818.1); contains InterPro domain Ribosome associated membrane RAMP4; (InterPro:IPR010580) | chr1:9498138-9499412 REVERSE
contig08294	102	13	15.36	Arath7.cdna	gnl|Arath7|AT5G10400.1	664	6e-42	168	| Symbols: | histone H3 | chr5:3270290-3270953 REVERSE
contig08319	102	13	15.64	Arath7.cdna	gnl|Arath7|AT1G77940.1	652	6e-48	188	| Symbols: | 60S ribosomal protein L30 (RPL30B) | chr1:29308791-29310276 REVERSE
contig08336	169	13	25.57	Arath7.cdna	gnl|Arath7|AT4G13850.3	661	2e-89	327	| Symbols: GR-RBP2, ATGRP2 | ATGRP2 (GLYCINE-RICH RNA-BINDING PROTEIN 2) | chr4:8020947-8022217 FORWARD
contig08373	286	13	14.95	Arath7.cdna	gnl|Arath7|AT4G13940.2	1913	2e-161	567	| Symbols: EMB1395, MEE58, SAHH, SAHH1, HOG1 | HOG1 (HOMOLOGY-DEPENDENT GENE SILENCING 1); adenosylhomocysteinase | chr4:8054858-8057176 FORWARD
contig08408	149	13	26.75	Arath7.cdna	gnl|Arath7|AT3G53740.1	557	5e-80	295	| Symbols: | 60S ribosomal protein L36 (RPL36B) | chr3:19924720-19925986 REVERSE
contig08663	172	13	20.82	Arath7.cdna	gnl|Arath7|AT3G11510.1	826	8e-58	222	| Symbols: | 40S ribosomal protein S14 (RPS14B) | chr3:3623463-3624945 REVERSE
contig08664	275	13	34.99	Arath7.cdna	gnl|Arath7|AT1G27950.1	786	1e-140	498	| Symbols: | lipid transfer protein-related | chr1:9740691-9742146 FORWARD
contig08676	178	13	21.95	Arath7.cdna	gnl|Arath7|AT3G54210.1	811	1e-65	248	| Symbols: | ribosomal protein L17 family protein | chr3:20078525-20079413 REVERSE
contig08714	173	13	11.21	Arath7.cdna	gnl|Arath7|AT3G04120.1	1543	2e-52	204	| Symbols: GAPC-1, GAPC | GAPC (GLYCERALDEHYDE-3-PHOSPHATE DEHYDROGENASE C SUBUNIT); glyceraldehyde-3-phosphate dehydrogenase | chr3:1080957-1083537 FORWARD
contig00048	247	12	20.84	Arath7.cdna	gnl|Arath7|AT1G22300.2	1185	7e-93	339	| Symbols: GF14 EPSILON, GRF10 | GRF10 (GENERAL REGULATORY FACTOR 10); protein phosphorylated amino acid binding | chr1:7878856-7881208 REVERSE
contig00055	307	12	15.78	Arath7.cdna	gnl|Arath7|AT5G12860.1	1946	2e-56	218	| Symbols: DIT1 | DIT1 (DICARBOXYLATE TRANSPORTER 1); oxoglutarate:malate antiporter | chr5:4059689-4061953 REVERSE
contig00089	172	12	21.16	Arath7.cdna	gnl|Arath7|AT5G26730.1	813	5e-90	329	| Symbols: | similar to unknown protein [Arabidopsis thaliana] (TAIR:AT5G16920.1); similar to Os12g0233900 [Oryza sativa (japonica cultivar-group)] (GB:NP_001066453.1); contains domain FAS1 domain (SSF82153) | chr5:9300419-9301993 FORWARD
contig00199	157	12	9	Arath7.cdna	gnl|Arath7|AT1G09210.1	1745	1e-84	311	| Symbols: | calreticulin 2 (CRT2) | chr1:2972844-2976752 REVERSE
contig00242	190	12	6.86	Arath7.cdna	gnl|Arath7|AT5G17920.1	2771	9e-95	345	| Symbols: ATMETS, ATMS1, ATCIMS | ATCIMS (COBALAMIN-INDEPENDENT METHIONINE SYNTHASE); 5-methyltetrahydropteroyltriglutamate-homocysteine S-methyltransferase/ methionine synthase | chr5:5935040-5939489 FORWARD
contig00256	118	12	13.44	Arath7.cdna	gnl|Arath7|AT4G02230.1	878	4e-43	172	| Symbols: | 60S ribosomal protein L19 (RPL19C) | chr4:979170-980670 REVERSE
contig00262	131	12	19.18	Arath7.cdna	gnl|Arath7|AT5G22580.1	683	2e-39	161	| Symbols: | Identical to Protein At5g22580 [Arabidopsis Thaliana] (GB:Q9FK81); similar to stable protein 1-related [Arabidopsis thaliana] (TAIR:AT3G17210.1); similar to hypothetical protein [Cucumis melo] (GB:BAD93607.1); contains InterPro domain Stress responsive alpha-beta barrel; (InterPro:IPR013097); contains InterPro domain Dimeric alpha-beta barrel; (InterPro:IPR011008) | chr5:7502677-7503…
contig00318	115	12	6.02	Arath7.cdna	gnl|Arath7|AT3G52930.1	1911	2e-51	200	| Symbols: | fructose-bisphosphate aldolase, putative | chr3:19637726-19640051 REVERSE
contig00319	157	12	19.62	Arath7.cdna	gnl|Arath7|AT1G04270.1	800	2e-70	264	| Symbols: RPS15 | RPS15 (RIBOSOMAL PROTEIN S15); structural constituent of ribosome | chr1:1141603-1143052 REVERSE
contig00431	127	12	18.73	Arath7.cdna	gnl|Arath7|ATCG00430.1	678	6e-67	252	| Symbols: PSBG | Encodes a protein which was originally thought to be part of photosystem II but its wheat homolog was later shown to encode for subunit K of NADH dehydrogenase. | chrC:49257-49934 REVERSE
contig00478	199	12	14.39	Arath7.cdna	gnl|Arath7|AT2G45960.2	1383	1e-109	394	| Symbols: PIP1B, TMP-A, ATHH2, PIP1;2 | PIP1B (plasma membrane intrinsic protein 1;2) | chr2:18917368-18919055 FORWARD
contig00498	207	12	28.67	Arath7.cdna	gnl|Arath7|AT4G25050.1	722	5e-109	392	| Symbols: ACP4 | ACP4 (ACYL CARRIER PROTEIN 4) | chr4:12870077-12871231 FORWARD
contig00520	356	12	18.43	Arath7.cdna	gnl|Arath7|AT1G24510.1	1932	6e-165	579	| Symbols: | T-complex protein 1 epsilon subunit, putative / TCP-1-epsilon, putative / chaperonin, putative | chr1:8685294-8688215 REVERSE
contig00526	216	12	28.76	Arath7.cdna	gnl|Arath7|AT1G68590.1	751	7e-105	379	| Symbols: | plastid-specific 30S ribosomal protein 3, putative / PSRP-3, putative | chr1:25761069-25761895 REVERSE
contig00556	211	12	13.34	Arath7.cdna	gnl|Arath7|AT4G21960.1	1582	8e-80	295	| Symbols: PRXR1 | PRXR1 (peroxidase 42); peroxidase | chr4:11646186-11648474 REVERSE
contig00645	183	12	7.9	Arath7.cdna	gnl|Arath7|AT5G28540.1	2316	1e-99	361	| Symbols: | luminal binding protein 1 (BiP-1) (BP1) | chr5:10540464-10543379 REVERSE
contig00677	161	12	13.84	Arath7.cdna	gnl|Arath7|AT1G54780.1	1163	1e-74	278	| Symbols: | thylakoid lumen 18.3 kDa protein | chr1:20443101-20444826 FORWARD
contig00699	100	12	7.6	Arath7.cdna	gnl|Arath7|AT2G37220.1	1316	4e-46	182	| Symbols: | 29 kDa ribonucleoprotein, chloroplast, putative / RNA-binding protein cp29, putative | chr2:15641604-15643488 REVERSE
contig00735	284	12	12.89	Arath7.cdna	gnl|Arath7|AT3G06650.1	2203	7e-118	422	| Symbols: ACLB-1 | ACLB-1 (ATP-citrate lyase B-1) | chr3:2079039-2083297 REVERSE
contig00746	340	12	33.4	Arath7.cdna	gnl|Arath7|AT1G76180.1	1018	4e-86	317	| Symbols: ERD14 | ERD14 (EARLY RESPONSE TO DEHYDRATION 14) | chr1:28591667-28592771 REVERSE
contig00849	251	12	14.4	Arath7.cdna	gnl|Arath7|AT2G36530.1	1743	1e-140	498	| Symbols: LOS2 | LOS2 (Low expression of osmotically responsive genes 1); phosphopyruvate hydratase | chr2:15327835-15330948 REVERSE
contig00857	371	12	31.02	Arath7.cdna	gnl|Arath7|AT3G07390.1	1196	4e-154	543	| Symbols: AIR12 | AIR12 (Auxin-Induced in Root cultures 12); extracellular matrix structural constituent | chr3:2365307-2366502 FORWARD
contig00917	216	12	19.48	Arath7.cdna	gnl|Arath7|AT1G58380.1	1109	2e-108	391	| Symbols: XW6 | XW6; structural constituent of ribosome | chr1:21692697-21693921 FORWARD
contig00933	260	12	11.03	Arath7.cdna	gnl|Arath7|AT1G02205.1	2357	9e-142	502	| Symbols: CER1 | CER1 (ECERIFERUM 1) | chr1:418767-422437 FORWARD
contig00953	233	12	16.64	Arath7.cdna	gnl|Arath7|AT1G14130.1	1400	0.49	34.2	| Symbols: | 2-oxoglutarate-dependent dioxygenase, putative | chr1:4835721-4837613 REVERSE
contig00986	401	12	46.74	Arath7.cdna	gnl|Arath7|AT5G43460.1	858	4e-163	573	| Symbols: | lesion inducing protein-related | chr5:17477101-17478979 FORWARD
contig01128	246	12	17.48	Arath7.cdna	gnl|Arath7|AT3G14420.5	1407	3e-123	440	| Symbols: | (S)-2-hydroxy-acid oxidase, peroxisomal, putative / glycolate oxidase, putative / short chain alpha-hydroxy acid oxidase, putative | chr3:4821616-4824159 FORWARD
contig01150	180	12	20.55	Arath7.cdna	gnl|Arath7|AT5G41520.1	876	2e-98	357	| Symbols: | 40S ribosomal protein S10 (RPS10B) | chr5:16626381-16627920 REVERSE
contig01165	207	12	13.85	Arath7.cdna	gnl|Arath7|AT2G30620.1	1495	7e-105	379	| Symbols: | histone H1.2 | chr2:13052008-13053588 FORWARD
contig01191	153	12	11.78	Arath7.cdna	gnl|Arath7|AT4G38680.1	1299	4e-52	202	| Symbols: CSDP2, GRP2 | GRP2 (COLD SHOCK DOMAIN PROTEIN 2); nucleic acid binding | chr4:18071878-18073176 REVERSE
contig01217	208	12	7.26	Arath7.cdna	gnl|Arath7|AT5G37130.1	2866	5e-115	412	| Symbols: | similar to tetratricopeptide repeat (TPR)-containing protein [Arabidopsis thaliana] (TAIR:AT5G17270.1); similar to Os07g0455100 [Oryza sativa (japonica cultivar-group)] (GB:NP_001059558.1); similar to tetratricopeptide repeat (TPR)-containing protein-like protein [Oryza sativa (japonica cultivar-group)] (GB:BAC65407.1); contains InterPro domain Tetratricopeptide region; (InterPro:IPR…
contig01259	301	12	37.3	Arath7.cdna	gnl|Arath7|AT2G29960.1	807	1e-165	581	| Symbols: ATCYP5, CYP5 | CYP5 (cyclophilin 5); peptidyl-prolyl cis-trans isomerase | chr2:12776110-12777656 REVERSE
contig01374	141	12	11.84	Arath7.cdna	gnl|Arath7|AT1G72370.1	1191	8e-73	272	| Symbols: AP40, RP40, RPSAA, P40 | P40 (40S ribosomal protein SA); structural constituent of ribosome | chr1:27246605-27248593 REVERSE
contig01441	202	12	16.76	Arath7.cdna	gnl|Arath7|AT3G44310.2	1205	2e-111	400	| Symbols: NIT1, ATNIT1 | NIT1 (NITRILASE 1) | chr3:15998061-16000073 FORWARD
contig01559	273	12	13.4	Arath7.cdna	gnl|Arath7|AT3G57150.1	2037	1e-153	541	| Symbols: NAP57 | NAP57 (ARABIDOPSIS THALIANA HOMOLOGUE OF NAP57) | chr3:21164952-21166988 REVERSE
contig01567	210	12	9.91	Arath7.cdna	gnl|Arath7|AT2G28000.1	2120	3e-116	416	| Symbols: CH-CPN60A, SLP, CPN60A | CPN60A (chloroplast / 60 kDa chaperonin alpha subunit); ATP binding / protein binding / unfolded protein binding | chr2:11933526-11936466 FORWARD
contig01845	327	12	13.4	Arath7.cdna	gnl|Arath7|AT4G34110.1	2440	0	648	| Symbols: PAB2 | PAB2 (POLY(A)-BINDING PROTEIN 2); RNA binding | chr4:16336392-16340102 FORWARD
contig01899	121	12	25.37	Arath7.cdna	gnl|Arath7|AT1G66850.1	477	2e-63	240	| Symbols: | protease inhibitor/seed storage/lipid transfer protein (LTP) family protein | chr1:24940621-24941097 FORWARD
contig01972	297	12	18.02	Arath7.cdna	gnl|Arath7|AT1G62940.1	1648	1e-165	581	| Symbols: | 4-coumarate--CoA ligase family protein / 4-coumaroyl-CoA synthase family protein | chr1:23314200-23316412 FORWARD
contig02074	138	12	23.12	Arath7.cdna	gnl|Arath7|AT2G20820.2	597	2e-73	274	| Symbols: | similar to hypothetical protein [Capsicum chinense] (GB:CAJ13713.1) | chr2:8971430-8972505 FORWARD
contig02121	327	12	53.08	Arath7.cdna	gnl|Arath7|AT1G30880.1	616	3e-170	597	| Symbols: | similar to Os04g0611300 [Oryza sativa (japonica cultivar-group)] (GB:NP_001053837.1); similar to OSJNBa0085I10.17 [Oryza sativa (japonica cultivar-group)] (GB:CAE03572.2) | chr1:10993176-10994106 REVERSE
contig02152	233	12	33.62	Arath7.cdna	gnl|Arath7|AT3G56910.1	693	3e-52	204	| Symbols: PSRP5 | PSRP5 (PLASTID-SPECIFIC 50S RIBOSOMAL PROTEIN 5) | chr3:21080390-21081335 REVERSE
contig02180	357	12	26.74	Arath7.cdna	gnl|Arath7|AT1G20020.2	1335	0	662	| Symbols: ATLFNR2 | ATLFNR2 (LEAF FNR 2) | chr1:6942708-6945007 FORWARD
contig02235	334	12	24.89	Arath7.cdna	gnl|Arath7|AT3G27060.1	1342	1e-144	511	| Symbols: TSO2 | TSO2 (TSO2); ribonucleoside-diphosphate reductase | chr3:9981103-9982532 REVERSE
contig02260	360	12	14.88	Arath7.cdna	gnl|Arath7|AT1G52030.2	2420	3e-145	513	| Symbols: MBP1.2, F-ATMBP, MBP2 | MBP2 (MYROSINASE-BINDING PROTEIN 2) | chr1:19349609-19352292 REVERSE
contig02310	330	12	48.67	Arath7.cdna	gnl|Arath7|ATCG00430.1	678	1e-76	285	| Symbols: PSBG | Encodes a protein which was originally thought to be part of photosystem II but its wheat homolog was later shown to encode for subunit K of NADH dehydrogenase. | chrC:49257-49934 REVERSE
contig02316	247	12	13.92	Arath7.cdna	gnl|Arath7|AT1G42970.1	1774	8e-136	482	| Symbols: GAPB | GAPB (GLYCERALDEHYDE-3-PHOSPHATE DEHYDROGENASE B SUBUNIT); glyceraldehyde-3-phosphate dehydrogenase | chr1:16129821-16132283 FORWARD
contig02587	242	12	16.66	Arath7.cdna	gnl|Arath7|AT1G53910.2	1453	7e-133	472	| Symbols: RAP2.12 | RAP2.12; DNA binding / transcription factor | chr1:20138780-20140609 FORWARD
contig02638	213	12	23.8	Arath7.cdna	gnl|Arath7|AT1G75950.1	895	5e-118	422	| Symbols: ASK1, ATSKP1, SKP1A, UIP1, SKP1 | SKP1 (ARABIDOPSIS SKP1 HOMOLOGUE); ubiquitin-protein ligase | chr1:28520209-28521360 FORWARD
contig02664	139	12	23.8	Arath7.cdna	gnl|Arath7|AT3G53890.1	584	4e-56	216	| Symbols: | 40S ribosomal protein S21 (RPS21B) | chr3:19966322-19967339 REVERSE
contig02669	124	12	7.18	Arath7.cdna	gnl|Arath7|AT5G62690.1	1726	2e-54	210	| Symbols: TUB2 | TUB2 (Tubulin beta-2); structural molecule | chr5:25198641-25200955 FORWARD
contig02726	113	12	14.99	Arath7.cdna	gnl|Arath7|AT4G12600.1	754	7e-54	208	| Symbols: | ribosomal protein L7Ae/L30e/S12e/Gadd45 family protein | chr4:7453199-7454478 FORWARD
contig02752	243	12	17.27	Arath7.cdna	gnl|Arath7|AT3G14420.5	1407	2e-124	444	| Symbols: | (S)-2-hydroxy-acid oxidase, peroxisomal, putative / glycolate oxidase, putative / short chain alpha-hydroxy acid oxidase, putative | chr3:4821616-4824159 FORWARD
contig02818	217	12	10.27	Arath7.cdna	gnl|Arath7|AT3G11980.1	2112	2e-120	430	| Symbols: MS2 | MS2 (MALE STERILITY 2) | chr3:3814242-3817123 FORWARD
contig02898	223	12	16.18	Arath7.cdna	gnl|Arath7|AT4G00430.2	1378	2e-89	327	| Symbols: PIP1E, TMP-C, PIP1;4 | TMP-C (plasma membrane intrinsic protein 1;4) | chr4:185853-187627 REVERSE
contig02942	242	12	9.4	Arath7.cdna	gnl|Arath7|AT5G51750.1	2575	3e-135	480	| Symbols: | subtilase family protein | chr5:21037433-21040007 FORWARD
contig02955	148	12	6.62	Arath7.cdna	gnl|Arath7|AT5G48385.1	2234	2e-42	170	| Symbols: | similar to hydroxyproline-rich glycoprotein family protein [Arabidopsis thaliana] (TAIR:AT4G14900.1); similar to unknown [Solanum tuberosum] (GB:ABB86244.1); contains InterPro domain Frigida-like; (InterPro:IPR012474) | chr5:19625786-19629233 FORWARD
contig03156	295	12	16.19	Arath7.cdna	gnl|Arath7|AT4G13930.1	1822	6e-143	505	| Symbols: SHM4 | SHM4 (SERINE HYDROXYMETHYLTRANSFERASE 4); glycine hydroxymethyltransferase | chr4:8047687-8050101 REVERSE
contig03200	355	12	20.23	Arath7.cdna	gnl|Arath7|AT1G49750.1	1755	1e-61	236	| Symbols: | leucine-rich repeat family protein | chr1:18414597-18416469 REVERSE
contig03236	272	12	32.42	Arath7.cdna	gnl|Arath7|AT5G14320.1	839	1e-143	507	| Symbols: | 30S ribosomal protein S13, chloroplast (CS13) | chr5:4617653-4618915 REVERSE
contig03257	202	12	23.27	Arath7.cdna	gnl|Arath7|AT5G52650.1	868	3e-104	377	| Symbols: | 40S ribosomal protein S10 (RPS10C) | chr5:21372781-21374331 REVERSE
contig03375	209	12	21.28	Arath7.cdna	gnl|Arath7|AT5G05270.1	982	3e-110	396	| Symbols: | chalcone-flavanone isomerase family protein | chr5:1563321-1565008 FORWARD
contig03393	194	12	35.66	Arath7.cdna	gnl|Arath7|AT3G51590.1	544	3e-104	377	| Symbols: LTP12 | LTP12 (LIPID TRANSFER PROTEIN 12); lipid binding | chr3:19146644-19147654 REVERSE
contig03515	303	12	33.82	Arath7.cdna	gnl|Arath7|AT3G15360.1	896	1e-171	601	| Symbols: ATM4, TRX-M4, ATHM4 | ATHM4 (Arabidopsis thioredoxin M-type 4); thiol-disulfide exchange intermediate | chr3:5188381-5189704 FORWARD
contig03674	284	12	26.52	Arath7.cdna	gnl|Arath7|AT3G60820.1	1071	5e-156	549	| Symbols: PBF1 | PBF1 (20S proteasome beta subunit F1); peptidase | chr3:22482744-22484914 REVERSE
contig03708	237	12	27.34	Arath7.cdna	gnl|Arath7|AT3G62290.1	867	1e-94	345	| Symbols: ATARFA1E | ATARFA1E (ADP-ribosylation factor A1E); GTP binding / phospholipase activator/ protein binding | chr3:23062625-23064732 FORWARD
contig03853	206	12	15.27	Arath7.cdna	gnl|Arath7|AT5G17770.1	1349	1e-109	394	| Symbols: CBR1, ATCBR | ATCBR (NADH:CYTOCHROME B5 REDUCTASE 1) | chr5:5864253-5866708 REVERSE
contig03918	215	12	24.77	Arath7.cdna	gnl|Arath7|AT5G52650.1	868	3e-119	426	| Symbols: | 40S ribosomal protein S10 (RPS10C) | chr5:21372781-21374331 REVERSE
contig04154	269	12	34.84	Arath7.cdna	gnl|Arath7|AT4G34190.1	772	1e-131	468	| Symbols: SEP1 | SEP1 (STRESS ENHANCED PROTEIN 1) | chr4:16372394-16373630 REVERSE
contig04356	224	12	14.69	Arath7.cdna	gnl|Arath7|AT5G47210.1	1525	7e-99	359	| Symbols: | nuclear RNA-binding protein, putative | chr5:19186249-19188490 REVERSE
contig04418	162	12	12.34	Arath7.cdna	gnl|Arath7|AT1G58430.1	1313	6e-77	285	| Symbols: RXF26 | RXF26; carboxylic ester hydrolase | chr1:21715230-21716768 REVERSE
contig04870	206	12	19.66	Arath7.cdna	gnl|Arath7|AT3G62870.1	1048	1e-106	385	| Symbols: | 60S ribosomal protein L7A (RPL7aB) | chr3:23253640-23255328 REVERSE
contig05074	223	12	12.47	Arath7.cdna	gnl|Arath7|AT4G23630.1	1788	2e-99	361	| Symbols: BTI1 | BTI1 (VIRB2-INTERACTING PROTEIN 1) | chr4:12317071-12319947 FORWARD
contig05478	253	12	11.61	Arath7.cdna	gnl|Arath7|AT1G15500.1	2179	4e-119	426	| Symbols: | chloroplast ADP, ATP carrier protein, putative / ADP, ATP translocase, putative / adenine nucleotide translocase, putative | chr1:5326285-5328869 FORWARD
contig05492	309	12	37.91	Arath7.cdna	gnl|Arath7|AT5G14910.1	815	4e-175	613	| Symbols: | heavy-metal-associated domain-containing protein | chr5:4823717-4825376 FORWARD
contig06733	273	12	30.92	Arath7.cdna	gnl|Arath7|AT4G31840.1	883	2e-146	517	| Symbols: | plastocyanin-like domain-containing protein | chr4:15401646-15402623 FORWARD
contig07152	187	12	10.06	Arath7.cdna	gnl|Arath7|AT5G62390.1	1859	8e-15	79.8	| Symbols: ATBAG7 | ATBAG7 (ARABIDOPSIS THALIANA BCL-2-ASSOCIATED ATHANOGENE 7); calmodulin binding | chr5:25069204-25071515 REVERSE
contig07459	245	12	13.15	Arath7.cdna	gnl|Arath7|AT5G07030.1	1863	1e-134	478	| Symbols: | pepsin A | chr5:2183361-2185973 REVERSE
contig07497	334	12	40.14	Arath7.cdna	gnl|Arath7|AT2G21660.1	832	6e-14	77.8	| Symbols: GR-RBP7, CCR2, ATGRP7 | ATGRP7 (COLD, CIRCADIAN RHYTHM, AND RNA BINDING 2); RNA binding / double-stranded DNA binding / single-stranded DNA binding | chr2:9272329-9273469 REVERSE
contig07714	259	12	13.72	Arath7.cdna	gnl|Arath7|AT3G52500.1	1888	2e-65	248	| Symbols: | aspartyl protease family protein | chr3:19476477-19478364 REVERSE
contig07895	289	12	21.6	Arath7.cdna	gnl|Arath7|AT2G39700.1	1338	5e-85	313	| Symbols: ATEXP4, ATHEXP ALPHA 1.6, ATEXPA4 | ATEXPA4 (ARABIDOPSIS THALIANA EXPANSIN A4) | chr2:16550910-16552662 REVERSE
contig07920	130	12	15.83	Arath7.cdna	gnl|Arath7|AT4G01150.1	821	5e-55	212	| Symbols: | similar to threonine endopeptidase [Arabidopsis thaliana] (TAIR:AT4G38100.1); similar to unknown (GB:AAB00107.1) | chr4:493548-494850 FORWARD
contig08021	252	12	42	Arath7.cdna	gnl|Arath7|AT5G56710.1	600	5e-66	250	| Symbols: | 60S ribosomal protein L31 (RPL31C) | chr5:22961062-22962196 REVERSE
contig08024	218	12	10.72	Arath7.cdna	gnl|Arath7|AT5G61790.1	2034	1e-118	424	| Symbols: | calnexin 1 (CNX1) | chr5:24844328-24847017 REVERSE
contig08092	249	12	16.37	Arath7.cdna	gnl|Arath7|AT4G04640.1	1521	5e-100	363	| Symbols: ATPC1 | ATPC1 (ATP synthase gamma chain 1) | chr4:2350496-2352016 REVERSE
contig08110	152	12	18.67	Arath7.cdna	gnl|Arath7|AT3G60770.1	814	8e-67	252	| Symbols: | 40S ribosomal protein S13 (RPS13A) | chr3:22471265-22472754 REVERSE
contig08188	324	12	39.66	Arath7.cdna	gnl|Arath7|AT2G41390.1	817	0.048	38.2	| Symbols: | similar to unknown protein [Arabidopsis thaliana] (TAIR:AT2G41400.1) | chr2:17264458-17265274 FORWARD
contig08270	113	12	3.39	Arath7.cdna	gnl|Arath7|AT1G72440.1	3331	4e-34	143	| Symbols: EDA25 | EDA25 (embryo sac development arrest 25) | chr1:27271827-27277258 REVERSE
contig08322	193	12	13.06	Arath7.cdna	gnl|Arath7|AT1G05850.1	1478	2e-101	367	| Symbols: ERH2, ELP1, CTL1, ELP, HOT2, POM1 | POM1 (POM-POM1); chitinase | chr1:1766502-1768694 REVERSE
contig08349	150	12	9.3	Arath7.cdna	gnl|Arath7|AT4G26110.1	1613	7e-21	99.6	| Symbols: NAP1;1 | NAP1;1 (NUCLEOSOME ASSEMBLY PROTEIN1;1); DNA binding | chr4:13232604-13235888 FORWARD
contig08383	232	12	16.03	Arath7.cdna	gnl|Arath7|AT1G43170.3	1447	3e-48	190	| Symbols: EMB2207, RPL3A | ARP1 (ARABIDOPSIS RIBOSOMAL PROTEIN 1); structural constituent of ribosome | chr1:16269213-16271310 FORWARD
contig08390	261	12	10.71	Arath7.cdna	gnl|Arath7|AT5G56030.1	2438	3e-123	440	| Symbols: ERD8, HSP81-2 | HSP81-2 (EARLY-RESPONSIVE TO DEHYDRATION 8); ATP binding | chr5:22704028-22706876 FORWARD
contig08464	142	12	9.42	Arath7.cdna	gnl|Arath7|AT2G26900.1	1508	8e-76	281	| Symbols: | bile acid:sodium symporter family protein | chr2:11482030-11485022 REVERSE
contig08488	210	12	20.43	Arath7.cdna	gnl|Arath7|AT4G38920.1	1028	6e-99	359	| Symbols: AVA-P3, ATVHA-C3 | ATVHA-C3/AVA-P3 (vacuolar-type H(+)-ATPase C3); ATPase | chr4:18147205-18149261 FORWARD
contig08491	208	12	23.42	Arath7.cdna	gnl|Arath7|AT3G42960.1	888	2e-111	400	| Symbols: ASD, ATA1 | ATA1 (ARABIDOPSIS TAPETUM 1); oxidoreductase | chr3:15029683-15030673 REVERSE
contig08524	115	12	15.05	Arath7.cdna	gnl|Arath7|AT1G62480.1	764	2e-20	97.6	| Symbols: | vacuolar calcium-binding protein-related | chr1:23132370-23133424 FORWARD
contig08650	129	12	23.29	Arath7.cdna	gnl|Arath7|AT3G45930.1	554	6e-64	242	| Symbols: | histone H4 | chr3:16894308-16894861 FORWARD
contig08673	201	12	16.33	Arath7.cdna	gnl|Arath7|AT3G55030.1	1231	4e-60	230	| Symbols: PGPS2 | PGPS2 (phosphatidylglycerolphosphate synthase 2); CDP-alcohol phosphatidyltransferase/ CDP-diacylglycerol-glycerol-3-phosphate 3-phosphatidyltransferase | chr3:20407737-20409630 FORWARD
contig08698	129	12	10.8	Arath7.cdna	gnl|Arath7|AT3G08940.1	1194	5e-46	182	| Symbols: LHCB4.2 | LHCB4.2 (LIGHT HARVESTING COMPLEX PSII); chlorophyll binding | chr3:2717681-2718874 FORWARD
contig08710	197	12	28.22	Arath7.cdna	gnl|Arath7|AT1G56580.1	698	2e-108	391	| Symbols: | similar to unknown protein [Arabidopsis thaliana] (TAIR:AT1G09310.1); similar to Os12g0563600 [Oryza sativa (japonica cultivar-group)] (GB:NP_001067038.1); similar to Os11g0683600 [Oryza sativa (japonica cultivar-group)] (GB:NP_001068462.1); similar to hypothetical protein [Oryza sativa (japonica cultivar-group)] (GB:BAC15899.1); contains InterPro domain Protein of unknown function D…
contig08742	163	12	10.28	Arath7.cdna	gnl|Arath7|AT3G51820.1	1585	3e-20	97.6	| Symbols: ATG4, G4, CHLG | ATG4/CHLG/G4 (CHLOROPHYLL SYNTHASE); chlorophyll synthetase | chr3:19226980-19230034 REVERSE
contig00041	317	11	25.54	Arath7.cdna	gnl|Arath7|AT1G02840.1	1241	7e-180	628	| Symbols: ATSRP34, SRP34, SR1 | SR1 (splicing factor 2); RNA binding | chr1:626741-629819 FORWARD
contig00091	195	11	12.88	Arath7.cdna	gnl|Arath7|AT1G20450.1	1514	3e-94	343	| Symbols: LTI45, ERD10, LTI29 | ERD10/LTI45 (EARLY RESPONSIVE TO DEHYDRATION 10) | chr1:7087993-7089596 REVERSE
contig00172	226	11	24.84	Arath7.cdna	gnl|Arath7|AT3G02560.1	910	1e-125	448	| Symbols: | 40S ribosomal protein S7 (RPS7B) | chr3:541722-543392 FORWARD
contig00179	239	11	28.69	Arath7.cdna	gnl|Arath7|AT2G17560.1	833	2e-120	430	| Symbols: NFD4, NFD04, HMGB4 | HMGB4 (HIGH MOBILITY GROUP B 4); transcription factor | chr2:7649247-7650749 REVERSE
contig00208	189	11	14.81	Arath7.cdna	gnl|Arath7|AT1G26180.1	1276	0.42	34.2	| Symbols: | similar to Os02g0326000 [Oryza sativa (japonica cultivar-group)] (GB:NP_001046704.1); similar to unnamed protein product [Ostreococcus tauri] (GB:CAL54160.1) | chr1:9054731-9056839 FORWARD
contig00265	127	11	10.18	Arath7.cdna	gnl|Arath7|AT2G20890.1	1248	2e-66	250	| Symbols: THF1, PSB29 | PSB29 (THYLAKOID FORMATION1) | chr2:8994747-8996494 FORWARD
contig00288	243	11	8.54	Arath7.cdna	gnl|Arath7|AT3G13460.3	2847	6e-112	402	| Symbols: ECT2 | ECT2 | chr3:4384721-4388508 REVERSE
contig00348	183	11	16.79	Arath7.cdna	gnl|Arath7|AT1G06760.1	1090	4e-100	363	| Symbols: | histone H1, putative | chr1:2076503-2077697 REVERSE
contig00443	206	11	27.36	Arath7.cdna	gnl|Arath7|AT3G63095.1	753	1e-38	159	| Symbols: | Encodes a Protease inhibitor/seed storage/LTP family protein | chr3:23326481-23327233 FORWARD
contig00578	196	11	29.12	Arath7.cdna	gnl|Arath7|AT3G56340.1	673	7e-108	389	| Symbols: | 40S ribosomal protein S26 (RPS26C) | chr3:20903108-20904422 REVERSE
contig00611	197	11	6.18	Arath7.cdna	gnl|Arath7|AT5G50920.1	3189	2e-108	391	| Symbols: ATHSP93-V, HSP93-V, CLPC, DCA1 | CLPC (HEAT SHOCK PROTEIN 93-V); ATP binding / ATPase | chr5:20732695-20737600 REVERSE
contig00649	270	11	18.78	Arath7.cdna	gnl|Arath7|AT5G11170.2	1438	1e-143	507	| Symbols: | DEAD/DEAH box helicase, putative (RH15) | chr5:3554184-3556961 FORWARD
contig00667	168	11	18.86	Arath7.cdna	gnl|Arath7|AT1G74730.1	891	3e-91	333	| Symbols: | similar to unknown protein [Arabidopsis thaliana] (TAIR:AT5G08050.1); similar to Os12g0575000 [Oryza sativa (japonica cultivar-group)] (GB:NP_001067105.1); similar to Os01g0585300 [Oryza sativa (japonica cultivar-group)] (GB:NP_001043425.1); contains InterPro domain Protein of unknown function DUF1118; (InterPro:IPR009500) | chr1:28082518-28083648 FORWARD
contig00688	203	11	20.51	Arath7.cdna	gnl|Arath7|ATCG00740.1	990	4e-60	230	| Symbols: RPOA | RNA polymerase alpha subunit | chrC:77901-78890 REVERSE
contig00690	248	11	9.13	Arath7.cdna	gnl|Arath7|AT4G24190.1	2715	8e-139	492	| Symbols: SHD | SHD (SHEPHERD); ATP binding | chr4:12551727-12555919 REVERSE
contig00756	268	11	17.02	Arath7.cdna	gnl|Arath7|AT1G27540.1	1575	3e-138	490	| Symbols: | F-box family protein | chr1:9566319-9567893 REVERSE
contig00769	237	11	11.74	Arath7.cdna	gnl|Arath7|AT3G23820.1	2019	6e-118	422	| Symbols: GAE6 | GAE6 (UDP-D-GLUCURONATE 4-EPIMERASE 6); catalytic | chr3:8603451-8605469 FORWARD
contig00779	365	11	24.83	Arath7.cdna	gnl|Arath7|AT1G20330.1	1470	3e-136	484	| Symbols: CVP1, FRL1, SMT2 | SMT2 (STEROL METHYLTRANSFERASE 2) | chr1:7038680-7040149 REVERSE
contig00822	187	11	5.38	Arath7.cdna	gnl|Arath7|AT4G33010.1	3478	2e-43	174	| Symbols: | glycine dehydrogenase (decarboxylating), putative / glycine decarboxylase, putative / glycine cleavage system P-protein, putative | chr4:15926673-15931335 REVERSE
contig00906	236	11	30.89	Arath7.cdna	gnl|Arath7|AT1G22780.1	764	4e-54	210	| Symbols: RPS18A, PFL1, PFL | PFL (POINTED FIRST LEAVES); structural constituent of ribosome | chr1:8067853-8069331 FORWARD
contig00956	135	11	15.31	Arath7.cdna	gnl|Arath7|AT1G66580.1	882	6e-58	222	| Symbols: | 60S ribosomal protein L10 (RPL10C) | chr1:24842828-24844275 FORWARD
contig01086	215	11	25.9	Arath7.cdna	gnl|Arath7|AT2G11910.1	830	5e-32	137	| Symbols: | similar to zinc finger protein-related [Arabidopsis thaliana] (TAIR:AT5G63740.1); similar to conserved hypothetical protein [Medicago truncatula] (GB:ABE93307.1) | chr2:4812767-4814392 REVERSE
contig01246	212	11	13.5	Arath7.cdna	gnl|Arath7|AT4G11820.1	1570	1e-112	404	| Symbols: HMGS, MVA1, BAP1 | BAP1 (hydroxymethylglutaryl-CoA synthase); acetyl-CoA C-acetyltransferase/ hydroxymethylglutaryl-CoA synthase | chr4:7108909-7112474 REVERSE
contig01363	252	11	21.58	Arath7.cdna	gnl|Arath7|AT1G74230.1	1168	2e-62	238	| Symbols: GR-RBP5 | GR-RBP5 (glycine-rich RNA-binding protein 5); RNA binding | chr1:27918364-27920744 FORWARD
contig01425	268	11	17.18	Arath7.cdna	gnl|Arath7|AT5G25610.1	1560	1e-150	531	| Symbols: RD22 | RD22 (RESPONSIVE TO DESSICATION 22) | chr5:8914236-8916803 REVERSE
contig01471	229	11	24.41	Arath7.cdna	gnl|Arath7|AT1G78040.1	938	2e-123	440	| Symbols: | pollen Ole e 1 allergen and extensin family protein | chr1:29350732-29352001 FORWARD
contig01502	199	11	17.47	Arath7.cdna	gnl|Arath7|AT3G62030.1	1139	1e-109	394	| Symbols: ROC4 | ROC4 (rotamase CyP 4); peptidyl-prolyl cis-trans isomerase | chr3:22984558-22986345 FORWARD
contig01573	188	11	13.56	Arath7.cdna	gnl|Arath7|AT2G28950.1	1386	4e-103	373	| Symbols: ATEXP6, ATHEXP ALPHA 1.8, ATEXPA6 | ATEXPA6 (ARABIDOPSIS THALIANA EXPANSIN A6) | chr2:12438418-12440672 REVERSE
contig01658	220	11	16.44	Arath7.cdna	gnl|Arath7|AT5G19760.1	1338	4e-122	436	| Symbols: | dicarboxylate/tricarboxylate carrier (DTC) | chr5:6679308-6682003 REVERSE
contig01695	227	11	27.92	Arath7.cdna	gnl|Arath7|AT1G74520.1	813	1e-121	434	| Symbols: ATHVA22A | ATHVA22A (Arabidopsis thaliana HVA22 homologue A) | chr1:28011635-28012961 REVERSE
contig01738	158	11	19.43	Arath7.cdna	gnl|Arath7|AT5G26730.1	813	4e-81	299	| Symbols: | similar to unknown protein [Arabidopsis thaliana] (TAIR:AT5G16920.1); similar to Os12g0233900 [Oryza sativa (japonica cultivar-group)] (GB:NP_001066453.1); contains domain FAS1 domain (SSF82153) | chr5:9300419-9301993 FORWARD
contig01764	289	11	16.68	Arath7.cdna	gnl|Arath7|AT4G13770.1	1733	3e-160	563	| Symbols: REF2, CYP83A1 | CYP83A1 (CYTOCHROME P450 83A1); oxygen binding | chr4:7990481-7992305 REVERSE
contig01829	190	11	7.79	Arath7.cdna	gnl|Arath7|AT4G34110.1	2440	2e-104	377	| Symbols: PAB2 | PAB2 (POLY(A)-BINDING PROTEIN 2); RNA binding | chr4:16336392-16340102 FORWARD
contig01898	144	11	10.27	Arath7.cdna	gnl|Arath7|AT5G10450.1	1402	3e-57	220	| Symbols: GF14 LAMBDA, AFT1, GRF6 | GRF6 (GF14 LAMBDA); protein phosphorylated amino acid binding | chr5:3283854-3286318 REVERSE
contig01911	174	11	11.67	Arath7.cdna	gnl|Arath7|ATCG01210.1	1491	1e-93	341	| Symbols: RRN16S.2 | chloroplast-encoded 16S ribosomal RNA | chrC:136147-137637 REVERSE
contig02085	292	11	20.48	Arath7.cdna	gnl|Arath7|AT5G38470.1	1426	1e-162	571	| Symbols: | DNA repair protein RAD23, putative | chr5:15421872-15424941 FORWARD
contig02142	212	11	13.93	Arath7.cdna	gnl|Arath7|AT1G56340.1	1522	2e-117	420	| Symbols: CRT1 | CRT1 (CALRETICULIN 1); calcium ion binding | chr1:21093509-21096324 REVERSE
contig02211	263	11	17.45	Arath7.cdna	gnl|Arath7|AT4G32020.1	1507	6e-143	505	| Symbols: | similar to unknown protein [Arabidopsis thaliana] (TAIR:AT2G25250.1); similar to Os02g0797600 [Oryza sativa (japonica cultivar-group)] (GB:NP_001048398.1) | chr4:15487950-15489456 FORWARD
contig02251	136	11	29.12	Arath7.cdna	gnl|Arath7|AT5G03850.1	467	3e-72	270	| Symbols: | 40S ribosomal protein S28 (RPS28B) | chr5:1028339-1029120 REVERSE
contig02378	233	11	36.87	Arath7.cdna	gnl|Arath7|AT3G48140.1	632	4e-125	446	| Symbols: | senescence-associated protein, putative | chr3:17789341-17790534 FORWARD
contig02940	230	11	15.56	Arath7.cdna	gnl|Arath7|AT1G05850.1	1478	1e-122	438	| Symbols: ERH2, ELP1, CTL1, ELP, HOT2, POM1 | POM1 (POM-POM1); chitinase | chr1:1766502-1768694 REVERSE
contig02956	165	11	3.68	Arath7.cdna	gnl|Arath7|AT5G04290.1	4482	1e-62	238	| Symbols: | KOW domain-containing transcription factor family protein | chr5:1196070-1202654 FORWARD
contig03032	122	11	9.5	Arath7.cdna	gnl|Arath7|AT1G44970.1	1284	2e-60	230	| Symbols: | peroxidase, putative | chr1:17004557-17006126 FORWARD
contig03090	158	11	13.41	Arath7.cdna	gnl|Arath7|AT1G56280.1	1178	2e-85	313	| Symbols: ATDI19 | ATDI19 (Arabidopsis thaliana drought-induced 19) | chr1:21076542-21078542 REVERSE
contig03207	149	11	18.3	Arath7.cdna	gnl|Arath7|AT3G60770.1	814	1e-71	268	| Symbols: | 40S ribosomal protein S13 (RPS13A) | chr3:22471265-22472754 REVERSE
contig03357	282	11	33.29	Arath7.cdna	gnl|Arath7|AT5G20740.1	847	4e-147	519	| Symbols: | invertase/pectin methylesterase inhibitor family protein | chr5:7025688-7026534 REVERSE
contig03448	194	11	32.83	Arath7.cdna	gnl|Arath7|AT3G53740.3	591	9e-98	355	| Symbols: | structural constituent of ribosome | chr3:19924693-19925969 REVERSE
contig03488	140	11	8.96	Arath7.cdna	gnl|Arath7|AT3G15000.1	1563	1e-74	278	| Symbols: | Identical to Unknown mitochondrial protein At3g15000 [Arabidopsis Thaliana] (GB:Q9LKA5); similar to unknown protein [Arabidopsis thaliana] (TAIR:AT1G53260.1); similar to Os09g0509000 [Oryza sativa (japonica cultivar-group)] (GB:NP_001063625.1); similar to DAG protein, chloroplast precursor, putative, expressed [Oryza sativa (japonica cultivar-group)] (GB:ABF97301.1); similar to Os09g…
contig03503	170	11	14.58	Arath7.cdna	gnl|Arath7|AT5G28640.1	1166	2e-92	337	| Symbols: GIF, GIF1, AN3 | AN3 (ANGUSITFOLIA3) | chr5:10647574-10649896 REVERSE
contig03664	207	11	15.77	Arath7.cdna	gnl|Arath7|AT1G58430.1	1313	5e-109	392	| Symbols: RXF26 | RXF26; carboxylic ester hydrolase | chr1:21715230-21716768 REVERSE
contig03688	177	11	30.2	Arath7.cdna	gnl|Arath7|AT5G47930.1	586	2e-89	327	| Symbols: | 40S ribosomal protein S27 (RPS27D) | chr5:19423389-19424626 REVERSE
contig03900	247	11	23.57	Arath7.cdna	gnl|Arath7|AT3G62870.1	1048	3e-138	490	| Symbols: | 60S ribosomal protein L7A (RPL7aB) | chr3:23253640-23255328 REVERSE
contig04291	147	11	9.66	Arath7.cdna	gnl|Arath7|AT4G35450.2	1522	1e-65	248	| Symbols: AFT, AKR2 | AKR2 (ANKYRIN REPEAT-CONTAINING PROTEIN 2); protein binding | chr4:16839692-16842082 FORWARD
contig04354	196	11	11.84	Arath7.cdna	gnl|Arath7|AT4G14960.1	1656	4e-97	353	| Symbols: TUA6 | TUA6 (tubulin alpha-6 chiain) | chr4:8548488-8550426 REVERSE
contig04966	385	11	20.71	Arath7.cdna	gnl|Arath7|AT5G62390.1	1859	0	743	| Symbols: ATBAG7 | ATBAG7 (ARABIDOPSIS THALIANA BCL-2-ASSOCIATED ATHANOGENE 7); calmodulin binding | chr5:25069204-25071515 REVERSE
contig05039	233	11	11.55	Arath7.cdna	gnl|Arath7|AT3G13470.1	2018	5e-106	383	| Symbols: | chaperonin, putative | chr3:4389692-4392858 FORWARD
contig05166	336	11	29.27	Arath7.cdna	gnl|Arath7|AT1G47980.1	1148	0	666	| Symbols: | similar to unknown protein [Arabidopsis thaliana] (TAIR:AT3G62730.1); similar to H0502B11.4 [Oryza sativa (indica cultivar-group)] (GB:CAH66524.1); contains domain DHS-like NAD/FAD-binding domain (SSF52467) | chr1:17695503-17697536 REVERSE
contig05191	225	11	11.62	Arath7.cdna	gnl|Arath7|AT5G25754.1	1937	6e-118	422	| Symbols: | similar to unknown protein [Arabidopsis thaliana] (TAIR:AT5G25757.1); similar to Os05g0227700 [Oryza sativa (japonica cultivar-group)] (GB:NP_001054968.1); similar to Os01g0229100 [Oryza sativa (japonica cultivar-group)] (GB:NP_001042483.1); similar to unknown protein [Oryza sativa (japonica cultivar-group)] (GB:AAT77307.1); contains domain gb def: Hypothetical protein At5g25754 (PTH…
contig05399	238	11	12.53	Arath7.cdna	gnl|Arath7|AT4G37930.1	1899	2e-124	444	| Symbols: STM, SHMT1, SHM1 | SHM1 (SERINE HYDROXYMETHYLTRANSFERASE 1); glycine hydroxymethyltransferase | chr4:17831725-17834921 REVERSE
contig05418	274	11	22.28	Arath7.cdna	gnl|Arath7|AT3G01280.1	1230	1e-146	517	| Symbols: | porin, putative | chr3:85608-87865 FORWARD
contig06737	117	11	13.15	Arath7.cdna	gnl|Arath7|AT4G23670.1	890	8e-54	208	| Symbols: | major latex protein-related / MLP-related | chr4:12332570-12333814 REVERSE
contig07944	154	11	23.44	Arath7.cdna	gnl|Arath7|AT4G15000.1	657	1e-71	268	| Symbols: | 60S ribosomal protein L27 (RPL27C) | chr4:8571829-8572485 FORWARD
contig08022	217	11	11.43	Arath7.cdna	gnl|Arath7|AT4G37930.1	1899	1e-115	414	| Symbols: STM, SHMT1, SHM1 | SHM1 (SERINE HYDROXYMETHYLTRANSFERASE 1); glycine hydroxymethyltransferase | chr4:17831725-17834921 REVERSE
contig08049	253	11	7.22	Arath7.cdna	gnl|Arath7|AT2G26080.1	3504	2e-87	321	| Symbols: | glycine dehydrogenase (decarboxylating), putative / glycine decarboxylase, putative / glycine cleavage system P-protein, putative | chr2:11116081-11120906 REVERSE
contig08051	145	11	9.66	Arath7.cdna	gnl|Arath7|AT1G12900.1	1501	9e-66	248	| Symbols: GAPA-2 | GAPA-2; glyceraldehyde-3-phosphate dehydrogenase | chr1:4392448-4394398 REVERSE
contig08147	174	11	9.76	Arath7.cdna	gnl|Arath7|AT1G07920.1	1783	4e-41	167	| Symbols: | elongation factor 1-alpha / EF-1-alpha | chr1:2454843-2457318 FORWARD
contig08169	141	11	12.92	Arath7.cdna	gnl|Arath7|AT5G07090.1	1091	1e-68	258	| Symbols: | 40S ribosomal protein S4 (RPS4B) | chr5:2202381-2204078 FORWARD
contig08173	142	11	7.63	Arath7.cdna	gnl|Arath7|AT1G68530.1	1861	2e-67	254	| Symbols: CER6, G2, POP1, CUT1 | CUT1 (CUTICULAR 1); acyltransferase | chr1:25716251-25718470 REVERSE
contig08350	301	11	21.47	Arath7.cdna	gnl|Arath7|AT5G51550.1	1402	9e-136	482	| Symbols: | phosphate-responsive 1 family protein | chr5:20956720-20958121 REVERSE
contig08370	196	11	17.97	Arath7.cdna	gnl|Arath7|AT5G07090.1	1091	3e-54	210	| Symbols: | 40S ribosomal protein S4 (RPS4B) | chr5:2202381-2204078 FORWARD
contig08380	128	11	15.29	Arath7.cdna	gnl|Arath7|AT5G59880.1	837	2e-63	240	| Symbols: ADF3 | ADF3 (ACTIN DEPOLYMERIZING FACTOR 3); actin binding | chr5:24137457-24139120 FORWARD
contig08382	237	11	41.87	Arath7.cdna	gnl|Arath7|AT1G51650.1	566	1e-125	448	| Symbols: | ATP synthase epsilon chain, mitochondrial | chr1:19156283-19157597 FORWARD
contig08396	345	11	56.93	Arath7.cdna	gnl|Arath7|ATCG00380.1	606	1e-89	329	| Symbols: RPS4 | Chloroplast encoded ribosomal protein S4 | chrC:45223-45828 REVERSE
contig08416	219	11	8.92	Arath7.cdna	gnl|Arath7|AT4G24280.1	2456	2e-70	264	| Symbols: CPHSC70-1 | CPHSC70-1 (chloroplast heat shock protein 70-1); ATP binding / unfolded protein binding | chr4:12589998-12593640 FORWARD
contig08423	252	11	18.68	Arath7.cdna	gnl|Arath7|AT5G17770.1	1349	2e-130	464	| Symbols: CBR1, ATCBR | ATCBR (NADH:CYTOCHROME B5 REDUCTASE 1) | chr5:5864253-5866708 REVERSE
contig08426	109	11	10.39	Arath7.cdna	gnl|Arath7|AT5G20020.1	1049	1e-55	214	| Symbols: RAN2 | RAN2 (Ras-related GTP-binding nuclear protein 2); GTP binding | chr5:6762726-6764673 FORWARD
contig08494	229	11	4.31	Arath7.cdna	gnl|Arath7|AT1G65440.1	5315	1e-121	434	| Symbols: GTB1 | GTB1 (GLOBAL TRANSCRIPTION FACTOR GROUP B1); RNA binding / hydrolase, acting on ester bonds | chr1:24310330-24318236 REVERSE
contig08566	168	11	21.88	Arath7.cdna	gnl|Arath7|AT2G16600.1	768	2e-82	303	| Symbols: ROC3 | ROC3 (rotamase CyP 3); peptidyl-prolyl cis-trans isomerase | chr2:7207889-7208656 FORWARD
contig08631	329	11	25.33	Arath7.cdna	gnl|Arath7|AT4G38680.1	1299	3e-142	504	| Symbols: CSDP2, GRP2 | GRP2 (COLD SHOCK DOMAIN PROTEIN 2); nucleic acid binding | chr4:18071878-18073176 REVERSE
contig08693	195	11	7.96	Arath7.cdna	gnl|Arath7|AT4G16120.1	2451	0.11	36.2	| Symbols: COBL7, ATSEB1 | ATSEB1 | chr4:9116313-9119325 REVERSE
contig08707	201	11	23.08	Arath7.cdna	gnl|Arath7|AT1G70830.3	871	2e-83	307	| Symbols: MLP28 | MLP28 (MLP-LIKE PROTEIN 28) | chr1:26713667-26715124 REVERSE
contig00022	138	10	12.86	Arath7.cdna	gnl|Arath7|AT4G02450.1	1073	1e-68	258	| Symbols: | glycine-rich protein | chr4:1073753-1075878 REVERSE
contig00023	138	10	12.86	Arath7.cdna	gnl|Arath7|AT4G02450.1	1073	1e-68	258	| Symbols: | glycine-rich protein | chr4:1073753-1075878 REVERSE
contig00032	154	10	15.28	Arath7.cdna	gnl|Arath7|AT3G11630.1	1008	1e-74	278	| Symbols: | 2-cys peroxiredoxin, chloroplast (BAS1) | chr3:3672126-3674081 FORWARD
contig00036	165	10	27.45	Arath7.cdna	gnl|Arath7|AT5G27700.1	601	4e-87	319	| Symbols: | 40S ribosomal protein S21 (RPS21C) | chr5:9807305-9808510 REVERSE
contig00100	142	10	9.46	Arath7.cdna	gnl|Arath7|AT1G12900.1	1501	2e-66	250	| Symbols: GAPA-2 | GAPA-2; glyceraldehyde-3-phosphate dehydrogenase | chr1:4392448-4394398 REVERSE
contig00207	205	10	8.7	Arath7.cdna	gnl|Arath7|AT1G02205.1	2357	4e-109	392	| Symbols: CER1 | CER1 (ECERIFERUM 1) | chr1:418767-422437 FORWARD
contig00220	272	10	21.15	Arath7.cdna	gnl|Arath7|AT5G13440.1	1286	4e-141	500	| Symbols: | ubiquinol-cytochrome C reductase iron-sulfur subunit, mitochondrial, putative / Rieske iron-sulfur protein, putative | chr5:4308132-4310184 REVERSE
contig00221	162	10	5.78	Arath7.cdna	gnl|Arath7|AT4G26630.1	2805	1e-87	321	| Symbols: | GTP binding / RNA binding | chr4:13430533-13435776 REVERSE
contig00232	170	10	13.58	Arath7.cdna	gnl|Arath7|AT5G39740.1	1252	5e-90	329	| Symbols: | 60S ribosomal protein L5 (RPL5B) | chr5:15920524-15922690 FORWARD
contig00274	179	10	11.1	Arath7.cdna	gnl|Arath7|AT5G28840.1	1612	1e-93	341	| Symbols: GME | GME (GDP-D-MANNOSE 3',5'-EPIMERASE); GDP-mannose 3,5-epimerase/ NAD binding / catalytic | chr5:10862177-10864907 REVERSE
contig00311	197	10	23.26	Arath7.cdna	gnl|Arath7|AT1G78020.1	847	6e-102	369	| Symbols: | senescence-associated protein-related | chr1:29343587-29344649 FORWARD
contig00328	250	10	26.77	Arath7.cdna	gnl|Arath7|AT5G46020.1	934	5e-57	220	| Symbols: | similar to cupin family protein [Arabidopsis thaliana] (TAIR:AT2G18540.1); similar to Os01g0752800 [Oryza sativa (japonica cultivar-group)] (GB:NP_001044269.1); similar to hypothetical protein [Oryza sativa (japonica cultivar-group)] (GB:AAT01307.1); contains domain SUBFAMILY NOT NAMED (PTHR22055:SF4); contains domain FAMILY NOT NAMED (PTHR22055) | chr5:18680073-18682066 REVERSE
contig00401	127	10	9.02	Arath7.cdna	gnl|Arath7|AT5G61410.1	1408	6e-67	252	| Symbols: EMB2728, RPE | RPE (EMBRYO DEFECTIVE 2728); ribulose-phosphate 3-epimerase | chr5:24700832-24703331 REVERSE
contig00531	133	10	7.22	Arath7.cdna	gnl|Arath7|AT2G05790.1	1841	4e-68	256	| Symbols: | glycosyl hydrolase family 17 protein | chr2:2199216-2201481 FORWARD
contig00539	228	10	20.02	Arath7.cdna	gnl|Arath7|AT3G62030.1	1139	6e-127	452	| Symbols: ROC4 | ROC4 (rotamase CyP 4); peptidyl-prolyl cis-trans isomerase | chr3:22984558-22986345 FORWARD
contig00555	232	10	11.12	Arath7.cdna	gnl|Arath7|AT1G23310.1	2086	6e-118	422	| Symbols: AOAT1, GGT1 | GGT1 (ALANINE-2-OXOGLUTARATE AMINOTRANSFERASE 1) | chr1:8268405-8271922 REVERSE
contig00559	232	10	13.12	Arath7.cdna	gnl|Arath7|AT3G12780.1	1768	1e-115	414	| Symbols: PGK1 | PGK1 (PHOSPHOGLYCERATE KINASE 1); phosphoglycerate kinase | chr3:4060978-4063313 REVERSE
contig00585	221	10	7.6	Arath7.cdna	gnl|Arath7|AT4G34710.1	2908	3e-95	347	| Symbols: SPE2, ADC2 | ADC2 (ARGININE DECARBOXYLASE 2) | chr4:16560067-16562974 REVERSE
contig00592	211	10	17.85	Arath7.cdna	gnl|Arath7|ATCG01110.1	1182	1e-106	385	| Symbols: NDHH | Encodes the 49KDa plastid NAD(P)H dehydrogenase subunit H protein. Its transcription is regulated by an ndhF-specific plastid sigma factor, SIG4. | chrC:122011-123192 REVERSE
contig00607	140	10	12.21	Arath7.cdna	gnl|Arath7|AT4G35420.1	1147	6e-64	242	| Symbols: | dihydroflavonol 4-reductase family / dihydrokaempferol 4-reductase family | chr4:16833938-16835624 REVERSE
contig00653	295	10	15.21	Arath7.cdna	gnl|Arath7|AT4G02290.1	1939	3e-157	553	| Symbols: | glycosyl hydrolase family 9 protein | chr4:1002394-1005253 REVERSE
contig00740	384	10	29.63	Arath7.cdna	gnl|Arath7|AT1G75910.1	1296	0	755	| Symbols: EXL4 | EXL4 (extracellular lipase 4); acyltransferase/ carboxylic ester hydrolase/ lipase | chr1:28505095-28506944 FORWARD
contig00759	197	10	21.91	Arath7.cdna	gnl|Arath7|AT5G40950.1	899	8e-83	305	| Symbols: | 50S ribosomal protein L27, chloroplast, putative (RPL27) | chr5:16428010-16429291 FORWARD
contig00771	187	10	12.6	Arath7.cdna	gnl|Arath7|AT1G04410.1	1484	1e-102	371	| Symbols: | malate dehydrogenase, cytosolic, putative | chr1:1189077-1191411 REVERSE
contig00795	125	10	16.03	Arath7.cdna	gnl|Arath7|AT1G03600.1	780	8e-57	218	| Symbols: | photosystem II family protein | chr1:898875-899654 FORWARD
contig00913	223	10	30.34	Arath7.cdna	gnl|Arath7|AT2G27385.1	735	6e-124	442	| Symbols: | similar to unknown protein [Arabidopsis thaliana] (TAIR:AT5G22430.1) | chr2:11723574-11724408 REVERSE
contig00936	296	10	68.05	Arath7.pep	gnl|Arath7|ATMG00300.1	435	7e-14	55.1	| Symbols: ORF145A | Identical to Hypothetical mitochondrial protein AtMg00300 (ORF145a) (ORF1451) [Arabidopsis Thaliana] (GB:P93293); similar to Integrase, catalytic re (GB:ABE80010.1); contains domain GAG-POL-RELATED RETROTRANSPOSON (PTHR11439) | chrM:89617-90054 REVERSE
contig00952	160	10	5.14	Arath7.cdna	gnl|Arath7|AT2G31400.1	3110	5e-65	246	| Symbols: | pentatricopeptide (PPR) repeat-containing protein | chr2:13394081-13397783 REVERSE
contig01015	264	10	18.82	Arath7.cdna	gnl|Arath7|AT5G36790.1	1403	2e-148	523	| Symbols: | phosphoglycolate phosphatase, putative | chr5:14498178-14500993 REVERSE
contig01017	128	10	11.96	Arath7.cdna	gnl|Arath7|AT5G11770.1	1070	1e-49	194	| Symbols: | NADH-ubiquinone oxidoreductase 20 kDa subunit, mitochondrial | chr5:3790807-3793001 REVERSE
contig01027	248	10	30.73	Arath7.cdna	gnl|Arath7|AT1G52740.1	807	9e-114	408	| Symbols: | histone H2A, putative | chr1:19648936-19650150 FORWARD
contig01106	223	10	12.54	Arath7.cdna	gnl|Arath7|AT5G22500.1	1778	3e-116	416	| Symbols: | acyl CoA reductase, putative / male-sterility protein, putative | chr5:7470446-7474123 FORWARD
contig01129	256	10	20.13	Arath7.cdna	gnl|Arath7|AT1G11840.4	1272	4e-128	456	| Symbols: ATGLX1 | ATGLX1 (GLYOXALASE I HOMOLOG); lactoylglutathione lyase | chr1:3995417-3997852 FORWARD
contig01221	168	10	14.14	Arath7.cdna	gnl|Arath7|AT3G52150.1	1188	3e-91	333	| Symbols: | RNA recognition motif (RRM)-containing protein | chr3:19353002-19354444 FORWARD
contig01241	270	10	9.52	Arath7.cdna	gnl|Arath7|AT3G45140.1	2837	9e-142	502	| Symbols: ATLOX2, LOX2 | LOX2 (LIPOXYGENASE 2) | chr3:16536395-16540337 FORWARD
contig01421	169	10	11.33	Arath7.cdna	gnl|Arath7|AT5G13930.1	1491	3e-54	210	| Symbols: TT4, ATCHS, CHS | CHS (CHALCONE SYNTHASE); naringenin-chalcone synthase | chr5:4488690-4490266 FORWARD
contig01426	249	10	37.28	Arath7.cdna	gnl|Arath7|AT1G26880.1	668	5e-131	466	| Symbols: | 60S ribosomal protein L34 (RPL34A) | chr1:9315370-9316716 REVERSE
contig01452	243	10	15.85	Arath7.cdna	gnl|Arath7|AT4G39090.1	1533	2e-133	474	| Symbols: RD19A, EMB3005, RD19 | RD19 (RESPONSIVE TO DEHYDRATION 19); cysteine-type peptidase | chr4:18215550-18217476 REVERSE
contig01475	273	10	34.69	Arath7.cdna	gnl|Arath7|AT3G47650.1	787	4e-147	519	| Symbols: | bundle-sheath defective protein 2 family / bsd2 family | chr3:17580490-17581552 FORWARD
contig01480	251	10	16.07	Arath7.cdna	gnl|Arath7|AT5G30510.1	1562	5e-131	466	| Symbols: ARRPS1, RPS1 | RPS1 (ribosomal protein S1); RNA binding | chr5:11636256-11638528 REVERSE
contig01535	335	10	11.94	Arath7.cdna	gnl|Arath7|AT4G26630.1	2805	0	650	| Symbols: | GTP binding / RNA binding | chr4:13430533-13435776 REVERSE
contig01555	265	10	23.64	Arath7.cdna	gnl|Arath7|AT5G02740.1	1121	6e-143	505	| Symbols: | nucleotide binding | chr5:616432-618616 FORWARD
contig01642	228	10	12.65	Arath7.cdna	gnl|Arath7|AT2G30490.1	1803	5e-109	392	| Symbols: ATC4H, C4H, CYP73A5 | ATC4H (CINNAMATE-4-HYDROXYLASE) | chr2:13000740-13002847 REVERSE
contig01677	230	10	13.04	Arath7.cdna	gnl|Arath7|AT1G47128.1	1764	6e-124	442	| Symbols: | cysteine proteinase (RD21A) / thiol protease | chr1:17285265-17288110 REVERSE
contig01722	127	10	14.19	Arath7.cdna	gnl|Arath7|AT1G75950.1	895	6e-64	242	| Symbols: ASK1, ATSKP1, SKP1A, UIP1, SKP1 | SKP1 (ARABIDOPSIS SKP1 HOMOLOGUE); ubiquitin-protein ligase | chr1:28520209-28521360 FORWARD
contig01795	155	10	18.11	Arath7.cdna	gnl|Arath7|AT5G59613.1	856	6e-46	182	| Symbols: | similar to unknown protein [Arabidopsis thaliana] (TAIR:AT3G46430.1); similar to mitochondrial ATP synthase 6 KD subunit [Oryza sativa (japonica cultivar-group)] (GB:BAB21526.1) | chr5:24032700-24033726 REVERSE
contig01814	165	10	9.92	Arath7.cdna	gnl|Arath7|AT4G14080.1	1663	1e-78	291	| Symbols: MEE48 | MEE48 (maternal effect embryo arrest 48); hydrolase, hydrolyzing O-glycosyl compounds | chr4:8118532-8120353 REVERSE
contig01955	128	10	15.44	Arath7.cdna	gnl|Arath7|AT5G54600.1	829	2e-57	220	| Symbols: | 50S ribosomal protein L24, chloroplast (CL24) | chr5:22200204-22201793 FORWARD
contig02059	232	10	23.63	Arath7.cdna	gnl|Arath7|AT5G05270.1	982	4e-122	436	| Symbols: | chalcone-flavanone isomerase family protein | chr5:1563321-1565008 FORWARD
contig02094	176	10	7.26	Arath7.cdna	gnl|Arath7|AT5G56010.1	2423	8e-95	345	| Symbols: HSP81-3 | HSP81-3 (Heat shock protein 81-3); ATP binding | chr5:22698531-22701355 FORWARD
contig02193	191	10	32.59	Arath7.cdna	gnl|Arath7|AT5G47930.1	586	3e-94	343	| Symbols: | 40S ribosomal protein S27 (RPS27D) | chr5:19423389-19424626 REVERSE
contig02255	166	10	8.4	Arath7.cdna	gnl|Arath7|AT5G08670.1	1976	3e-85	313	| Symbols: | ATP synthase beta chain 1, mitochondrial | chr5:2818118-2821177 REVERSE
contig02375	329	10	31.88	Arath7.cdna	gnl|Arath7|AT4G30530.1	1032	1e-169	595	| Symbols: | defense-related protein, putative | chr4:14920540-14922500 FORWARD
contig02386	228	10	21.8	Arath7.cdna	gnl|Arath7|AT2G43090.1	1046	6e-127	452	| Symbols: | aconitase C-terminal domain-containing protein | chr2:17926004-17927506 FORWARD
contig02405	137	10	16.43	Arath7.cdna	gnl|Arath7|AT5G13510.1	834	2e-30	131	| Symbols: | ribosomal protein L10 family protein | chr5:4341265-4342098 FORWARD
contig02431	228	10	12.46	Arath7.cdna	gnl|Arath7|AT2G24270.2	1830	9e-120	428	| Symbols: ALDH11A3 | ALDH11A3 (Aldehyde dehydrogenase 11A3); 3-chloroallyl aldehyde dehydrogenase | chr2:10334130-10336848 REVERSE
contig02524	250	10	9.84	Arath7.cdna	gnl|Arath7|AT3G51950.1	2540	2e-127	454	| Symbols: | zinc finger (CCCH-type) family protein / RNA recognition motif (RRM)-containing protein | chr3:19288756-19292324 REVERSE
contig02588	198	10	10.61	Arath7.cdna	gnl|Arath7|AT3G30775.1	1866	4e-100	363	| Symbols: AT-POX, ATPOX, ATPDH, PRO1, ERD5 | ERD5 (EARLY RESPONSIVE TO DEHYDRATION 5, PROLINE OXIDASE); proline dehydrogenase | chr3:12451115-12453727 REVERSE
contig02734	155	10	16.77	Arath7.cdna	gnl|Arath7|AT4G03520.1	924	3e-69	260	| Symbols: ATHM2 | ATHM2 (Arabidopsis thioredoxin M-type 2); thiol-disulfide exchange intermediate | chr4:1562357-1564190 REVERSE
contig02743	151	10	34.4	Arath7.cdna	gnl|Arath7|AT4G33865.1	439	1e-74	278	| Symbols: | 40S ribosomal protein S29 (RPS29C) | chr4:16233214-16234201 REVERSE
contig02841	214	10	35.26	Arath7.cdna	gnl|Arath7|AT2G20260.1	607	5e-109	392	| Symbols: PSAE-2 | PSAE-2 (photosystem I subunit E-2) | chr2:8743815-8744848 FORWARD
contig02904	192	10	18.25	Arath7.cdna	gnl|Arath7|AT4G01310.1	1052	2e-105	381	| Symbols: | ribosomal protein L5 family protein | chr4:543970-545547 REVERSE
contig02908	210	10	15.08	Arath7.cdna	gnl|Arath7|AT1G24360.1	1393	3e-116	416	| Symbols: | 3-oxoacyl-(acyl-carrier protein) reductase, chloroplast / 3-ketoacyl-acyl carrier protein reductase | chr1:8640571-8643467 FORWARD
contig03036	323	10	36.83	Arath7.cdna	gnl|Arath7|AT2G45820.1	877	0	640	| Symbols: | DNA-binding protein, putative | chr2:18870032-18871765 REVERSE
contig03167	144	10	5.97	Arath7.cdna	gnl|Arath7|AT5G67340.1	2412	0.079	36.2	| Symbols: | armadillo/beta-catenin repeat family protein / U-box domain-containing protein | chr5:26881782-26884828 FORWARD
contig03168	128	10	14.41	Arath7.cdna	gnl|Arath7|AT3G42960.1	888	2e-63	240	| Symbols: ASD, ATA1 | ATA1 (ARABIDOPSIS TAPETUM 1); oxidoreductase | chr3:15029683-15030673 REVERSE
contig03280	141	10	18.36	Arath7.cdna	gnl|Arath7|AT2G16600.1	768	3e-72	270	| Symbols: ROC3 | ROC3 (rotamase CyP 3); peptidyl-prolyl cis-trans isomerase | chr2:7207889-7208656 FORWARD
contig03376	193	10	18.72	Arath7.cdna	gnl|Arath7|AT2G43030.1	1031	8e-95	345	| Symbols: | ribosomal protein L3 family protein | chr2:17901913-17902943 FORWARD
contig03409	272	10	17.5	Arath7.cdna	gnl|Arath7|AT4G27440.1	1554	3e-148	523	| Symbols: PORB | PORB (PROTOCHLOROPHYLLIDE OXIDOREDUCTASE B); oxidoreductase/ protochlorophyllide reductase | chr4:13725552-13727359 FORWARD
contig03554	296	10	21.33	Arath7.cdna	gnl|Arath7|AT3G28920.1	1388	9e-59	226	| Symbols: ATHB34 | ATHB34 (ARABIDOPSIS THALIANA HOMEOBOX PROTEIN 34); DNA binding / transcription factor | chr3:10941683-10943070 REVERSE
contig03559	151	10	8.96	Arath7.cdna	gnl|Arath7|AT1G65930.1	1685	4e-81	299	| Symbols: | isocitrate dehydrogenase, putative / NADP+ isocitrate dehydrogenase, putative | chr1:24542567-24545792 FORWARD
contig03611	195	10	10.48	Arath7.cdna	gnl|Arath7|AT1G68530.1	1861	3e-97	353	| Symbols: CER6, G2, POP1, CUT1 | CUT1 (CUTICULAR 1); acyltransferase | chr1:25716251-25718470 REVERSE
contig03697	205	10	8.44	Arath7.cdna	gnl|Arath7|AT4G37900.1	2428	3e-113	406	| Symbols: | glycine-rich protein | chr4:17821731-17824621 REVERSE
contig03762	143	10	8.06	Arath7.cdna	gnl|Arath7|AT1G42970.1	1774	5e-74	276	| Symbols: GAPB | GAPB (GLYCERALDEHYDE-3-PHOSPHATE DEHYDROGENASE B SUBUNIT); glyceraldehyde-3-phosphate dehydrogenase | chr1:16129821-16132283 FORWARD
contig03767	238	10	7.46	Arath7.cdna	gnl|Arath7|AT5G50920.1	3189	6e-121	432	| Symbols: ATHSP93-V, HSP93-V, CLPC, DCA1 | CLPC (HEAT SHOCK PROTEIN 93-V); ATP binding / ATPase | chr5:20732695-20737600 REVERSE
contig03795	191	10	14.59	Arath7.cdna	gnl|Arath7|AT1G06040.2	1309	6e-105	379	| Symbols: STO | STO (SALT TOLERANCE); transcription factor/ zinc ion binding | chr1:1828412-1829889 REVERSE
contig03802	256	10	9.76	Arath7.cdna	gnl|Arath7|AT5G37510.1	2623	8e-133	472	| Symbols: EMB1467 | EMB1467 (EMBRYO DEFECTIVE 1467); NADH dehydrogenase | chr5:14914640-14917887 FORWARD
contig03856	154	10	9.13	Arath7.cdna	gnl|Arath7|AT2G36880.1	1687	6e-83	305	| Symbols: MAT3 | MAT3 (METHIONINE ADENOSYLTRANSFERASE 3); methionine adenosyltransferase | chr2:15486445-15488491 REVERSE
contig03894	215	10	9.01	Arath7.cdna	gnl|Arath7|AT3G01540.3	2387	8e-117	418	| Symbols: ATDRH1, DRH1 | DRH1 (DEAD box RNA helicase 1) | chr3:212758-216673 REVERSE
contig03930	147	10	25.21	Arath7.cdna	gnl|Arath7|AT5G47890.1	583	5e-77	285	| Symbols: | NADH-ubiquinone oxidoreductase B8 subunit, putative | chr5:19405963-19407855 FORWARD
contig04026	243	10	15.03	Arath7.cdna	gnl|Arath7|AT3G14415.1	1617	9e-117	418	| Symbols: | (S)-2-hydroxy-acid oxidase, peroxisomal, putative / glycolate oxidase, putative / short chain alpha-hydroxy acid oxidase, putative | chr3:4818305-4821013 FORWARD
contig04315	132	10	7.6	Arath7.cdna	gnl|Arath7|AT5G19780.1	1736	2e-67	254	| Symbols: TUA5 | TUA5 (tubulin alpha-5) | chr5:6687076-6689173 FORWARD
contig04422	210	10	13.8	Arath7.cdna	gnl|Arath7|AT1G56340.1	1522	7e-108	389	| Symbols: CRT1 | CRT1 (CALRETICULIN 1); calcium ion binding | chr1:21093509-21096324 REVERSE
contig04600	241	10	31.22	Arath7.cdna	gnl|Arath7|AT4G34190.1	772	2e-121	434	| Symbols: SEP1 | SEP1 (STRESS ENHANCED PROTEIN 1) | chr4:16372394-16373630 REVERSE
contig04676	145	10	23.77	Arath7.cdna	gnl|Arath7|AT4G39260.3	610	2e-52	204	| Symbols: GR-RBP8, ATGRP8, CCR1 | ATGRP8/GR-RBP8 (COLD, CIRCADIAN RHYTHM, AND RNA BINDING 1, GLYCINE-RICH PROTEIN 8); RNA binding | chr4:18273893-18275016 REVERSE
contig04678	143	10	19.83	Arath7.cdna	gnl|Arath7|AT2G19730.2	721	7e-67	252	| Symbols: | structural constituent of ribosome | chr2:8518589-8520303 FORWARD
contig04724	166	10	7.11	Arath7.cdna	gnl|Arath7|AT5G56000.1	2336	2e-83	307	| Symbols: | heat shock protein 81-4 (HSP81-4) | chr5:22694677-22697378 REVERSE
contig04756	336	10	35.67	Arath7.cdna	gnl|Arath7|AT5G42190.1	942	0	644	| Symbols: SKP1B, ASK2 | ASK2 (ARABIDOPSIS SKP1-LIKE 2); ubiquitin-protein ligase | chr5:16871419-16872866 REVERSE
contig04789	284	10	62.42	Arath7.cdna	gnl|Arath7|AT1G24390.1	455	3e-52	204	| Symbols: | unknown protein | chr1:8648190-8648984 FORWARD
contig05072	206	10	15.51	Arath7.cdna	gnl|Arath7|AT2G37660.1	1328	2e-111	400	| Symbols: | catalytic/ coenzyme binding | chr2:15802291-15804137 REVERSE
contig05176	116	10	13.32	Arath7.cdna	gnl|Arath7|AT5G48480.1	871	1e-55	214	| Symbols: | Identical to Protein At5g48480 [Arabidopsis Thaliana] (GB:Q9LV66); similar to early tobacco anther 1 [Medicago truncatula] (GB:ABE79314.1); contains domain no description (G3D.3.10.180.10); contains domain Glyoxalase/Bleomycin resistance protein/Dihydroxybiphenyl dioxygenase (SSF54593) | chr5:19661901-19663115 FORWARD
contig05475	233	10	8.29	Arath7.cdna	gnl|Arath7|ATCG00950.1	2810	3e-129	460	| Symbols: RRN23S.1 | chloroplast-encoded 23S ribosomal RNA | chrC:104691-107500 FORWARD
contig06290	217	10	27.02	Arath7.cdna	gnl|Arath7|AT3G43810.1	803	5e-115	412	| Symbols: CAM7 | CAM7 (CALMODULIN 7); calcium ion binding | chr3:15675358-15677447 REVERSE
contig06939	340	10	12.27	Arath7.cdna	gnl|Arath7|AT5G17920.1	2771	3e-179	626	| Symbols: ATMETS, ATMS1, ATCIMS | ATCIMS (COBALAMIN-INDEPENDENT METHIONINE SYNTHASE); 5-methyltetrahydropteroyltriglutamate-homocysteine S-methyltransferase/ methionine synthase | chr5:5935040-5939489 FORWARD
contig07230	242	10	8.61	Arath7.cdna	gnl|Arath7|AT3G15730.1	2810	3e-135	480	| Symbols: PLD, PLDALPHA1 | PLDALPHA1 (PHOSPHOLIPASE D ALPHA 1); phospholipase D | chr3:5330329-5333752 FORWARD
contig07348	192	10	10.86	Arath7.cdna	gnl|Arath7|AT3G12780.1	1768	2e-105	381	| Symbols: PGK1 | PGK1 (PHOSPHOGLYCERATE KINASE 1); phosphoglycerate kinase | chr3:4060978-4063313 REVERSE
contig07454	298	10	14.65	Arath7.cdna	gnl|Arath7|AT5G61790.1	2034	5e-85	313	| Symbols: | calnexin 1 (CNX1) | chr5:24844328-24847017 REVERSE
contig07913	164	10	18.34	Arath7.cdna	gnl|Arath7|AT3G56070.1	894	6e-80	295	| Symbols: ROC2 | ROC2 (rotamase CyP 2); peptidyl-prolyl cis-trans isomerase | chr3:20817728-20819122 REVERSE
contig07951	189	10	18.44	Arath7.cdna	gnl|Arath7|AT5G10860.1	1025	9e-58	222	| Symbols: | CBS domain-containing protein | chr5:3428892-3430471 REVERSE
contig07956	269	10	47.61	Arath7.cdna	gnl|Arath7|AT2G45070.2	565	3e-116	416	| Symbols: SEC61 BETA | SEC61 BETA (suppressors of secretion-defective 61 Beta); protein transporter | chr2:18594092-18595216 REVERSE
contig07974	153	10	21.4	Arath7.cdna	gnl|Arath7|AT1G57660.1	715	5e-46	182	| Symbols: | 60S ribosomal protein L21 (RPL21E) | chr1:21359185-21360202 FORWARD
contig08065	223	10	28.05	Arath7.cdna	gnl|Arath7|AT1G42960.1	795	4e-78	289	| Symbols: | expressed protein localized to the inner membrane of the chloroplast. | chr1:16128222-16129727 FORWARD
contig08086	259	10	23.08	Arath7.cdna	gnl|Arath7|AT2G40100.1	1122	1e-131	468	| Symbols: LHCB4.3 | LHCB4.3 (LIGHT HARVESTING COMPLEX PSII); chlorophyll binding | chr2:16752881-16754478 FORWARD
contig08107	153	10	12.25	Arath7.cdna	gnl|Arath7|AT3G60290.1	1249	0.021	38.2	| Symbols: | oxidoreductase, acting on paired donors, with incorporation or reduction of molecular oxygen, 2-oxoglutarate as one donor, and incorporation of one atom each of oxygen into both donors | chr3:22293604-22295531 FORWARD
contig08140	170	10	10.98	Arath7.cdna	gnl|Arath7|AT3G53460.1	1548	2e-86	317	| Symbols: CP29 | CP29 (chloroplast 29 kDa ribonucleoprotein); RNA binding | chr3:19830188-19832483 REVERSE
contig08156	202	10	21.54	Arath7.cdna	gnl|Arath7|AT4G10480.1	938	7e-74	276	| Symbols: | nascent polypeptide associated complex alpha chain protein, putative / alpha-NAC, putative | chr4:6477872-6479161 REVERSE
contig08221	111	10	12.07	Arath7.cdna	gnl|Arath7|AT3G24830.1	920	2e-54	210	| Symbols: | 60S ribosomal protein L13A (RPL13aB) | chr3:9064539-9066096 FORWARD
contig08223	118	10	17.56	Arath7.cdna	gnl|Arath7|AT2G27720.1	672	3e-59	226	| Symbols: | 60S acidic ribosomal protein P2 (RPP2A) | chr2:11825568-11826655 FORWARD
contig08230	267	10	16.73	Arath7.cdna	gnl|Arath7|AT1G53910.1	1596	4e-144	509	| Symbols: RAP2.12 | RAP2.12; DNA binding / transcription factor | chr1:20138780-20140638 FORWARD
contig08265	165	10	24.55	Arath7.cdna	gnl|Arath7|AT2G27720.1	672	2e-76	283	| Symbols: | 60S acidic ribosomal protein P2 (RPP2A) | chr2:11825568-11826655 FORWARD
contig08279	170	10	31.6	Arath7.cdna	gnl|Arath7|AT3G23390.1	538	7e-55	212	| Symbols: | 60S ribosomal protein L36a/L44 (RPL36aA) | chr3:8375382-8376399 FORWARD
contig08283	186	10	18.29	Arath7.cdna	gnl|Arath7|AT3G11940.1	1017	2e-92	337	| Symbols: AML1, ATRPS5A | ATRPS5A (RIBOSOMAL PROTEIN 5A); structural constituent of ribosome | chr3:3777901-3779473 REVERSE
contig08290	193	10	32.99	Arath7.cdna	gnl|Arath7|AT2G47400.1	585	2e-27	121	| Symbols: CP12, CP12-1 | CP12-1 (CP12 domain-containing protein 1) | chr2:19453924-19454508 FORWARD
contig08306	111	10	16.72	Arath7.cdna	gnl|Arath7|AT2G33370.1	664	2e-57	220	| Symbols: | 60S ribosomal protein L23 (RPL23B) | chr2:14150630-14151797 REVERSE
contig08333	225	10	70.09	Arath7.cdna	gnl|Arath7|AT3G07450.1	321	4e-125	446	| Symbols: | protease inhibitor/seed storage/lipid transfer protein (LTP) family protein | chr3:2383616-2383936 REVERSE
contig08356	162	10	10.43	Arath7.cdna	gnl|Arath7|AT3G54050.1	1553	6e-77	285	| Symbols: | fructose-1,6-bisphosphatase, putative / D-fructose-1,6-bisphosphate 1-phosphohydrolase, putative / FBPase, putative | chr3:20027883-20029758 FORWARD
contig08378	125	10	16.91	Arath7.cdna	gnl|Arath7|AT3G04920.1	739	8e-54	208	| Symbols: | 40S ribosomal protein S24 (RPS24A) | chr3:1360888-1362301 FORWARD
contig08379	178	10	26.41	Arath7.cdna	gnl|Arath7|AT1G51060.1	674	4e-44	176	| Symbols: | histone H2A, putative | chr1:18930544-18931314 FORWARD
contig08381	196	10	25.03	Arath7.cdna	gnl|Arath7|AT3G53430.1	783	5e-90	329	| Symbols: | 60S ribosomal protein L12 (RPL12B) | chr3:19820665-19821447 REVERSE
contig08391	142	10	11.4	Arath7.cdna	gnl|Arath7|AT5G16390.1	1246	8e-76	281	| Symbols: CAC1A, BCCP, BCCP1, CAC1-A, BCCP-1, CAC1 | BCCP/BCCP-1/BCCP1/CAC1-A/CAC1A (BIOTIN CARBOXYL CARRIER, BIOTIN CARBOXYL CARRIER PROTEIN 1); biotin binding | chr5:5360804-5363129 REVERSE
contig08402	186	10	14.04	Arath7.cdna	gnl|Arath7|AT1G78300.1	1325	1e-81	301	| Symbols: GF14 OMEGA, GRF2 | GRF2 (GENERAL REGULATORY FACTOR 2); protein phosphorylated amino acid binding | chr1:29466564-29468278 FORWARD
contig08409	242	10	12.78	Arath7.cdna	gnl|Arath7|AT2G16910.1	1893	4e-119	426	| Symbols: AMS | AMS (ABORTED MICROSPORES); DNA binding / transcription factor | chr2:7338803-7341336 FORWARD
contig08471	214	10	28.88	Arath7.cdna	gnl|Arath7|AT5G08180.1	741	3e-98	357	| Symbols: | ribosomal protein L7Ae/L30e/S12e/Gadd45 family protein | chr5:2631655-2633456 REVERSE
contig08501	438	10	28.63	Arath7.cdna	gnl|Arath7|AT2G19070.1	1530	2e-133	474	| Symbols: | transferase family protein | chr2:8267120-8269067 REVERSE
contig08555	136	10	5.62	Arath7.cdna	gnl|Arath7|AT4G37910.1	2418	2e-33	141	| Symbols: MTHSC70-1 | MTHSC70-1 (mitochondrial heat shock protein 70-1); ATP binding / unfolded protein binding | chr4:17825074-17828174 REVERSE
contig08567	203	10	16.99	Arath7.cdna	gnl|Arath7|AT5G20700.1	1195	2e-95	347	| Symbols: | senescence-associated protein-related | chr5:7005846-7007119 REVERSE
contig08577	179	10	12.14	Arath7.cdna	gnl|Arath7|AT4G19410.1	1475	1e-77	287	| Symbols: | pectinacetylesterase, putative | chr4:10582032-10585769 REVERSE
contig00010	215	9	11.42	Arath7.cdna	gnl|Arath7|AT2G33150.1	1882	1e-109	394	| Symbols: PED1, KAT2 | PED1 (PEROXISOME DEFECTIVE 1); acetyl-CoA C-acyltransferase | chr2:14054555-14058217 REVERSE
contig00031	120	9	5.08	Arath7.cdna	gnl|Arath7|AT1G07590.1	2361	9e-63	238	| Symbols: | pentatricopeptide (PPR) repeat-containing protein | chr1:2336520-2339388 REVERSE
contig00071	149	9	16.3	Arath7.cdna	gnl|Arath7|AT2G03440.1	914	5e-80	295	| Symbols: | nodulin-related | chr2:1039202-1040115 REVERSE
contig00098	148	9	9.59	Arath7.cdna	gnl|Arath7|AT3G26650.1	1543	4e-22	103	| Symbols: GAPA-1, GAPA | GAPA (GLYCERALDEHYDE 3-PHOSPHATE DEHYDROGENASE A SUBUNIT); glyceraldehyde-3-phosphate dehydrogenase | chr3:9796308-9798282 FORWARD
contig00108	201	9	11.24	Arath7.cdna	gnl|Arath7|AT2G28800.1	1788	3e-101	367	| Symbols: ABL3, ALB3 | ALB3 (ALBINO 3); protein translocase | chr2:12363441-12366329 REVERSE
contig00118	197	9	38.78	Arath7.cdna	gnl|Arath7|AT2G28740.1	508	4e-97	353	| Symbols: HIS4 | HIS4 (Histone H4) | chr2:12336565-12337072 REVERSE
contig00153	276	9	18.6	Arath7.cdna	gnl|Arath7|AT1G04410.1	1484	1e-79	295	| Symbols: | malate dehydrogenase, cytosolic, putative | chr1:1189077-1191411 REVERSE
contig00188	206	9	23.2	Arath7.cdna	gnl|Arath7|AT2G22080.1	888	8e-43	172	| Symbols: | similar to zinc finger protein-related [Arabidopsis thaliana] (TAIR:AT5G63740.1); similar to unknown protein [Arabidopsis thaliana] (TAIR:AT2G11910.2); similar to calcium-binding protein [Brassica napus] (GB:AAD02824.1) | chr2:9393596-9395263 FORWARD
contig00213	130	9	19.43	Arath7.cdna	gnl|Arath7|AT2G21580.1	669	3e-47	186	| Symbols: | 40S ribosomal protein S25 (RPS25B) | chr2:9243603-9244826 FORWARD
contig00224	279	9	16.01	Arath7.cdna	gnl|Arath7|AT4G15440.1	1743	2e-124	444	| Symbols: CYP74B2, HPL1 | HPL1 (HYDROPEROXIDE LYASE 1); heme binding / iron ion binding / monooxygenase | chr4:8835494-8838675 FORWARD
contig00267	275	9	19.52	Arath7.cdna	gnl|Arath7|AT3G12610.1	1409	4e-153	539	| Symbols: DRT100 | DRT100 (DNA-DAMAGE REPAIR/TOLERATION 100); protein binding | chr3:4006406-4007814 REVERSE
contig00353	279	9	32.67	Arath7.cdna	gnl|Arath7|AT1G33040.1	854	2e-155	547	| Symbols: NACA5 | nascent polypeptide-associated complex (NAC) domain-containing protein | chr1:11966450-11967823 FORWARD
contig00371	152	9	22.22	Arath7.cdna	gnl|Arath7|AT3G62840.2	684	9e-82	301	| Symbols: | similar to small nuclear ribonucleoprotein D2, putative / snRNP core protein D2, putative / Sm protein D2, putative [Arabidopsis thaliana] (TAIR:AT2G47640.3); similar to Os05g0314100 [Oryza sativa (japonica cultivar-group)] (GB:NP_001055168.1); similar to putative small nuclear ribonucleoprotein D2 [Oryza sativa (japonica cultivar-group)] (GB:AAV32147.1); contains InterPro domain Lik…
contig00389	257	9	28.15	Arath7.cdna	gnl|Arath7|AT1G18720.1	913	4e-144	509	| Symbols: | similar to unknown protein [Arabidopsis thaliana] (TAIR:AT1G74440.1); similar to YGL010w-like protein [Picea mariana] (GB:AAC32136.1); contains InterPro domain Protein of unknown function DUF962; (InterPro:IPR009305) | chr1:6457813-6459743 REVERSE
contig00419	219	9	37.44	Arath7.cdna	gnl|Arath7|AT4G15802.1	585	2e-99	361	| Symbols: | similar to Os06g0274000 [Oryza sativa (japonica cultivar-group)] (GB:NP_001057372.1); similar to heat shock factor binding protein 2 [Zea mays] (GB:AAR18070.1); similar to hypothetical protein [Oryza sativa (japonica cultivar-group)] (GB:BAC78587.1); contains InterPro domain Heat shock factor binding 1; (InterPro:IPR009643) | chr4:8986623-8988422 REVERSE
contig00454	137	9	4.83	Arath7.cdna	gnl|Arath7|AT3G45140.1	2837	3e-72	270	| Symbols: ATLOX2, LOX2 | LOX2 (LIPOXYGENASE 2) | chr3:16536395-16540337 FORWARD
contig00463	126	9	12.43	Arath7.cdna	gnl|Arath7|AT5G60340.1	1014	2e-39	161	| Symbols: | maoC-like dehydratase domain-containing protein | chr5:24291105-24293117 REVERSE
contig00601	143	9	9.94	Arath7.cdna	gnl|Arath7|AT3G08030.1	1439	2e-76	283	| Symbols: | similar to unknown protein [Arabidopsis thaliana] (TAIR:AT2G41800.1); similar to Os03g0807700 [Oryza sativa (japonica cultivar-group)] (GB:NP_001051644.1); similar to unknown [Ricinus communis] (GB:CAB02653.1); contains InterPro domain Galactose-binding like; (InterPro:IPR008979); contains InterPro domain Protein of unknown function DUF642; (InterPro:IPR006946) | chr3:2564039-2566008…
contig00621	285	9	53.67	Arath7.cdna	gnl|Arath7|AT3G52730.1	531	5e-156	549	| Symbols: | ubiquinol-cytochrome C reductase UQCRX/QCR9-like family protein | chr3:19553909-19555242 REVERSE
contig00676	231	9	12.16	Arath7.cdna	gnl|Arath7|AT1G21750.1	1900	1e-118	424	| Symbols: ATPDIL1-1 | ATPDIL1-1 (PDI-LIKE 1-1); protein disulfide isomerase | chr1:7645689-7648830 FORWARD
contig00737	270	9	12.75	Arath7.cdna	gnl|Arath7|AT2G26250.1	2117	3e-151	533	| Symbols: FDH | FDH (FIDDLEHEAD); acyltransferase | chr2:11177496-11180220 REVERSE
contig00780	156	9	8.47	Arath7.cdna	gnl|Arath7|AT2G05790.1	1841	2e-61	234	| Symbols: | glycosyl hydrolase family 17 protein | chr2:2199216-2201481 FORWARD
contig00830	212	9	11.69	Arath7.cdna	gnl|Arath7|AT3G51370.1	1814	2e-117	420	| Symbols: | protein phosphatase 2C, putative / PP2C, putative | chr3:19080342-19083174 FORWARD
contig00901	145	9	17.26	Arath7.cdna	gnl|Arath7|AT1G55210.1	840	4e-68	256	| Symbols: | disease resistance response | chr1:20601536-20602375 REVERSE
contig00904	177	9	13.79	Arath7.cdna	gnl|Arath7|AT1G44970.1	1284	3e-85	313	| Symbols: | peroxidase, putative | chr1:17004557-17006126 FORWARD
contig00907	137	9	13.22	Arath7.cdna	gnl|Arath7|AT2G47170.1	1036	4e-68	256	| Symbols: ARF1A1c | ARF1A1c (ADP-RIBOSYLATION FACTOR 1); GTP binding / phospholipase activator/ protein binding | chr2:19373693-19375910 FORWARD
contig00920	215	9	7.97	Arath7.cdna	gnl|Arath7|AT3G57520.3	2699	3e-119	426	| Symbols: ATSIP2 | ATSIP2 (ARABIDOPSIS THALIANA SEED IMBIBITION 2); hydrolase, hydrolyzing O-glycosyl compounds | chr3:21299742-21304135 REVERSE
contig00941	228	9	18.24	Arath7.cdna	gnl|Arath7|AT5G50790.1	1250	9e-123	438	| Symbols: | nodulin MtN3 family protein | chr5:20673479-20675225 REVERSE
contig00977	172	9	8.37	Arath7.cdna	gnl|Arath7|AT5G05010.1	2056	2e-92	337	| Symbols: | clathrin adaptor complexes medium subunit-related | chr5:1476587-1480198 FORWARD
contig00985	173	9	9.29	Arath7.cdna	gnl|Arath7|AT5G07030.1	1863	2e-89	327	| Symbols: | pepsin A | chr5:2183361-2185973 REVERSE
contig00990	158	9	5.96	Arath7.cdna	gnl|Arath7|AT4G34980.1	2649	1e-80	297	| Symbols: SLP2 | SLP2 (subtilisin-like serine protease 2); subtilase | chr4:16656696-16659344 REVERSE
contig00999	197	9	18.04	Arath7.cdna	gnl|Arath7|AT4G34050.1	1092	4e-106	383	| Symbols: | caffeoyl-CoA 3-O-methyltransferase, putative | chr4:16310780-16312221 FORWARD
contig01026	148	9	6.79	Arath7.cdna	gnl|Arath7|AT1G32640.1	2179	0.082	36.2	| Symbols: RD22BP1, JAI1, JIN1, MYC2, ZBF1, ATMYC2 | ATMYC2 (JASMONATE INSENSITIVE 1); DNA binding / transcription factor | chr1:11798790-11800968 REVERSE
contig01037	238	9	34.64	Arath7.cdna	gnl|Arath7|AT4G14270.1	687	2e-117	420	| Symbols: | Protein containing PAM2 motif which mediates interaction with the PABC domain of polyadenyl binding proteins. | chr4:8218373-8219224 FORWARD
contig01065	163	9	27.91	Arath7.cdna	gnl|Arath7|AT4G09030.1	584	6e-83	305	| Symbols: ATAGP10, AGP10 | AGP10 (Arabinogalactan protein 10) | chr4:5792204-5792787 FORWARD
contig01089	205	9	16.13	Arath7.cdna	gnl|Arath7|AT4G24770.1	1271	3e-113	406	| Symbols: ATRBP31, CP31, ATRBP33, RBP31 | RBP31 (31-KDA RNA BINDING PROTEIN); RNA binding | chr4:12766040-12768050 REVERSE
contig01104	308	9	59.12	Arath7.cdna	gnl|Arath7|AT3G09735.1	521	3e-89	327	| Symbols: | DNA-binding S1FA family protein | chr3:2986631-2987974 REVERSE
contig01113	110	9	5.6	Arath7.cdna	gnl|Arath7|AT1G48920.1	1966	1e-52	204	| Symbols: ATNUC-L1, PARL1 | nucleolin, putative | chr1:18101763-18105291 FORWARD
contig01138	233	9	23.54	Arath7.cdna	gnl|Arath7|ATCG00740.1	990	3e-82	303	| Symbols: RPOA | RNA polymerase alpha subunit | chrC:77901-78890 REVERSE
contig01213	217	9	13.83	Arath7.cdna	gnl|Arath7|AT1G30120.1	1569	1e-115	414	| Symbols: PDH-E1 BETA | PDH-E1 BETA (PYRUVATE DEHYDROGENASE E1 BETA); pyruvate dehydrogenase (acetyl-transferring) | chr1:10584144-10586619 REVERSE
contig01237	270	9	25.5	Arath7.cdna	gnl|Arath7|AT4G17940.1	1059	4e-141	500	| Symbols: | binding | chr4:9965754-9966979 FORWARD
contig01283	154	9	10.59	Arath7.cdna	gnl|Arath7|AT3G56940.1	1454	6e-83	305	| Symbols: CRD1, CHL27, ACSF, AT103 | AT103 (DICARBOXYLATE DIIRON 1) | chr3:21087523-21089422 FORWARD
contig01299	228	9	8.13	Arath7.cdna	gnl|Arath7|AT4G26630.1	2805	2e-102	371	| Symbols: | GTP binding / RNA binding | chr4:13430533-13435776 REVERSE
contig01320	151	9	19.09	Arath7.cdna	gnl|Arath7|AT1G32470.1	791	4e-81	299	| Symbols: | glycine cleavage system H protein, mitochondrial, putative | chr1:11739284-11740341 REVERSE
contig01339	234	9	12.7	Arath7.cdna	gnl|Arath7|AT4G01050.1	1842	1e-128	458	| Symbols: | hydroxyproline-rich glycoprotein family protein | chr4:455768-458510 FORWARD
contig01413	203	9	14.08	Arath7.cdna	gnl|Arath7|AT3G63490.1	1442	4e-109	392	| Symbols: | ribosomal protein L1 family protein | chr3:23455178-23457330 FORWARD
contig01566	307	9	12.58	Arath7.cdna	gnl|Arath7|AT4G34110.1	2440	2e-50	198	| Symbols: PAB2 | PAB2 (POLY(A)-BINDING PROTEIN 2); RNA binding | chr4:16336392-16340102 FORWARD
contig01579	201	9	22.95	Arath7.cdna	gnl|Arath7|AT1G35680.1	876	1e-96	351	| Symbols: | 50S ribosomal protein L21, chloroplast / CL21 (RPL21) | chr1:13209948-13211630 FORWARD
contig01599	293	9	15.88	Arath7.cdna	gnl|Arath7|AT2G38110.1	1845	1e-156	551	| Symbols: ATGPAT6, GPAT6 | ATGPAT6/GPAT6 (GLYCEROL-3-PHOSPHATE ACYLTRANSFERASE 6); 1-acylglycerol-3-phosphate O-acyltransferase/ acyltransferase | chr2:15959685-15962572 REVERSE
contig01621	214	9	9.16	Arath7.cdna	gnl|Arath7|AT4G27500.1	2337	4e-51	200	| Symbols: PPI1 | PPI1 (PROTON PUMP INTERACTOR 1) | chr4:13743116-13746217 FORWARD
contig01706	164	9	13.2	Arath7.cdna	gnl|Arath7|AT1G27450.1	1242	4e-81	299	| Symbols: APT, ATAPT1, APRT, APT1 | APT1 (ADENINE PHOSPHORIBOSYLTRANSFERASE 1); adenine phosphoribosyltransferase | chr1:9531826-9534101 FORWARD
contig01762	256	9	17.08	Arath7.cdna	gnl|Arath7|AT1G66200.1	1499	2e-139	494	| Symbols: ATGSR2 | ATGSR2 (Arabidopsis thaliana glutamine synthase clone R2); glutamate-ammonia ligase | chr1:24658873-24661301 REVERSE
contig01786	233	9	25.49	Arath7.cdna	gnl|Arath7|AT2G03440.1	914	7e-130	462	| Symbols: | nodulin-related | chr2:1039202-1040115 REVERSE
contig01797	253	9	8.47	Arath7.cdna	gnl|Arath7|AT1G15690.1	2986	3e-94	343	| Symbols: ATAVP3, AVP-3, AVP1 | AVP1 (vacuolar-type H+-pumping pyrophosphatase 1); ATPase | chr1:5398985-5402728 FORWARD
contig01813	148	9	16.02	Arath7.cdna	gnl|Arath7|AT3G62530.1	924	2e-76	283	| Symbols: | PBS lyase HEAT-like repeat-containing protein | chr3:23143114-23144274 FORWARD
contig01825	176	9	24.41	Arath7.cdna	gnl|Arath7|AT3G05020.1	721	3e-63	240	| Symbols: ACP, ACP1 | ACP1 (ACYL CARRIER PROTEIN 1) | chr3:1391638-1392960 REVERSE
contig01833	192	9	6.02	Arath7.cdna	gnl|Arath7|AT5G50920.1	3189	6e-99	359	| Symbols: ATHSP93-V, HSP93-V, CLPC, DCA1 | CLPC (HEAT SHOCK PROTEIN 93-V); ATP binding / ATPase | chr5:20732695-20737600 REVERSE
contig01849	226	9	7.57	Arath7.cdna	gnl|Arath7|AT1G15690.1	2986	3e-116	416	| Symbols: ATAVP3, AVP-3, AVP1 | AVP1 (vacuolar-type H+-pumping pyrophosphatase 1); ATPase | chr1:5398985-5402728 FORWARD
contig01862	187	9	10.35	Arath7.cdna	gnl|Arath7|AT3G46780.1	1806	1e-102	371	| Symbols: PTAC16 | PTAC16 (PLASTID TRANSCRIPTIONALLY ACTIVE18) | chr3:17239658-17242186 FORWARD
contig01872	253	9	22.98	Arath7.cdna	gnl|Arath7|AT4G19240.1	1101	2e-41	168	| Symbols: | similar to unknown protein [Arabidopsis thaliana] (TAIR:AT3G43280.1) | chr4:10527811-10529103 REVERSE
contig01909	205	9	10.33	Arath7.cdna	gnl|Arath7|AT2G22240.1	1985	2e-99	361	| Symbols: | inositol-3-phosphate synthase isozyme 2 / myo-inositol-1-phosphate synthase 2 / MI-1-P synthase 2 / IPS 2 | chr2:9458685-9461174 REVERSE
contig01961	171	9	6.9	Arath7.cdna	gnl|Arath7|AT1G30820.1	2480	1e-84	311	| Symbols: | CTP synthase, putative / UTP--ammonia ligase, putative | chr1:10944894-10949439 REVERSE
contig01976	252	9	25.66	Arath7.cdna	gnl|Arath7|AT5G13140.1	982	8e-139	492	| Symbols: | similar to unknown protein [Arabidopsis thaliana] (TAIR:AT3G26960.1); similar to Os09g0508200 [Oryza sativa (japonica cultivar-group)] (GB:NP_001063620.1); similar to Os12g0472800 [Oryza sativa (japonica cultivar-group)] (GB:NP_001066754.1); similar to hypothetical protein [Cleome spinosa] (GB:ABD96850.1); contains InterPro domain Pollen Ole e 1 allergen and extensin; (InterPro:IPR00…
contig01990	266	9	27.54	Arath7.cdna	gnl|Arath7|AT4G09650.1	966	2e-149	527	| Symbols: | ATP synthase delta chain, chloroplast, putative / H(+)-transporting two-sector ATPase, delta (OSCP) subunit, putative | chr4:6100740-6101705 FORWARD
contig01991	178	9	9.48	Arath7.cdna	gnl|Arath7|AT1G75940.1	1878	3e-97	353	| Symbols: ATA27 | ATA27 (Arabidopsis thaliana anther 27); hydrolase, hydrolyzing O-glycosyl compounds | chr1:28514829-28517945 FORWARD
contig02005	176	9	11.2	Arath7.cdna	gnl|Arath7|AT2G45470.1	1572	1e-87	321	| Symbols: AGP8, FLA8 | FLA8 (Arabinogalactan protein 8) | chr2:18749614-18751185 REVERSE
contig02006	233	9	17.66	Arath7.cdna	gnl|Arath7|AT1G43670.1	1319	7e-130	462	| Symbols: | fructose-1,6-bisphosphatase, putative / D-fructose-1,6-bisphosphate 1-phosphohydrolase, putative / FBPase, putative | chr1:16470484-16472940 FORWARD
contig02069	105	9	11.99	Arath7.cdna	gnl|Arath7|AT5G41520.1	876	2e-45	180	| Symbols: | 40S ribosomal protein S10 (RPS10B) | chr5:16626381-16627920 REVERSE
contig02165	212	9	16.36	Arath7.cdna	gnl|Arath7|AT1G02570.1	1296	0.0005	44.1	| Symbols: | similar to unknown protein [Arabidopsis thaliana] (TAIR:AT2G47360.1) | chr1:541380-543983 FORWARD
contig02175	184	9	17.68	Arath7.cdna	gnl|Arath7|AT2G40060.1	1041	4e-100	363	| Symbols: | similar to unknown protein [Arabidopsis thaliana] (TAIR:AT3G51890.1); similar to conserved hypothetical protein [Medicago truncatula] (GB:ABE83515.1); contains InterPro domain Clathrin light chain; (InterPro:IPR000996) | chr2:16733562-16735263 FORWARD
contig02187	173	9	10.18	Arath7.cdna	gnl|Arath7|AT5G09810.1	1700	8e-92	335	| Symbols: ACT2/7, ACT7 | ACT7 (actin 7) | chr5:3052098-3054615 FORWARD
contig02197	205	9	13.41	Arath7.cdna	gnl|Arath7|AT2G22430.1	1529	2e-83	307	| Symbols: ATHB6 | ATHB6 (ARABIDOPSIS THALIANA HOMEOBOX PROTEIN 6); transcription factor | chr2:9533175-9534910 REVERSE
contig02214	177	9	15.49	Arath7.cdna	gnl|Arath7|AT2G33800.1	1143	7e-15	79.8	| Symbols: | ribosomal protein S5 family protein | chr2:14307848-14309506 REVERSE
contig02238	268	9	11.49	Arath7.cdna	gnl|Arath7|AT2G30950.1	2333	2e-109	394	| Symbols: FTSH2, VAR2 | VAR2 (VARIEGATED 2); ATP-dependent peptidase/ ATPase/ metallopeptidase/ zinc ion binding | chr2:13181402-13184300 FORWARD
contig02330	175	9	14.09	Arath7.cdna	gnl|Arath7|AT1G24370.1	1242	7e-52	202	| Symbols: | similar to unknown protein [Arabidopsis thaliana] (TAIR:AT3G15310.1); similar to Os01g0180200 [Oryza sativa (japonica cultivar-group)] (GB:NP_001042205.1); similar to unknown protein [Oryza sativa (japonica cultivar-group)] (GB:AAT93896.1); similar to ribosomal protein-like [Oryza sativa (japonica cultivar-group)] (GB:BAD23759.1); contains InterPro domain Protein of unknown function …
contig02342	137	9	61.43	Arath7.cdna	gnl|Arath7|AT1G67785.1	223	5e-49	192	| Symbols: | similar to Os01g0908400 [Oryza sativa (japonica cultivar-group)] (GB:NP_001045143.1); contains domain PH domain-like (SSF50729) | chr1:25419732-25420647 REVERSE
contig02400	133	9	6.86	Arath7.cdna	gnl|Arath7|AT3G19820.1	1940	2e-70	264	| Symbols: DIM, EVE1, DW1, DIM1, CBB1, DWF1 | DWF1 (DIMINUTO 1); catalytic | chr3:6879623-6881658 REVERSE
contig02457	234	9	20.99	Arath7.cdna	gnl|Arath7|AT5G65730.1	1115	2e-130	464	| Symbols: | xyloglucan:xyloglucosyl transferase, putative / xyloglucan endotransglycosylase, putative / endo-xyloglucan transferase, putative | chr5:26316258-26317704 FORWARD
contig02501	146	9	10.97	Arath7.cdna	gnl|Arath7|AT3G09200.1	1331	1e-71	268	| Symbols: | 60S acidic ribosomal protein P0 (RPP0B) | chr3:2823096-2825120 REVERSE
contig02578	191	9	29.03	Arath7.cdna	gnl|Arath7|AT5G02160.1	658	9e-95	345	| Symbols: | similar to hypothetical protein [Solanum lycopersicum] (GB:BAD95796.1) | chr5:426352-427252 FORWARD
contig02632	170	9	11.27	Arath7.cdna	gnl|Arath7|AT5G66190.1	1509	2e-92	337	| Symbols: ATLFNR1 | ATLFNR1 (LEAF FNR 1); NADPH dehydrogenase/ oxidoreductase | chr5:26468190-26470425 REVERSE
contig02633	159	9	17.93	Arath7.cdna	gnl|Arath7|AT3G15190.1	887	6e-86	315	| Symbols: | chloroplast 30S ribosomal protein S20, putative | chr3:5116148-5117622 FORWARD
contig02751	187	9	35.76	Arath7.cdna	gnl|Arath7|AT3G59540.1	523	4e-78	289	| Symbols: | 60S ribosomal protein L38 (RPL38B) | chr3:22006655-22007813 REVERSE
contig02837	303	9	29.39	Arath7.cdna	gnl|Arath7|AT2G43030.1	1031	5e-162	569	| Symbols: | ribosomal protein L3 family protein | chr2:17901913-17902943 FORWARD
contig03006	194	9	10.15	Arath7.cdna	gnl|Arath7|AT2G34250.1	1912	3e-104	377	| Symbols: | protein transport protein sec61, putative | chr2:14469138-14471941 FORWARD
contig03007	231	9	25.14	Arath7.cdna	gnl|Arath7|AT3G44890.1	919	1e-118	424	| Symbols: RP19, RPL9 | RPL9 (ribosomal protein L9); structural constituent of ribosome | chr3:16397420-16399451 FORWARD
contig03064	238	9	26.18	Arath7.cdna	gnl|Arath7|AT1G75030.1	909	7e-133	472	| Symbols: ATLP-3 | ATLP-3 (Arabidopsis thaumatin-like protein 3) | chr1:28178039-28179044 FORWARD
contig03065	168	9	23.08	Arath7.cdna	gnl|Arath7|AT1G22840.1	728	2e-89	327	| Symbols: CYTC-1, ATCYTC-A | ATCYTC-A/CYTC-1 (CYTOCHROME C-1); electron carrier | chr1:8079278-8080563 FORWARD
contig03066	205	9	17.86	Arath7.cdna	gnl|Arath7|AT1G47980.1	1148	1e-109	394	| Symbols: | similar to unknown protein [Arabidopsis thaliana] (TAIR:AT3G62730.1); similar to H0502B11.4 [Oryza sativa (indica cultivar-group)] (GB:CAH66524.1); contains domain DHS-like NAD/FAD-binding domain (SSF52467) | chr1:17695503-17697536 REVERSE
contig03073	120	9	12.68	Arath7.cdna	gnl|Arath7|AT5G16130.1	946	9e-63	238	| Symbols: | 40S ribosomal protein S7 (RPS7C) | chr5:5268424-5270159 FORWARD
contig03224	281	9	17.43	Arath7.cdna	gnl|Arath7|AT5G28840.1	1612	1e-156	551	| Symbols: GME | GME (GDP-D-MANNOSE 3',5'-EPIMERASE); GDP-mannose 3,5-epimerase/ NAD binding / catalytic | chr5:10862177-10864907 REVERSE
contig03269	127	9	8.23	Arath7.cdna	gnl|Arath7|AT3G26650.1	1543	2e-63	240	| Symbols: GAPA-1, GAPA | GAPA (GLYCERALDEHYDE 3-PHOSPHATE DEHYDROGENASE A SUBUNIT); glyceraldehyde-3-phosphate dehydrogenase | chr3:9796308-9798282 FORWARD
contig03331	203	9	17.59	Arath7.cdna	gnl|Arath7|AT2G26110.1	1154	7e-108	389	| Symbols: | similar to unknown protein [Arabidopsis thaliana] (TAIR:AT4G26130.1); similar to cDNA-5-encoded protein (GB:AAA50235.1) | chr2:11127984-11129137 FORWARD
contig03339	148	9	15.64	Arath7.cdna	gnl|Arath7|AT3G27690.1	946	1e-61	234	| Symbols: LHCB2.3, LHCB2:4 | LHCB2:4 (Photosystem II light harvesting complex gene 2.3); chlorophyll binding | chr3:10257184-10258248 FORWARD
contig03360	182	9	16.62	Arath7.cdna	gnl|Arath7|AT5G20240.1	1095	2e-89	327	| Symbols: PI | PI (PISTILLATA); DNA binding / transcription factor | chr5:6829044-6831517 FORWARD
contig03391	185	9	15.14	Arath7.cdna	gnl|Arath7|AT5G11500.1	1222	2e-101	367	| Symbols: | similar to unknown protein [Oryza sativa (japonica cultivar-group)] (GB:AAT07560.1); contains InterPro domain Protein of unknown function DUF814; (InterPro:IPR008532) | chr5:3676580-3679353 FORWARD
contig03438	272	9	22.48	Arath7.cdna	gnl|Arath7|AT5G52440.1	1210	2e-136	484	| Symbols: HCF106 | HCF106 (High chlorophyll fluorescence 106) | chr5:21303986-21306130 FORWARD
contig03538	240	9	15.11	Arath7.cdna	gnl|Arath7|AT5G54390.1	1588	1e-125	448	| Symbols: ATAHL, AHL | AHL (HAL2-LIKE); 3'(2'),5'-bisphosphate nucleotidase/ inositol or phosphatidylinositol phosphatase | chr5:22103224-22105243 FORWARD
contig03552	130	9	14.61	Arath7.cdna	gnl|Arath7|AT3G07110.1	890	1e-68	258	| Symbols: | 60S ribosomal protein L13A (RPL13aA) | chr3:2252025-2253534 FORWARD
contig03612	129	9	16.95	Arath7.cdna	gnl|Arath7|AT5G64130.2	761	4e-68	256	| Symbols: | unknown protein | chr5:25681576-25683430 REVERSE
contig03701	191	9	4.22	Arath7.cdna	gnl|Arath7|AT5G13630.1	4524	6e-105	379	| Symbols: CCH, CHLH, CCH1, GUN5 | GUN5 (GENOMES UNCOUPLED 5) | chr5:4387337-4392230 REVERSE
contig03748	283	9	5.87	Arath7.cdna	gnl|Arath7|AT3G23890.1	4824	3e-145	513	| Symbols: ATTOPII, TOPII | TOPII (TOPOISOMERASE II); ATP binding / DNA binding / DNA topoisomerase (ATP-hydrolyzing) | chr3:8624757-8631334 FORWARD
contig03760	181	9	21.91	Arath7.cdna	gnl|Arath7|AT1G09310.1	826	5e-99	359	| Symbols: | similar to unknown protein [Arabidopsis thaliana] (TAIR:AT1G56580.1); similar to Os12g0563600 [Oryza sativa (japonica cultivar-group)] (GB:NP_001067038.1); similar to hypothetical protein [Oryza sativa (japonica cultivar-group)] (GB:BAC10818.1); similar to Os11g0683600 [Oryza sativa (japonica cultivar-group)] (GB:NP_001068462.1); contains InterPro domain Protein of unknown function D…
contig03895	224	9	10.54	Arath7.cdna	gnl|Arath7|AT5G20890.1	2126	2e-124	444	| Symbols: | chaperonin, putative | chr5:7086655-7090083 REVERSE
contig03910	222	9	14.51	Arath7.cdna	gnl|Arath7|AT1G02500.1	1530	4e-97	353	| Symbols: SAM-1, MAT1, SAM1 | SAM1 (S-adenosylmethionine synthetase 1); methionine adenosyltransferase | chr1:518251-520437 FORWARD
contig03983	186	9	15.58	Arath7.cdna	gnl|Arath7|AT3G08940.1	1194	6e-102	369	| Symbols: LHCB4.2 | LHCB4.2 (LIGHT HARVESTING COMPLEX PSII); chlorophyll binding | chr3:2717681-2718874 FORWARD
contig04070	182	9	8.62	Arath7.cdna	gnl|Arath7|AT3G11980.1	2112	3e-91	333	| Symbols: MS2 | MS2 (MALE STERILITY 2) | chr3:3814242-3817123 FORWARD
contig04278	228	9	15.25	Arath7.cdna	gnl|Arath7|AT2G30620.1	1495	2e-117	420	| Symbols: | histone H1.2 | chr2:13052008-13053588 FORWARD
contig04293	196	9	13.18	Arath7.cdna	gnl|Arath7|AT3G09820.1	1487	7e-108	389	| Symbols: ADK1 | ADK1 (ADENOSINE KINASE 1) | chr3:3011995-3014949 FORWARD
contig04306	316	9	18.51	Arath7.cdna	gnl|Arath7|AT5G02770.1	1707	4e-172	603	| Symbols: | similar to expressed protein [Oryza sativa (japonica cultivar-group)] (GB:ABF95330.1); similar to Os03g0283300 [Oryza sativa (japonica cultivar-group)] (GB:NP_001049753.1); contains domain FAMILY NOT NAMED (PTHR21594); contains domain gb def: Hypothetical protein Y53G8AR.6 (PTHR21594:SF7) | chr5:627032-629253 REVERSE
contig04319	181	9	16.79	Arath7.cdna	gnl|Arath7|AT5G41210.1	1078	1e-87	321	| Symbols: GST10, ATGSTT1 | ATGSTT1 (Arabidopsis thaliana Glutathione S-transferase (class theta) 1); glutathione transferase | chr5:16509548-16511222 REVERSE
contig04436	200	9	18.13	Arath7.cdna	gnl|Arath7|AT5G43830.1	1103	2e-101	367	| Symbols: | similar to unknown protein [Arabidopsis thaliana] (TAIR:AT3G22850.1); similar to aluminum-induced protein-like protein [Thellun (GB:AAM19711.1); contains domain no description (G3D.3.60.20.10); contains domain N-terminal nucleophile aminohydrolases (Ntn hydrolases) (SSF56235) | chr5:17639563-17641556 REVERSE
contig04489	126	9	17.67	Arath7.cdna	gnl|Arath7|AT2G37190.1	713	1e-65	248	| Symbols: | 60S ribosomal protein L12 (RPL12A) | chr2:15626486-15627198 REVERSE
contig04568	199	9	12.15	Arath7.cdna	gnl|Arath7|AT5G42100.1	1638	3e-107	387	| Symbols: ATBG_PPAP, ATBG_PAP | glycosyl hydrolase family 17 protein | chr5:16846379-16848447 REVERSE
contig04748	111	9	7.02	Arath7.cdna	gnl|Arath7|AT4G21960.1	1582	6e-42	168	| Symbols: PRXR1 | PRXR1 (peroxidase 42); peroxidase | chr4:11646186-11648474 REVERSE
contig04778	213	9	20.9	Arath7.cdna	gnl|Arath7|AT1G78630.1	1019	5e-118	422	| Symbols: EMB1473 | EMB1473 (EMBRYO DEFECTIVE 1473); structural constituent of ribosome | chr1:29580849-29582551 FORWARD
contig04931	174	9	10.92	Arath7.cdna	gnl|Arath7|AT2G19480.1	1593	7e-52	202	| Symbols: NAP1;2 | NAP1;2 (NUCLEOSOME ASSEMBLY PROTEIN1;2); DNA binding | chr2:8445538-8448430 FORWARD
contig05067	219	9	21.81	Arath7.cdna	gnl|Arath7|AT2G18230.1	1004	2e-111	400	| Symbols: ATPPA2 | inorganic pyrophosphatase (soluble) (PPA) / pyrophosphate phospho-hydrolase / PPase | chr2:7939005-7941411 REVERSE
contig05179	242	9	14.78	Arath7.cdna	gnl|Arath7|AT3G14230.2	1637	4e-128	456	| Symbols: RAP2.2 | RAP2.2; DNA binding / transcription factor | chr3:4737153-4739148 REVERSE
contig05190	195	9	12.99	Arath7.cdna	gnl|Arath7|AT1G12900.1	1501	9e-95	345	| Symbols: GAPA-2 | GAPA-2; glyceraldehyde-3-phosphate dehydrogenase | chr1:4392448-4394398 REVERSE
contig05303	195	9	13.36	Arath7.cdna	gnl|Arath7|AT3G08580.1	1460	2e-102	371	| Symbols: AAC1 | AAC1 (ADP/ATP CARRIER 1); ATP:ADP antiporter/ binding | chr3:2605448-2607579 REVERSE
contig05365	214	9	11.43	Arath7.cdna	gnl|Arath7|AT5G09880.1	1873	2e-56	218	| Symbols: | RNA recognition motif (RRM)-containing protein | chr5:3081443-3085265 REVERSE
contig05528	189	9	18.68	Arath7.cdna	gnl|Arath7|AT5G10480.1	1012	2e-101	367	| Symbols: PEP, PAS2 | PAS2 (PASTICCINO 2) | chr5:3297805-3300152 REVERSE
contig05554	218	9	19.11	Arath7.cdna	gnl|Arath7|AT5G38480.1	1141	1e-97	355	| Symbols: RCI1, GRF3 | GRF3 (GENERAL REGULATORY FACTOR 3); protein phosphorylated amino acid binding | chr5:15426927-15428746 FORWARD
contig05939	134	9	15.65	Arath7.cdna	gnl|Arath7|AT4G00895.1	856	2e-67	254	| Symbols: | ATP synthase delta chain-related | chr4:381788-382643 FORWARD
contig06605	229	9	18.35	Arath7.cdna	gnl|Arath7|AT2G20890.1	1248	4e-119	426	| Symbols: THF1, PSB29 | PSB29 (THYLAKOID FORMATION1) | chr2:8994747-8996494 FORWARD
contig06611	125	9	20.59	Arath7.cdna	gnl|Arath7|AT1G09200.1	607	6e-61	232	| Symbols: | histone H3 | chr1:2971595-2972201 REVERSE
contig07042	195	9	23.47	Arath7.cdna	gnl|Arath7|AT3G52230.1	831	1e-103	375	| Symbols: | similar to E24 ASN [Spinacia oleracea] (GB:CAA56654.1); similar to chloroplast outer envelope 24 kD protein (omp24) [Spinacia oleracea] (GB:CAA53243.1) | chr3:19382191-19383656 FORWARD
contig07222	187	9	10.16	Arath7.cdna	gnl|Arath7|AT2G05790.1	1841	1e-102	371	| Symbols: | glycosyl hydrolase family 17 protein | chr2:2199216-2201481 FORWARD
contig07421	220	9	25.79	Arath7.cdna	gnl|Arath7|AT2G31570.1	853	8e-46	182	| Symbols: ATGPX2 | ATGPX2 (GLUTATHIONE PEROXIDASE 2); glutathione peroxidase | chr2:13445051-13446958 REVERSE
contig07504	219	9	16.68	Arath7.cdna	gnl|Arath7|AT1G58430.1	1313	1e-121	434	| Symbols: RXF26 | RXF26; carboxylic ester hydrolase | chr1:21715230-21716768 REVERSE
contig07600	182	9	6.66	Arath7.cdna	gnl|Arath7|AT2G47160.1	2733	3e-97	353	| Symbols: BOR1 | BOR1 (REQUIRES HIGH BORON 1); anion exchanger | chr2:19364548-19368213 REVERSE
contig07801	148	9	10.9	Arath7.cdna	gnl|Arath7|AT1G18080.1	1358	9e-79	291	| Symbols: ATARCA | ATARCA (Arabidopsis thaliana Homolog of the Tobacco ArcA); nucleotide binding | chr1:6222194-6224144 FORWARD
contig07878	179	9	20.86	Arath7.cdna	gnl|Arath7|AT2G21060.1	858	3e-51	200	| Symbols: ATGRP2B | ATGRP2B (GLYCINE-RICH PROTEIN 2B); nucleic acid binding | chr2:9043874-9044731 REVERSE
contig07885	163	9	8.25	Arath7.cdna	gnl|Arath7|AT5G08670.1	1976	8e-76	281	| Symbols: | ATP synthase beta chain 1, mitochondrial | chr5:2818118-2821177 REVERSE
contig08009	110	9	7.46	Arath7.cdna	gnl|Arath7|AT5G02870.1	1475	9e-41	165	| Symbols: | 60S ribosomal protein L4/L1 (RPL4D) | chr5:657784-659731 FORWARD
contig08040	101	9	14.17	Arath7.cdna	gnl|Arath7|AT1G68875.1	713	2e-51	200	| Symbols: | unknown protein | chr1:25895749-25896461 FORWARD
contig08069	170	9	16.44	Arath7.cdna	gnl|Arath7|AT4G32260.1	1034	2e-43	174	| Symbols: | ATP synthase family | chr4:15573642-15574743 REVERSE
contig08071	159	9	47.32	Arath7.cdna	gnl|Arath7|AT1G56045.1	336	1e-31	135	| Symbols: | ribosomal protein L41 family protein | chr1:20966289-20967129 FORWARD
contig08123	137	9	17	Arath7.cdna	gnl|Arath7|AT3G58680.1	806	7e-70	262	| Symbols: MBF1B, ATMBF1B | ATMBF1B/MBF1B (MULTIPROTEIN BRIDGING FACTOR 1B); DNA binding / transcription coactivator | chr3:21718253-21719888 FORWARD
contig08133	216	9	25.78	Arath7.cdna	gnl|Arath7|AT3G03920.1	838	4e-103	373	| Symbols: | Gar1 RNA-binding region family protein | chr3:1009002-1010487 REVERSE
contig08149	194	9	6.86	Arath7.cdna	gnl|Arath7|AT5G55660.1	2830	6e-22	103	| Symbols: | GTP binding / RNA binding | chr5:22555839-22560700 FORWARD
contig08155	218	9	20.51	Arath7.cdna	gnl|Arath7|AT5G24650.1	1063	2e-92	337	| Symbols: | mitochondrial import inner membrane translocase subunit Tim17/Tim22/Tim23 family protein | chr5:8437088-8439107 FORWARD
contig08166	240	9	10.83	Arath7.cdna	gnl|Arath7|AT5G62890.2	2217	3e-126	450	| Symbols: | permease, putative | chr5:25260477-25264603 FORWARD
contig08231	148	9	7.79	Arath7.cdna	gnl|Arath7|AT4G37930.1	1899	1e-74	278	| Symbols: STM, SHMT1, SHM1 | SHM1 (SERINE HYDROXYMETHYLTRANSFERASE 1); glycine hydroxymethyltransferase | chr4:17831725-17834921 REVERSE
contig08248	283	9	18.69	Arath7.cdna	gnl|Arath7|AT1G20450.1	1514	1e-159	561	| Symbols: LTI45, ERD10, LTI29 | ERD10/LTI45 (EARLY RESPONSIVE TO DEHYDRATION 10) | chr1:7087993-7089596 REVERSE
contig08275	233	9	12.94	Arath7.cdna	gnl|Arath7|AT2G35680.1	1800	6e-53	206	| Symbols: | dual specificity protein phosphatase family protein | chr2:15003792-15006164 REVERSE
contig08301	223	9	19.14	Arath7.cdna	gnl|Arath7|AT2G20530.1	1165	6e-124	442	| Symbols: ATPHB6 | ATPHB6 (PROHIBITIN 6) | chr2:8849053-8851081 FORWARD
contig08310	175	9	21.6	Arath7.cdna	gnl|Arath7|AT3G28940.1	810	7e-83	305	| Symbols: | avirulence-responsive protein, putative / avirulence induced gene (AIG) protein, putative | chr3:10969337-10970624 REVERSE
contig08325	247	9	16.99	Arath7.cdna	gnl|Arath7|AT3G56940.1	1454	2e-108	391	| Symbols: CRD1, CHL27, ACSF, AT103 | AT103 (DICARBOXYLATE DIIRON 1) | chr3:21087523-21089422 FORWARD
contig08355	178	9	7.55	Arath7.cdna	gnl|Arath7|AT1G02205.1	2357	2e-92	337	| Symbols: CER1 | CER1 (ECERIFERUM 1) | chr1:418767-422437 FORWARD
contig08360	186	9	14.82	Arath7.cdna	gnl|Arath7|AT3G25520.1	1255	6e-74	276	| Symbols: ATL5 | ATL5 (A. THALIANA RIBOSOMAL PROTEIN L5); structural constituent of ribosome | chr3:9270524-9272627 REVERSE
contig08367	211	9	28.94	Arath7.cdna	gnl|Arath7|AT1G08880.1	729	2e-114	410	| Symbols: | histone H2A, putative | chr1:2846952-2847784 REVERSE
contig08376	211	9	31.03	Arath7.cdna	gnl|Arath7|AT5G59320.1	680	3e-113	406	| Symbols: LTP3 | LTP3 (LIPID TRANSFER PROTEIN 3); lipid binding | chr5:23946197-23946970 FORWARD
contig08417	196	9	10.1	Arath7.cdna	gnl|Arath7|AT3G19820.1	1940	7e-108	389	| Symbols: DIM, EVE1, DW1, DIM1, CBB1, DWF1 | DWF1 (DIMINUTO 1); catalytic | chr3:6879623-6881658 REVERSE
contig08427	211	9	20.39	Arath7.cdna	gnl|Arath7|AT2G27020.1	1035	2e-105	381	| Symbols: PAG1 | PAG1 (20S proteasome alpha subunit G1); peptidase | chr2:11535426-11538054 REVERSE
contig08435	103	9	7.62	Arath7.cdna	gnl|Arath7|AT3G55440.1	1351	3e-40	163	| Symbols: TPI, ATCTIMC | ATCTIMC (CYTOSOLIC TRIOSE PHOSPHATE ISOMERASE); triose-phosphate isomerase | chr3:20564667-20567537 FORWARD
contig08455	150	9	10.81	Arath7.cdna	gnl|Arath7|AT1G20220.1	1387	9e-48	188	| Symbols: | nucleic acid binding | chr1:7004870-7007642 REVERSE
contig08474	166	9	19.32	Arath7.cdna	gnl|Arath7|AT1G67990.1	859	3e-88	323	| Symbols: | caffeoyl-CoA 3-O-methyltransferase, putative | chr1:25493118-25494530 FORWARD
contig08485	233	9	16.55	Arath7.cdna	gnl|Arath7|AT5G61410.1	1408	1e-112	404	| Symbols: EMB2728, RPE | RPE (EMBRYO DEFECTIVE 2728); ribulose-phosphate 3-epimerase | chr5:24700832-24703331 REVERSE
contig08490	218	9	14.47	Arath7.cdna	gnl|Arath7|AT4G32020.1	1507	1e-69	262	| Symbols: | similar to unknown protein [Arabidopsis thaliana] (TAIR:AT2G25250.1); similar to Os02g0797600 [Oryza sativa (japonica cultivar-group)] (GB:NP_001048398.1) | chr4:15487950-15489456 FORWARD
contig08512	180	9	5.94	Arath7.cdna	gnl|Arath7|AT1G54920.2	3029	2e-76	283	| Symbols: | similar to expressed protein [Oryza sativa (japonica cultivar-group)] (GB:ABA91482.1) | chr1:20474487-20478825 FORWARD
contig08531	140	9	14.45	Arath7.cdna	gnl|Arath7|AT2G18020.1	969	4e-22	103	| Symbols: EMB2296 | EMB2296 (EMBRYO DEFECTIVE 2296); structural constituent of ribosome | chr2:7844185-7845386 FORWARD
contig08569	147	9	27.02	Arath7.cdna	gnl|Arath7|AT3G51590.1	544	1e-68	258	| Symbols: LTP12 | LTP12 (LIPID TRANSFER PROTEIN 12); lipid binding | chr3:19146644-19147654 REVERSE
contig08576	154	9	21.27	Arath7.cdna	gnl|Arath7|AT5G64400.1	724	6e-83	305	| Symbols: | similar to unknown protein [Arabidopsis thaliana] (TAIR:AT5G09570.1); similar to Os03g0685500 [Oryza sativa (japonica cultivar-group)] (GB:NP_001050926.1); similar to unknown [Hyacinthus orientalis] (GB:AAS21010.1); contains InterPro domain CHCH; (InterPro:IPR010625) | chr5:25766066-25767615 FORWARD
contig08612	125	9	11.92	Arath7.cdna	gnl|Arath7|AT4G05050.1	1049	8e-48	188	| Symbols: UBQ11 | UBQ11 (UBIQUITIN 11); protein binding | chr4:2588002-2589384 REVERSE
contig08624	172	9	13.4	Arath7.cdna	gnl|Arath7|AT1G44970.1	1284	1e-56	218	| Symbols: | peroxidase, putative | chr1:17004557-17006126 FORWARD
contig08632	183	9	25.1	Arath7.cdna	gnl|Arath7|AT1G07790.1	729	7e-83	305	| Symbols: | histone H2B, putative | chr1:2412977-2413705 FORWARD
contig08730	132	9	21.85	Arath7.cdna	gnl|Arath7|AT1G23290.1	604	5e-52	202	| Symbols: RPL27AB, RPL27A | RPL27A (RIBOSOMAL PROTEIN L27A); structural constituent of ribosome | chr1:8262973-8263576 FORWARD
contig08759	179	9	17.08	Arath7.cdna	gnl|Arath7|AT1G30230.1	1048	5e-87	319	| Symbols: | elongation factor 1-beta / EF-1-beta | chr1:10638898-10640766 FORWARD
contig08768	186	9	22.66	Arath7.cdna	gnl|Arath7|AT1G62510.1	821	0.1	36.2	| Symbols: | protease inhibitor/seed storage/lipid transfer protein (LTP) family protein | chr1:23140036-23140856 REVERSE
contig08770	110	9	15.05	Arath7.cdna	gnl|Arath7|AT4G34265.1	731	7e-51	198	| Symbols: | similar to unknown protein [Arabidopsis thaliana] (TAIR:AT2G15000.3) | chr4:16402284-16403794 FORWARD
contig00002	214	8	3.81	Arath7.cdna	gnl|Arath7|AT3G08530.1	5621	6e-87	319	| Symbols: | clathrin heavy chain, putative | chr3:2586812-2595561 REVERSE
contig00012	193	8	6.05	Arath7.cdna	gnl|Arath7|AT5G50920.1	3189	1e-93	341	| Symbols: ATHSP93-V, HSP93-V, CLPC, DCA1 | CLPC (HEAT SHOCK PROTEIN 93-V); ATP binding / ATPase | chr5:20732695-20737600 REVERSE
contig00013	264	8	20.31	Arath7.cdna	gnl|Arath7|AT3G20820.1	1300	4e-122	436	| Symbols: | leucine-rich repeat family protein | chr3:7280884-7282183 FORWARD
contig00021	128	8	4.22	Arath7.cdna	gnl|Arath7|AT3G56150.1	3033	1e-58	224	| Symbols: ATEIF3C-1, EIF3C-1, ATTIF3C1, TIF3C1, EIF3C | EIF3C (EUKARYOTIC TRANSLATION INITIATION FACTOR 3) | chr3:20844563-20848136 REVERSE
contig00024	224	8	3.19	Arath7.cdna	gnl|Arath7|AT1G36160.1	7031	8e-108	389	| Symbols: AT-ACC1, EMB22, GK, PAS3, ACC1 | ACC1 (ACETYL-COENZYME A CARBOXYLASE 1); acetyl-CoA carboxylase | chr1:13535377-13545220 FORWARD
contig00054	194	8	2.76	Arath7.cdna	gnl|Arath7|AT1G36160.1	7031	3e-104	377	| Symbols: AT-ACC1, EMB22, GK, PAS3, ACC1 | ACC1 (ACETYL-COENZYME A CARBOXYLASE 1); acetyl-CoA carboxylase | chr1:13535377-13545220 FORWARD
contig00072	222	8	22.65	Arath7.cdna	gnl|Arath7|AT4G11010.1	980	1e-118	424	| Symbols: NDPK3 | NDPK3 (NUCLEOSIDE DIPHOSPHATE KINASE 3); ATP binding / nucleoside diphosphate kinase | chr4:6732576-6734357 REVERSE
contig00156	187	8	17.61	Arath7.cdna	gnl|Arath7|AT3G13580.1	1062	1e-102	371	| Symbols: | 60S ribosomal protein L7 (RPL7D) | chr3:4433054-4435312 FORWARD
contig00168	165	8	12.98	Arath7.cdna	gnl|Arath7|AT4G24770.1	1271	2e-43	174	| Symbols: ATRBP31, CP31, ATRBP33, RBP31 | RBP31 (31-KDA RNA BINDING PROTEIN); RNA binding | chr4:12766040-12768050 REVERSE
contig00169	179	8	25.64	Arath7.cdna	gnl|Arath7|AT1G56580.1	698	8e-98	355	| Symbols: | similar to unknown protein [Arabidopsis thaliana] (TAIR:AT1G09310.1); similar to Os12g0563600 [Oryza sativa (japonica cultivar-group)] (GB:NP_001067038.1); similar to Os11g0683600 [Oryza sativa (japonica cultivar-group)] (GB:NP_001068462.1); similar to hypothetical protein [Oryza sativa (japonica cultivar-group)] (GB:BAC15899.1); contains InterPro domain Protein of unknown function D…
contig00189	179	8	19.37	Arath7.cdna	gnl|Arath7|AT1G47970.1	924	8e-98	355	| Symbols: | similar to unknown protein [Arabidopsis thaliana] (TAIR:AT3G17160.1); similar to conserved hypothetical protein [Bacillus weihenstephanensis KBAB4] (GB:ZP_01184818.1); similar to Os01g0332900 [Oryza sativa (japonica cultivar-group)] (GB:NP_001042934.1) | chr1:17690938-17692485 FORWARD
contig00252	175	8	10.37	Arath7.cdna	gnl|Arath7|AT1G69295.1	1688	2e-86	317	| Symbols: | beta-1,3-glucanase-related | chr1:26053860-26056230 REVERSE
contig00297	104	8	12.08	Arath7.cdna	gnl|Arath7|AT4G40040.1	861	4e-46	182	| Symbols: | histone H3.2 | chr4:18557181-18558737 REVERSE
contig00317	107	8	19.74	Arath7.cdna	gnl|Arath7|AT5G11740.1	542	3e-50	196	| Symbols: ATAGP15, AGP15 | AGP15 (ARABINOGALACTAN PROTEIN 15) | chr5:3784252-3784793 FORWARD
contig00340	131	8	17.4	Arath7.cdna	gnl|Arath7|AT5G59870.1	753	2e-63	240	| Symbols: | histone H2A, putative | chr5:24132607-24133446 REVERSE
contig00343	329	8	51.81	Arath7.cdna	gnl|Arath7|AT2G42540.1	635	2e-177	620	| Symbols: COR15, COR15A | COR15A (COLD-REGULATED 15A) | chr2:17718132-17719408 REVERSE
contig00344	283	8	28.44	Arath7.cdna	gnl|Arath7|AT5G51400.1	995	1e-159	561	| Symbols: | similar to unknown protein [Arabidopsis thaliana] (TAIR:AT2G45010.1); similar to unknown [Hordeum vulgare subsp. vulgare] (GB:AAS58477.1); contains InterPro domain Protein of unknown function Cys-rich; (InterPro:IPR006461) | chr5:20895839-20897360 REVERSE
contig00347	126	8	5.94	Arath7.cdna	gnl|Arath7|AT5G42350.1	2120	6e-64	242	| Symbols: | kelch repeat-containing F-box family protein | chr5:16948762-16951231 FORWARD
contig00364	164	8	7.2	Arath7.cdna	gnl|Arath7|AT4G19210.1	2279	2e-79	293	| Symbols: ATRLI2 | ATRLI2 (Arabidopsis thaliana RNase L inhibitor protein 2) | chr4:10501211-10505228 FORWARD
contig00376	241	8	15.36	Arath7.cdna	gnl|Arath7|AT2G36740.1	1569	0.13	36.2	| Symbols: | DNA binding | chr2:15413769-15416914 REVERSE
contig00395	164	8	4.9	Arath7.cdna	gnl|Arath7|AT4G29060.1	3348	7e-89	325	| Symbols: EMB2726 | EMB2726 (EMBRYO DEFECTIVE 2726); translation elongation factor | chr4:14317262-14321573 FORWARD
contig00404	148	8	4.96	Arath7.cdna	gnl|Arath7|AT1G15690.1	2986	2e-79	293	| Symbols: ATAVP3, AVP-3, AVP1 | AVP1 (vacuolar-type H+-pumping pyrophosphatase 1); ATPase | chr1:5398985-5402728 FORWARD
contig00472	228	8	7.15	Arath7.cdna	gnl|Arath7|AT5G50920.1	3189	4e-125	446	| Symbols: ATHSP93-V, HSP93-V, CLPC, DCA1 | CLPC (HEAT SHOCK PROTEIN 93-V); ATP binding / ATPase | chr5:20732695-20737600 REVERSE
contig00507	254	8	16.83	Arath7.cdna	gnl|Arath7|AT5G66190.1	1509	2e-142	504	| Symbols: ATLFNR1 | ATLFNR1 (LEAF FNR 1); NADPH dehydrogenase/ oxidoreductase | chr5:26468190-26470425 REVERSE
contig00615	186	8	9.38	Arath7.cdna	gnl|Arath7|AT4G22010.1	1983	5e-87	319	| Symbols: SKS4 | SKS4 (SKU5 Similar 4); copper ion binding / oxidoreductase | chr4:11663336-11666727 FORWARD
contig00681	281	8	14.1	Arath7.cdna	gnl|Arath7|AT3G01090.1	1993	2e-158	557	| Symbols: SnRK1.1, AKIN10 | AKIN10 (Arabidopsis SNF1 kinase homolog 10, SNF1-RELATED PROTEIN KINASE 1.1); protein kinase | chr3:31188-34604 REVERSE
contig00734	168	8	11.62	Arath7.cdna	gnl|Arath7|AT3G63140.1	1446	7e-89	325	| Symbols: | mRNA-binding protein, putative | chr3:23337845-23339684 REVERSE
contig00774	167	8	7.89	Arath7.cdna	gnl|Arath7|AT2G26250.1	2117	1e-90	331	| Symbols: FDH | FDH (FIDDLEHEAD); acyltransferase | chr2:11177496-11180220 REVERSE
contig00783	304	8	49.67	Arath7.cdna	gnl|Arath7|AT1G02813.1	612	8e-155	545	| Symbols: | similar to unknown protein [Arabidopsis thaliana] (TAIR:AT4G02360.1); similar to Os05g0362300 [Oryza sativa (japonica cultivar-group)] (GB:NP_001055314.1); similar to Protein of unknown function, DUF538 [Oryza sativa (japonica cultivar-group)] (GB:AAX95409.1); similar to Os05g0362500 [Oryza sativa (japonica cultivar-group)] (GB:NP_001055315.1); contains InterPro domain Protein of unk…
contig00786	190	8	10.01	Arath7.cdna	gnl|Arath7|AT4G13940.3	1898	2e-101	367	| Symbols: EMB1395, MEE58, SAHH, SAHH1, HOG1 | HOG1 (HOMOLOGY-DEPENDENT GENE SILENCING 1); adenosylhomocysteinase | chr4:8054856-8057176 FORWARD
contig00803	214	8	10.54	Arath7.cdna	gnl|Arath7|AT2G40550.1	2031	5e-112	402	| Symbols: | similar to Os01g0166800 [Oryza sativa (japonica cultivar-group)] (GB:NP_001042118.1); similar to P0028E10.3 [Oryza sativa (japonica cultivar-group)] (GB:BAB39900.1); contains domain gb def: Hypothetical protein At2g40550 (PTHR13489:SF2); contains domain FAMILY NOT NAMED (PTHR13489) | chr2:16941912-16945279 FORWARD
contig00844	241	8	15.99	Arath7.cdna	gnl|Arath7|AT4G32020.1	1507	2e-127	454	| Symbols: | similar to unknown protein [Arabidopsis thaliana] (TAIR:AT2G25250.1); similar to Os02g0797600 [Oryza sativa (japonica cultivar-group)] (GB:NP_001048398.1) | chr4:15487950-15489456 FORWARD
contig00845	223	8	25.06	Arath7.cdna	gnl|Arath7|AT4G32470.1	890	3e-116	416	| Symbols: | ubiquinol-cytochrome C reductase complex 14 kDa protein, putative | chr4:15669225-15671200 REVERSE
contig00909	205	8	14.17	Arath7.cdna	gnl|Arath7|AT2G31360.1	1447	7e-111	398	| Symbols: ADS2 | ADS2 (16:0DELTA9 ARABIDOPSIS DESATURASE 2); oxidoreductase | chr2:13378735-13380683 REVERSE
contig00912	186	8	18.11	Arath7.cdna	gnl|Arath7|AT3G13120.1	1027	2e-101	367	| Symbols: | 30S ribosomal protein S10, chloroplast, putative | chr3:4219782-4221637 REVERSE
contig00916	126	8	17.57	Arath7.cdna	gnl|Arath7|AT1G07660.1	717	2e-39	161	| Symbols: | histone H4 | chr1:2368834-2369731 FORWARD
contig00919	158	8	8.63	Arath7.cdna	gnl|Arath7|AT2G24270.2	1830	2e-85	313	| Symbols: ALDH11A3 | ALDH11A3 (Aldehyde dehydrogenase 11A3); 3-chloroallyl aldehyde dehydrogenase | chr2:10334130-10336848 REVERSE
contig00939	163	8	11.05	Arath7.cdna	gnl|Arath7|AT5G02870.1	1475	1e-81	301	| Symbols: | 60S ribosomal protein L4/L1 (RPL4D) | chr5:657784-659731 FORWARD
contig00978	195	8	9.35	Arath7.cdna	gnl|Arath7|AT1G23310.1	2086	3e-107	387	| Symbols: AOAT1, GGT1 | GGT1 (ALANINE-2-OXOGLUTARATE AMINOTRANSFERASE 1) | chr1:8268405-8271922 REVERSE
contig00989	144	8	59.26	fungidb.pep	gnl|Klula|37664	243	0.18	32	gi|50312709|gb|XP_453837.1|KLLA0D17578g // unnamed protein product [Kluyveromyces lactis NRRL Y-1140]
contig01020	244	8	13.46	Arath7.cdna	gnl|Arath7|AT3G18780.1	1813	4e-125	446	| Symbols: DER1, LSR2, ENL2, ACT2 | ACT2 (ACTIN 2); structural constituent of cytoskeleton | chr3:6474877-6477210 FORWARD
contig01021	181	8	9.4	Arath7.cdna	gnl|Arath7|AT5G18670.1	1926	2e-98	357	| Symbols: BMY3 | BMY3 (beta-amylase 3); beta-amylase | chr5:6225958-6228134 FORWARD
contig01031	215	8	3.47	Arath7.cdna	gnl|Arath7|AT5G13000.1	6194	7e-105	379	| Symbols: GSL12, ATGSL12 | ATGSL12 (GLUCAN SYNTHASE-LIKE 12); 1,3-beta-glucan synthase/ transferase, transferring glycosyl groups | chr5:4110298-4121430 REVERSE
contig01041	162	8	18.99	Arath7.cdna	gnl|Arath7|AT3G14600.1	853	3e-85	313	| Symbols: | 60S ribosomal protein L18A (RPL18aC) | chr3:4910704-4912180 FORWARD
contig01145	162	8	5.47	Arath7.cdna	gnl|Arath7|AT1G29350.1	2963	2e-80	297	| Symbols: | similar to kinase-related [Arabidopsis thaliana] (TAIR:AT1G29370.1); similar to Ubiquitin-associated [Medicago truncatula] (GB:ABE79826.1); contains InterPro domain Apoptosis inhibitory 5; (InterPro:IPR008383); contains InterPro domain Protein of unknown function DUF1296; (InterPro:IPR009719) | chr1:10268455-10273774 REVERSE
contig01166	100	8	9.17	Arath7.cdna	gnl|Arath7|AT1G06760.1	1090	6e-51	198	| Symbols: | histone H1, putative | chr1:2076503-2077697 REVERSE
contig01176	145	8	11.28	Arath7.cdna	gnl|Arath7|AT1G11840.1	1285	1e-77	287	| Symbols: ATGLX1 | ATGLX1 (GLYOXALASE I HOMOLOG); lactoylglutathione lyase | chr1:3995401-3997852 FORWARD
contig01177	191	8	23.79	Arath7.cdna	gnl|Arath7|AT5G41700.4	803	9e-101	365	| Symbols: UBC8, ATUBC8 | UBC8 (UBIQUITIN CONJUGATING ENZYME 8); ubiquitin-protein ligase | chr5:16693070-16694737 FORWARD
contig01216	223	8	9.87	Arath7.cdna	gnl|Arath7|AT1G79940.1	2259	2e-117	420	| Symbols: | heat shock protein binding / unfolded protein binding | chr1:30074497-30078225 FORWARD
contig01231	207	8	17.04	Arath7.cdna	gnl|Arath7|AT5G19140.1	1215	2e-114	410	| Symbols: | auxin/aluminum-responsive protein, putative | chr5:6423271-6426168 FORWARD
contig01256	174	8	5.08	Arath7.cdna	gnl|Arath7|AT2G18960.1	3428	2e-80	297	| Symbols: PMA, AHA1 | AHA1 (PLASMA MEMBRANE PROTON ATPASE); ATPase | chr2:8228713-8234701 FORWARD
contig01269	202	8	8.59	Arath7.cdna	gnl|Arath7|AT1G70370.1	2352	2e-111	400	| Symbols: | BURP domain-containing protein / polygalacturonase, putative | chr1:26516385-26518851 REVERSE
contig01286	121	8	12.19	Arath7.cdna	gnl|Arath7|AT1G78380.1	993	3e-37	153	| Symbols: GST8, ATGSTU19 | ATGSTU19 (GLUTATHIONE TRANSFERASE 8); glutathione transferase | chr1:29491306-29492799 REVERSE
contig01289	234	8	14.55	Arath7.cdna	gnl|Arath7|AT1G75240.1	1608	1e-125	448	| Symbols: ATHB33 | ATHB33 (ARABIDOPSIS THALIANA HOMEOBOX PROTEIN 33); DNA binding / transcription factor | chr1:28244733-28246417 FORWARD
contig01297	258	8	11.33	Arath7.cdna	gnl|Arath7|AT2G43400.1	2277	0.59	34.2	| Symbols: ETFQO | ETFQO (ELECTRON-TRANSFER FLAVOPROTEIN:UBIQUINONE OXIDOREDUCTASE); catalytic/ electron acceptor | chr2:18028257-18032369 FORWARD
contig01364	130	8	18.28	Arath7.cdna	gnl|Arath7|AT3G26740.1	711	7e-33	139	| Symbols: CCL | CCL (CCR-LIKE) | chr3:9829039-9829917 FORWARD
contig01375	128	8	16.98	Arath7.cdna	gnl|Arath7|AT2G36160.1	754	3e-56	216	| Symbols: | 40S ribosomal protein S14 (RPS14A) | chr2:15176897-15178432 FORWARD
contig01399	171	8	36.62	Arath7.cdna	gnl|Arath7|AT5G03850.1	467	3e-88	323	| Symbols: | 40S ribosomal protein S28 (RPS28B) | chr5:1028339-1029120 REVERSE
contig01405	157	8	13.22	Arath7.cdna	gnl|Arath7|AT3G52150.1	1188	1e-84	311	| Symbols: | RNA recognition motif (RRM)-containing protein | chr3:19353002-19354444 FORWARD
contig01408	236	8	13.54	Arath7.cdna	gnl|Arath7|AT4G15440.1	1743	2e-99	361	| Symbols: CYP74B2, HPL1 | HPL1 (HYDROPEROXIDE LYASE 1); heme binding / iron ion binding / monooxygenase | chr4:8835494-8838675 FORWARD
contig01416	142	8	9.93	Arath7.cdna	gnl|Arath7|AT4G11320.1	1430	8e-76	281	| Symbols: | cysteine proteinase, putative | chr4:6887250-6889055 FORWARD
contig01451	172	8	9.7	Arath7.cdna	gnl|Arath7|AT1G42970.1	1774	1e-93	341	| Symbols: GAPB | GAPB (GLYCERALDEHYDE-3-PHOSPHATE DEHYDROGENASE B SUBUNIT); glyceraldehyde-3-phosphate dehydrogenase | chr1:16129821-16132283 FORWARD
contig01489	224	8	14.23	Arath7.cdna	gnl|Arath7|AT1G11650.2	1574	2e-124	444	| Symbols: ATRBP45B | ATRBP45B; RNA binding | chr1:3914774-3918176 FORWARD
contig01521	133	8	7.87	Arath7.cdna	gnl|Arath7|AT5G44340.1	1689	1e-65	248	| Symbols: TUB4 | TUB4 (tubulin beta-4 chain) | chr5:17876422-17878328 REVERSE
contig01570	184	8	20.65	Arath7.cdna	gnl|Arath7|AT1G48830.1	891	2e-98	357	| Symbols: | 40S ribosomal protein S7 (RPS7A) | chr1:18063310-18064970 REVERSE
contig01585	138	8	9	Arath7.cdna	gnl|Arath7|AT4G39090.1	1533	2e-73	274	| Symbols: RD19A, EMB3005, RD19 | RD19 (RESPONSIVE TO DEHYDRATION 19); cysteine-type peptidase | chr4:18215550-18217476 REVERSE
contig01594	297	8	20.54	Arath7.cdna	gnl|Arath7|AT3G63140.1	1446	2e-158	557	| Symbols: | mRNA-binding protein, putative | chr3:23337845-23339684 REVERSE
contig01632	203	8	17.7	Arath7.cdna	gnl|Arath7|AT1G13060.1	1147	3e-107	387	| Symbols: PBE1 | PBE1 (20S proteasome beta subunit E1); peptidase | chr1:4452269-4454872 FORWARD
contig01730	189	8	11.62	Arath7.cdna	gnl|Arath7|AT1G01090.1	1627	1e-103	375	| Symbols: PDH-E1 ALPHA | PDH-E1 ALPHA (PYRUVATE DEHYDROGENASE E1 ALPHA); pyruvate dehydrogenase (acetyl-transferring) | chr1:47485-49286 REVERSE
contig01761	162	8	10.5	Arath7.cdna	gnl|Arath7|AT3G26650.1	1543	1e-74	278	| Symbols: GAPA-1, GAPA | GAPA (GLYCERALDEHYDE 3-PHOSPHATE DEHYDROGENASE A SUBUNIT); glyceraldehyde-3-phosphate dehydrogenase | chr3:9796308-9798282 FORWARD
contig01770	157	8	26.12	Arath7.cdna	gnl|Arath7|AT5G27700.1	601	7e-36	149	| Symbols: | 40S ribosomal protein S21 (RPS21C) | chr5:9807305-9808510 REVERSE
contig01790	155	8	15.35	Arath7.cdna	gnl|Arath7|AT2G44120.1	1010	6e-83	305	| Symbols: | 60S ribosomal protein L7 (RPL7C) | chr2:18256118-18257923 REVERSE
contig01796	192	8	16.93	Arath7.cdna	gnl|Arath7|AT1G07890.5	1134	8e-92	335	| Symbols: MEE6, CS1, APX1 | APX1 (ASCORBATE PEROXIDASE 1, MATERNAL EFFECT EMBRYO ARREST 6); L-ascorbate peroxidase | chr1:2437475-2439662 FORWARD
contig01828	241	8	28.02	Arath7.cdna	gnl|Arath7|AT5G03660.1	860	1e-122	438	| Symbols: | similar to unknown protein [Arabidopsis thaliana] (TAIR:AT3G09980.1); similar to Os04g0408600 [Oryza sativa (japonica cultivar-group)] (GB:NP_001052720.1); similar to hypothetical protein [Ipomoea trifida] (GB:AAS79606.1); similar to OSJNBa0042I15.15 [Oryza sativa (japonica cultivar-group)] (GB:CAE04893.2); contains InterPro domain Protein of unknown function DUF662; (InterPro:IPR007…
contig01864	282	8	15.14	Arath7.cdna	gnl|Arath7|AT5G07030.1	1863	3e-151	533	| Symbols: | pepsin A | chr5:2183361-2185973 REVERSE
contig01907	157	8	12.76	Arath7.cdna	gnl|Arath7|AT5G19290.1	1230	3e-72	270	| Symbols: | esterase/lipase/thioesterase family protein | chr5:6494057-6495286 FORWARD
contig01917	137	8	3.97	Arath7.cdna	gnl|Arath7|AT4G11420.1	3449	7e-33	139	| Symbols: ATEIF3A-1, EIF3A-1, ATTIF3A1, TIF3A1, EIF3A | EIF3A (eukaryotic translation initiation factor 3A) | chr4:6947471-6952438 REVERSE
contig01922	135	8	10.07	Arath7.cdna	gnl|Arath7|AT5G09660.2	1341	1e-68	258	| Symbols: PMDH2 | PMDH2 (PEROXISOMAL NAD-MALATE DEHYDROGENASE 2) | chr5:2993445-2995308 REVERSE
contig01945	362	8	72.4	Arath7.cdna	gnl|Arath7|AT5G50460.1	500	6e-165	579	| Symbols: | protein transport protein SEC61 gamma subunit, putative | chr5:20568663-20569792 REVERSE
contig01962	180	8	10.73	Arath7.cdna	gnl|Arath7|AT1G79550.1	1677	2e-98	357	| Symbols: PGK | PGK (PHOSPHOGLYCERATE KINASE) | chr1:29928916-29931335 REVERSE
contig01966	195	8	15.91	Arath7.cdna	gnl|Arath7|AT4G39860.1	1226	3e-107	387	| Symbols: | similar to unknown protein [Arabidopsis thaliana] (TAIR:AT1G78150.2); similar to TPA: TPA_inf: HN1-like protein isoform 1 [Oryza sativa (japonica cultivar-group)] (GB:DAA01822.1); similar to Os04g0455600 [Oryza sativa (japonica cultivar-group)] (GB:NP_001052962.1); similar to Os02g0574600 [Oryza sativa (japonica cultivar-group)] (GB:NP_001047207.1) | chr4:18499747-18501636 FORWARD
contig01974	168	8	13.49	Arath7.cdna	gnl|Arath7|AT2G39010.1	1245	7e-89	325	| Symbols: PIP2E, PIP2;6 | PIP2;6/PIP2E (plasma membrane intrinsic protein 2;6); water channel | chr2:16298555-16301112 FORWARD
contig01984	157	8	6.23	Arath7.cdna	gnl|Arath7|AT2G02160.1	2521	1e-65	248	| Symbols: | zinc finger (CCCH-type) family protein | chr2:553109-556112 REVERSE
contig02071	176	8	22.48	Arath7.cdna	gnl|Arath7|AT3G53430.1	783	2e-89	327	| Symbols: | 60S ribosomal protein L12 (RPL12B) | chr3:19820665-19821447 REVERSE
contig02093	202	8	7.43	Arath7.cdna	gnl|Arath7|AT1G79690.1	2720	2e-111	400	| Symbols: ATNUDT3 | ATNUDT3 (Arabidopsis thaliana Nudix hydrolase homolog 3); hydrolase | chr1:29990069-29995281 FORWARD
contig02098	226	8	30.87	Arath7.cdna	gnl|Arath7|AT5G46030.1	732	4e-48	190	| Symbols: | Identical to Transcription elongation factor 1 homolog [Arabidopsis Thaliana] (GB:Q8LEF3;GB:Q9FNL9); similar to hypothetical protein [Oryza sativa (japonica cultivar-group)] (GB:BAD69422.1); similar to Os07g0631100 [Oryza sativa (japonica cultivar-group)] (GB:NP_001060360.1); similar to Os02g0134300 [Oryza sativa (japonica cultivar-group)] (GB:NP_001045811.1); contains InterPro domai…
contig02126	263	8	12.61	Arath7.cdna	gnl|Arath7|AT1G23310.1	2086	2e-142	504	| Symbols: AOAT1, GGT1 | GGT1 (ALANINE-2-OXOGLUTARATE AMINOTRANSFERASE 1) | chr1:8268405-8271922 REVERSE
contig02140	178	8	13.08	Arath7.cdna	gnl|Arath7|AT3G63410.1	1361	3e-97	353	| Symbols: VTE3, APG1 | APG1 (ALBINO OR PALE GREEN MUTANT 1); methyltransferase | chr3:23426564-23428094 REVERSE
contig02171	144	8	16.98	Arath7.cdna	gnl|Arath7|AT1G80920.1	848	2e-55	214	| Symbols: J8 | J8; heat shock protein binding / unfolded protein binding | chr1:30408536-30409578 REVERSE
contig02202	303	8	25.72	Arath7.cdna	gnl|Arath7|AT1G56280.1	1178	5e-159	559	| Symbols: ATDI19 | ATDI19 (Arabidopsis thaliana drought-induced 19) | chr1:21076542-21078542 REVERSE
contig02206	243	8	8.1	Arath7.cdna	gnl|Arath7|AT1G17840.1	2999	9e-117	418	| Symbols: | ABC transporter family protein | chr1:6142603-6146514 FORWARD
contig02246	157	8	23.75	Arath7.cdna	gnl|Arath7|AT4G13850.3	661	3e-69	260	| Symbols: GR-RBP2, ATGRP2 | ATGRP2 (GLYCINE-RICH RNA-BINDING PROTEIN 2) | chr4:8020947-8022217 FORWARD
contig02332	107	8	16.07	Arath7.cdna	gnl|Arath7|AT4G27230.1	666	2e-44	176	| Symbols: | histone H2A, putative | chr4:13637345-13638425 REVERSE
contig02334	176	8	10.01	Arath7.cdna	gnl|Arath7|AT3G51840.1	1759	5e-96	349	| Symbols: ATSCX, ATG6, ACX4 | ACX4 (ACYL-COA OXIDASE 4); oxidoreductase | chr3:19236337-19240140 REVERSE
contig02337	248	8	16.54	Arath7.cdna	gnl|Arath7|AT2G47470.3	1499	8e-139	492	| Symbols: ATPDIL2-1, UNE5, MEE30 | ATPDIL2-1/MEE30/UNE5 (PDI-LIKE 2-1, maternal effect embryo arrest 30, unfertilized embryo sac 5); thiol-disulfide exchange intermediate | chr2:19488490-19491085 FORWARD
contig02348	124	8	9.79	Arath7.cdna	gnl|Arath7|AT1G09070.1	1266	1e-64	244	| Symbols: SRC2, (AT)SRC2 | (AT)SRC2/SRC2 (SOYBEAN GENE REGULATED BY COLD-2); protein binding | chr1:2927706-2928971 FORWARD
contig02411	176	8	18.64	Arath7.cdna	gnl|Arath7|AT4G28440.1	944	5e-96	349	| Symbols: | DNA-binding protein-related | chr4:14059994-14061392 FORWARD
contig02434	273	8	11.86	Arath7.cdna	gnl|Arath7|AT3G15095.1	2302	1e-144	511	| Symbols: | similar to unknown protein [Arabidopsis thaliana] (TAIR:AT1G22230.1); similar to unknown protein [Arabidopsis thaliana] (TAIR:AT1G78110.1); similar to Os06g0352900 [Oryza sativa (japonica cultivar-group)] (GB:NP_001057589.1); similar to PREDICTED: hypothetical protein, partial [Strongylocentrotus purpuratus] (GB:XP_001185087.1) | chr3:5081787-5084088 FORWARD
contig02441	122	8	11.5	Arath7.cdna	gnl|Arath7|AT1G16700.1	1061	8e-57	218	| Symbols: ATMLO14 | ATMLO14 (ARABIDOPSIS THALIANA MILDEW RESISTANCE LOCUS O 14); NADH dehydrogenase (ubiquinone) | chr1:5709718-5711895 FORWARD
contig02459	153	8	7.12	Arath7.cdna	gnl|Arath7|AT1G72970.1	2149	1e-31	135	| Symbols: EDA17, HTH | HTH (HOTHEAD); aldehyde-lyase | chr1:27456427-27459625 FORWARD
contig02519	192	8	15.64	Arath7.cdna	gnl|Arath7|AT1G69120.1	1228	3e-88	323	| Symbols: AP1 | AP1 (APETALA1); DNA binding / transcription factor | chr1:25985993-25989976 REVERSE
contig02542	153	8	10.31	Arath7.cdna	gnl|Arath7|AT1G04410.1	1484	6e-80	295	| Symbols: | malate dehydrogenase, cytosolic, putative | chr1:1189077-1191411 REVERSE
contig02559	136	8	26.67	Arath7.cdna	gnl|Arath7|AT5G53880.1	510	2e-48	190	| Symbols: | unknown protein | chr5:21890020-21890529 REVERSE
contig02607	184	8	7.54	Arath7.cdna	gnl|Arath7|AT4G34110.1	2440	9e-101	365	| Symbols: PAB2 | PAB2 (POLY(A)-BINDING PROTEIN 2); RNA binding | chr4:16336392-16340102 FORWARD
contig02623	128	8	28.32	Arath7.cdna	gnl|Arath7|AT1G15270.1	452	2e-67	254	| Symbols: | similar to unknown protein [Arabidopsis thaliana] (TAIR:AT3G16040.1); similar to conserved hypothetical protein [Medicago truncatula] (GB:ABE77733.1) | chr1:5250653-5252097 REVERSE
contig02641	104	8	11.71	Arath7.cdna	gnl|Arath7|AT2G22080.1	888	0.85	32.2	| Symbols: | similar to zinc finger protein-related [Arabidopsis thaliana] (TAIR:AT5G63740.1); similar to unknown protein [Arabidopsis thaliana] (TAIR:AT2G11910.2); similar to calcium-binding protein [Brassica napus] (GB:AAD02824.1) | chr2:9393596-9395263 FORWARD
contig02700	170	8	9.05	Arath7.cdna	gnl|Arath7|AT1G75940.1	1878	1e-87	321	| Symbols: ATA27 | ATA27 (Arabidopsis thaliana anther 27); hydrolase, hydrolyzing O-glycosyl compounds | chr1:28514829-28517945 FORWARD
contig02835	161	8	24.47	Arath7.cdna	gnl|Arath7|AT5G02160.1	658	2e-79	293	| Symbols: | similar to hypothetical protein [Solanum lycopersicum] (GB:BAD95796.1) | chr5:426352-427252 FORWARD
contig02852	179	8	6.97	Arath7.cdna	gnl|Arath7|AT5G48360.1	2569	3e-42	170	| Symbols: | formin homology 2 domain-containing protein / FH2 domain-containing protein | chr5:19612883-19615718 FORWARD
contig02873	114	8	7.01	Arath7.cdna	gnl|Arath7|AT4G23800.1	1626	1e-58	224	| Symbols: | high mobility group (HMG1/2) family protein | chr4:12390177-12392720 FORWARD
contig02885	161	8	9.11	Arath7.cdna	gnl|Arath7|AT3G12780.1	1768	4e-87	319	| Symbols: PGK1 | PGK1 (PHOSPHOGLYCERATE KINASE 1); phosphoglycerate kinase | chr3:4060978-4063313 REVERSE
contig02891	243	8	21.91	Arath7.cdna	gnl|Arath7|AT4G20440.2	1109	4e-91	333	| Symbols: SMB | SMB | chr4:11022547-11023759 REVERSE
contig02905	215	8	19.47	Arath7.cdna	gnl|Arath7|AT4G36040.1	1104	4e-103	373	| Symbols: | DNAJ heat shock N-terminal domain-containing protein (J11) | chr4:17049174-17050277 REVERSE
contig02982	156	8	5.78	Arath7.cdna	gnl|Arath7|AT3G57520.3	2699	4e-84	309	| Symbols: ATSIP2 | ATSIP2 (ARABIDOPSIS THALIANA SEED IMBIBITION 2); hydrolase, hydrolyzing O-glycosyl compounds | chr3:21299742-21304135 REVERSE
contig02984	249	8	13.47	Arath7.cdna	gnl|Arath7|AT3G23810.1	1849	1e-94	345	| Symbols: SAHH2 | SAHH2 (S-ADENOSYL-L-HOMOCYSTEINE (SAH) HYDROLASE 2); adenosylhomocysteinase | chr3:8587671-8589720 REVERSE
contig03025	207	8	20.31	Arath7.cdna	gnl|Arath7|AT1G78630.1	1019	2e-99	361	| Symbols: EMB1473 | EMB1473 (EMBRYO DEFECTIVE 1473); structural constituent of ribosome | chr1:29580849-29582551 FORWARD
contig03063	134	8	17.45	Arath7.cdna	gnl|Arath7|AT4G28395.1	768	4e-71	266	| Symbols: ATA7 | ATA7 (Arabidopsis thaliana anther 7) | chr4:14043946-14044908 FORWARD
contig03074	202	8	12.63	Arath7.cdna	gnl|Arath7|AT5G24930.1	1599	5e-47	186	| Symbols: | zinc finger (B-box type) family protein | chr5:8589237-8591239 FORWARD
contig03089	199	8	13.4	Arath7.cdna	gnl|Arath7|AT3G56190.1	1485	2e-86	317	| Symbols: ASNAP, ALPHA-SNAP2 | ALPHA-SNAP2 (ALPHA-SOLUBLE NSF ATTACHMENT PROTEIN); soluble NSF attachment protein | chr3:20856653-20859505 REVERSE
contig03101	209	8	17.94	Arath7.cdna	gnl|Arath7|AT2G20530.1	1165	7e-108	389	| Symbols: ATPHB6 | ATPHB6 (PROHIBITIN 6) | chr2:8849053-8851081 FORWARD
contig03121	169	8	11.94	Arath7.cdna	gnl|Arath7|AT3G02310.1	1415	7e-92	335	| Symbols: AGL4, SEP2 | SEP2 (SEPALLATA2); DNA binding / transcription factor | chr3:464286-467081 REVERSE
contig03122	201	8	54.47	Arath7.cdna	gnl|Arath7|ATCG00780.1	369	5e-50	196	| Symbols: RPL14 | encodes a chloroplast ribosomal protein L14, a constituent of the large subunit of the ribosomal complex | chrC:80696-81064 REVERSE
contig03127	272	8	45.95	Arath7.cdna	gnl|Arath7|AT2G23120.1	592	5e-134	476	| Symbols: | similar to unknown protein [Arabidopsis thaliana] (TAIR:AT2G23110.1); similar to PvLEA-18 [Phaseolus vulgaris] (GB:AAC49859.1); similar to hypothetical protein MtrDRAFT_AC144765g23v1 [Medicago truncatula] (GB:ABE87033.1); similar to LEA-18 [Phaseolus vulgaris] (GB:AAF81194.1) | chr2:9849123-9849714 FORWARD
contig03161	201	8	28.31	Arath7.cdna	gnl|Arath7|AT2G24090.1	710	7e-111	398	| Symbols: | ribosomal protein L35 family protein | chr2:10249044-10250694 FORWARD
contig03227	215	8	5.38	Arath7.cdna	gnl|Arath7|AT1G67230.1	3998	7e-102	369	| Symbols: | similar to unknown protein [Arabidopsis thaliana] (TAIR:AT1G68790.1); similar to nuclear matrix constituent protein-related [Arabidopsis thaliana] (TAIR:AT1G13220.2); similar to nuclear matrix constituent protein 1 (NMCP1) [Daucus carota] (GB:BAA20407.1); contains InterPro domain Spectrin repeat; (InterPro:IPR002017); contains InterPro domain tRNA-binding arm; (InterPro:IPR010978) | …
contig03271	330	8	30.41	Arath7.cdna	gnl|Arath7|AT4G11150.1	1085	4e-138	490	| Symbols: EMB2448, TUFF, VHA-E1, TUF | TUF (VACUOLAR ATP SYNTHASE SUBUNIT E1) | chr4:6799931-6801928 FORWARD
contig03299	160	8
contig03334	116	8	8.44	Arath7.cdna	gnl|Arath7|AT3G53420.1	1374	3e-56	216	| Symbols: PIP2, PIP2;1, PIP2A | PIP2A (plasma membrane intrinsic protein 2;1); water channel | chr3:19814633-19816691 REVERSE
contig03366	290	8	16.44	Arath7.cdna	gnl|Arath7|AT1G02800.1	1764	8e-164	575	| Symbols: CEL2, ATCEL2 | ATCEL2 (Arabidopsis thaliana Cellulase 2); hydrolase, hydrolyzing O-glycosyl compounds | chr1:613216-616191 REVERSE
contig03367	159	8	8.07	Arath7.cdna	gnl|Arath7|AT1G11910.1	1970	6e-86	315	| Symbols: | aspartyl protease family protein | chr1:4016782-4020981 REVERSE
contig03373	225	8	19.23	Arath7.cdna	gnl|Arath7|AT4G15470.1	1170	4e-125	446	| Symbols: | similar to glutamate binding [Arabidopsis thaliana] (TAIR:AT1G03070.1); similar to Os05g0402300 [Oryza sativa (japonica cultivar-group)] (GB:NP_001055493.1); similar to putative receptor associated protein [Capsicum chinense] (GB:CAI53895.2); contains InterPro domain Protein of unknown function UPF0005; (InterPro:IPR006214) | chr4:8843565-8845808 FORWARD
contig03380	120	8	11.59	Arath7.cdna	gnl|Arath7|AT5G09600.1	1035	3e-59	226	| Symbols: SDH3-1 | SDH3-1 (succinate dehydrogenase 3-1) | chr5:2979145-2980845 FORWARD
contig03382	303	8	27.05	Arath7.cdna	gnl|Arath7|AT3G25920.1	1120	1e-134	478	| Symbols: RPL15 | RPL15 (ribosomal protein L15) | chr3:9492296-9493872 REVERSE
contig03392	120	8	21.39	Arath7.cdna	gnl|Arath7|AT5G17870.1	561	5e-58	222	| Symbols: PSRP6 | plastid-specific ribosomal protein-related | chr5:5907777-5908337 FORWARD
contig03440	147	8	10.22	Arath7.cdna	gnl|Arath7|AT5G11170.2	1438	2e-70	264	| Symbols: | DEAD/DEAH box helicase, putative (RH15) | chr5:3554184-3556961 FORWARD
contig03526	146	8	10.47	Arath7.cdna	gnl|Arath7|AT5G48180.1	1395	7e-70	262	| Symbols: | kelch repeat-containing protein | chr5:19558163-19559652 REVERSE
contig03527	123	8	6.13	Arath7.cdna	gnl|Arath7|AT4G15210.1	2006	2e-57	220	| Symbols: BMY1, AT-BETA-AMY, RAM1, ATBETA-AMY | ATBETA-AMY (BETA-AMYLASE); beta-amylase | chr4:8666338-8669470 REVERSE
contig03545	168	8	14.31	Arath7.cdna	gnl|Arath7|AT1G70700.2	1174	3e-91	333	| Symbols: | similar to unknown protein [Arabidopsis thaliana] (TAIR:AT1G48500.1); similar to hypothetical protein [Solanum tuberosum] (GB:BAE46411.1); contains InterPro domain ZIM; (InterPro:IPR010399) | chr1:26658431-26660726 FORWARD
contig03567	220	8	14.28	Arath7.cdna	gnl|Arath7|AT1G35780.1	1541	5e-115	412	| Symbols: | similar to unknown protein [Arabidopsis thaliana] (TAIR:AT1G78150.2); similar to TPA: TPA_inf: HN1-like protein isoform 1 [Oryza sativa (japonica cultivar-group)] (GB:DAA01822.1); similar to Os07g0623600 [Oryza sativa (japonica cultivar-group)] (GB:NP_001060324.1); similar to Os03g0387800 [Oryza sativa (japonica cultivar-group)] (GB:NP_001050261.1) | chr1:13278486-13281501 REVERSE
contig03595	198	8	23.97	Arath7.cdna	gnl|Arath7|AT1G09310.1	826	4e-109	392	| Symbols: | similar to unknown protein [Arabidopsis thaliana] (TAIR:AT1G56580.1); similar to Os12g0563600 [Oryza sativa (japonica cultivar-group)] (GB:NP_001067038.1); similar to hypothetical protein [Oryza sativa (japonica cultivar-group)] (GB:BAC10818.1); similar to Os11g0683600 [Oryza sativa (japonica cultivar-group)] (GB:NP_001068462.1); contains InterPro domain Protein of unknown function D…
contig03597	157	8	6.73	Arath7.cdna	gnl|Arath7|AT2G30950.1	2333	1e-80	297	| Symbols: FTSH2, VAR2 | VAR2 (VARIEGATED 2); ATP-dependent peptidase/ ATPase/ metallopeptidase/ zinc ion binding | chr2:13181402-13184300 FORWARD
contig03598	192	8	7.25	Arath7.cdna	gnl|Arath7|AT2G37290.1	2649	0.43	34.2	| Symbols: | RabGAP/TBC domain-containing protein | chr2:15664014-15668414 REVERSE
contig03606	210	8	11.28	Arath7.cdna	gnl|Arath7|AT1G68530.1	1861	2e-111	400	| Symbols: CER6, G2, POP1, CUT1 | CUT1 (CUTICULAR 1); acyltransferase | chr1:25716251-25718470 REVERSE
contig03633	176	8	19.4	Arath7.cdna	gnl|Arath7|AT4G22570.1	907	5e-96	349	| Symbols: APT3 | APT3 (ADENINE PHOSPHORIBOSYL TRANSFERASE 3); adenine phosphoribosyltransferase | chr4:11882137-11885432 REVERSE
contig03661	109	8	6.54	Arath7.cdna	gnl|Arath7|AT2G29550.1	1666	1e-49	194	| Symbols: TUB7 | TUB7 (tubulin beta-7 chain) | chr2:12651124-12653114 REVERSE
contig03682	159	8	10.12	Arath7.cdna	gnl|Arath7|AT5G55730.1	1571	4e-53	206	| Symbols: FLA1 | FLA1 (FLA1) | chr5:22575374-22577687 REVERSE
contig03747	196	8	19.8	Arath7.cdna	gnl|Arath7|ATCG00740.1	990	7e-108	389	| Symbols: RPOA | RNA polymerase alpha subunit | chrC:77901-78890 REVERSE
contig03787	225	8	14.43	Arath7.cdna	gnl|Arath7|AT5G39570.1	1559	9e-123	438	| Symbols: | unknown protein | chr5:15861187-15863406 FORWARD
contig03860	194	8	6.86	Arath7.cdna	gnl|Arath7|AT5G55660.1	2830	5e-99	359	| Symbols: | GTP binding / RNA binding | chr5:22555839-22560700 FORWARD
contig03867	175	8	11.5	Arath7.cdna	gnl|Arath7|AT1G56340.1	1522	2e-95	347	| Symbols: CRT1 | CRT1 (CALRETICULIN 1); calcium ion binding | chr1:21093509-21096324 REVERSE
contig03985	154	8	17.95	Arath7.cdna	gnl|Arath7|AT5G64080.1	858	1e-77	287	| Symbols: | protease inhibitor/seed storage/lipid transfer protein (LTP) family protein | chr5:25662489-25663961 REVERSE
contig04080	118	8	10.93	Arath7.cdna	gnl|Arath7|AT5G58420.1	1080	1e-61	234	| Symbols: | 40S ribosomal protein S4 (RPS4D) | chr5:23636732-23638320 FORWARD
contig04305	138	8	20.69	Arath7.cdna	gnl|Arath7|AT3G01390.1	667	1e-68	258	| Symbols: AVMA10, VMA10 | VMA10 (VACUOLAR MEMBRANE ATPASE 10) | chr3:150011-151538 REVERSE
contig04332	128	8	17.46	Arath7.cdna	gnl|Arath7|AT4G00100.1	733	2e-63	240	| Symbols: RPS13, PFL2, ATRPS13A | ATRPS13A (RIBOSOMAL PROTEIN S13A); structural constituent of ribosome | chr4:37084-38312 FORWARD
contig04335	134	8	15.04	Arath7.cdna	gnl|Arath7|AT1G48830.1	891	2e-57	220	| Symbols: | 40S ribosomal protein S7 (RPS7A) | chr1:18063310-18064970 REVERSE
contig04340	219	8	32.64	Arath7.cdna	gnl|Arath7|AT4G30010.1	671	1e-121	434	| Symbols: | similar to fiber protein Fb15 [Gossypium barbadense] (GB:AAP34362.1) | chr4:14672838-14674150 FORWARD
contig04353	167	8	8.61	Arath7.cdna	gnl|Arath7|AT4G02290.1	1939	2e-27	121	| Symbols: | glycosyl hydrolase family 9 protein | chr4:1002394-1005253 REVERSE
contig04365	145	8	15.69	Arath7.cdna	gnl|Arath7|AT3G62530.1	924	2e-51	200	| Symbols: | PBS lyase HEAT-like repeat-containing protein | chr3:23143114-23144274 FORWARD
contig04371	266	8	31.37	Arath7.cdna	gnl|Arath7|AT4G25740.1	848	4e-147	519	| Symbols: | 40S ribosomal protein S10 (RPS10A) | chr4:13107259-13108836 REVERSE
contig04469	144	8	6.78	Arath7.cdna	gnl|Arath7|AT2G43970.1	2125	5e-74	276	| Symbols: | La domain-containing protein | chr2:18212311-18215294 REVERSE
contig04509	168	8	16.73	Arath7.cdna	gnl|Arath7|AT4G03280.1	1004	1e-81	301	| Symbols: PGR1, PETC | PETC (PHOTOSYNTHETIC ELECTRON TRANSFER C) | chr4:1440146-1441863 FORWARD
contig04549	134	8	9.34	Arath7.cdna	gnl|Arath7|AT4G39330.1	1435	4e-71	266	| Symbols: | mannitol dehydrogenase, putative | chr4:18291212-18293068 FORWARD
contig04585	228	8	11.49	Arath7.cdna	gnl|Arath7|AT5G35360.1	1984	6e-118	422	| Symbols: CAC2 | CAC2 (acetyl co-enzyme A carboxylase biotin carboxylase subunit) | chr5:13601388-13605726 FORWARD
contig04656	209	8	13.91	Arath7.cdna	gnl|Arath7|AT3G51240.1	1503	2e-98	357	| Symbols: TT6, F3H, F3'H | F3H (TRANSPARENT TESTA 6); naringenin 3-dioxygenase | chr3:19036243-19037918 FORWARD
contig04680	178	8	3.93	Arath7.cdna	gnl|Arath7|AT5G13630.1	4524	3e-97	353	| Symbols: CCH, CHLH, CCH1, GUN5 | GUN5 (GENOMES UNCOUPLED 5) | chr5:4387337-4392230 REVERSE
contig04706	120	8	6.88	Arath7.cdna	gnl|Arath7|AT1G09210.1	1745	9e-63	238	| Symbols: | calreticulin 2 (CRT2) | chr1:2972844-2976752 REVERSE
contig04712	183	8	10.41	Arath7.cdna	gnl|Arath7|AT4G20360.1	1758	9e-98	355	| Symbols: AtRab8D, AtRABE1b | AtRABE1b/AtRab8D (Arabidopsis Rab GTPase homolog E1b); translation elongation factor | chr4:10989963-10991720 FORWARD
contig04762	213	8	38.73	Arath7.cdna	gnl|Arath7|AT4G21105.1	550	5e-109	392	| Symbols: | similar to hypothetical protein MtrDRAFT_AC137510g19v1 [Medicago truncatula] (GB:ABE81487.1) | chr4:11265662-11266982 FORWARD
contig04867	128	8	11.52	Arath7.cdna	gnl|Arath7|AT2G21160.1	1111	4e-65	246	| Symbols: | translocon-associated protein alpha (TRAP alpha) family protein | chr2:9075399-9077512 FORWARD
contig04924	202	8	10.72	Arath7.cdna	gnl|Arath7|AT2G19520.1	1884	2e-111	400	| Symbols: ACG1, MSI4, NFC4, NFC04, ATMSI4, FVE | FVE (FVE) | chr2:8463018-8466607 FORWARD
contig05001	229	8	16.75	Arath7.cdna	gnl|Arath7|AT5G54160.1	1367	2e-93	341	| Symbols: OMT1, ATOMT1 | ATOMT1 (O-METHYLTRANSFERASE 1) | chr5:21999222-22001589 FORWARD
contig05014	161	8	5.8	Arath7.cdna	gnl|Arath7|AT4G15560.1	2776	1e-71	268	| Symbols: DEF, CLA, DXS, DXPS2, CLA1 | CLA1 (CLOROPLASTOS ALTERADOS 1) | chr4:8883905-8887563 FORWARD
contig05059	194	8	45.43	Arath7.cdna	gnl|Arath7|AT1G55330.1	427	2e-80	297	| Symbols: ATAGP21, AGP21 | AGP21 (ARABINOGALACTAN PROTEIN 21) | chr1:20652131-20652557 REVERSE
contig05234	136	8	6.24	Arath7.cdna	gnl|Arath7|AT1G15500.1	2179	2e-67	254	| Symbols: | chloroplast ADP, ATP carrier protein, putative / ADP, ATP translocase, putative / adenine nucleotide translocase, putative | chr1:5326285-5328869 FORWARD
contig05670	218	8	11.71	Arath7.cdna	gnl|Arath7|AT1G68530.1	1861	6e-121	432	| Symbols: CER6, G2, POP1, CUT1 | CUT1 (CUTICULAR 1); acyltransferase | chr1:25716251-25718470 REVERSE
contig05687	223	8	7.92	Arath7.cdna	gnl|Arath7|AT5G12370.1	2815	5e-118	422	| Symbols: SEC10 | SEC10 (EXOCYST COMPLEX COMPONENT SEC10) | chr5:4002776-4008805 REVERSE
contig05973	124	8	18.62	Arath7.cdna	gnl|Arath7|AT4G27230.1	666	4e-37	153	| Symbols: | histone H2A, putative | chr4:13637345-13638425 REVERSE
contig06069	221	8	10.59	Arath7.cdna	gnl|Arath7|AT1G55490.1	2087	3e-113	406	| Symbols: LEN1, CPN60B | CPN60B (CHAPERONIN 60 BETA); ATP binding / protein binding / unfolded protein binding | chr1:20719229-20722831 REVERSE
contig06144	191	8	34.11	Arath7.cdna	gnl|Arath7|AT1G51400.1	560	2e-98	357	| Symbols: | photosystem II 5 kD protein | chr1:19055691-19056250 REVERSE
contig06224	127	8	14.13	Arath7.cdna	gnl|Arath7|AT5G40950.1	899	1e-52	204	| Symbols: | 50S ribosomal protein L27, chloroplast, putative (RPL27) | chr5:16428010-16429291 FORWARD
contig06513	238	8	8	Arath7.cdna	gnl|Arath7|AT4G18670.1	2976	2e-62	238	| Symbols: | leucine-rich repeat family protein / extensin family protein | chr4:10275472-10278502 REVERSE
contig06535	202	8	17.5	Arath7.cdna	gnl|Arath7|AT5G21090.1	1154	2e-77	287	| Symbols: | leucine-rich repeat protein, putative | chr5:7164614-7167257 FORWARD
contig06551	142	8	16.28	Arath7.cdna	gnl|Arath7|AT1G77080.2	872	9e-48	188	| Symbols: FLM, AGL27, MAF1 | MAF1 (MADS AFFECTING FLOWERING 1); transcription factor | chr1:28960531-28964990 FORWARD
contig06736	160	8	8.42	Arath7.cdna	gnl|Arath7|AT1G21750.1	1900	2e-82	303	| Symbols: ATPDIL1-1 | ATPDIL1-1 (PDI-LIKE 1-1); protein disulfide isomerase | chr1:7645689-7648830 FORWARD
contig06750	194	8	14.38	Arath7.cdna	gnl|Arath7|AT5G17770.1	1349	2e-102	371	| Symbols: CBR1, ATCBR | ATCBR (NADH:CYTOCHROME B5 REDUCTASE 1) | chr5:5864253-5866708 REVERSE
contig06809	212	8	11.64	Arath7.cdna	gnl|Arath7|AT1G01300.1	1822	1e-112	404	| Symbols: | aspartyl protease family protein | chr1:116943-118764 FORWARD
contig06918	160	8	19.12	Arath7.cdna	gnl|Arath7|AT3G53020.1	837	8e-76	281	| Symbols: RPL24B, RPL24, STV1 | STV1 (SHORT VALVE1); structural constituent of ribosome | chr3:19671495-19673003 REVERSE
contig06922	230	8	8.55	Arath7.cdna	gnl|Arath7|AT5G67360.1	2689	1e-118	424	| Symbols: ARA12 | ARA12; subtilase | chr5:26889117-26891805 REVERSE
contig06965	150	8	5.89	Arath7.cdna	gnl|Arath7|AT2G26730.1	2546	6e-52	202	| Symbols: | leucine-rich repeat transmembrane protein kinase, putative | chr2:11395485-11398719 FORWARD
contig07184	181	8	12.81	Arath7.cdna	gnl|Arath7|AT2G43360.1	1413	8e-95	345	| Symbols: BIOB, BIO2 | BIO2 (BIOTIN AUXOTROPH 2); biotin synthase | chr2:18017828-18020315 REVERSE
contig07299	204	8	24.26	Arath7.cdna	gnl|Arath7|AT1G27400.1	841	3e-110	396	| Symbols: | 60S ribosomal protein L17 (RPL17A) | chr1:9515122-9516927 FORWARD
contig07703	193	8	32.44	Arath7.cdna	gnl|Arath7|AT2G43550.1	595	8e-98	355	| Symbols: | trypsin inhibitor, putative | chr2:18080311-18080982 FORWARD
contig07873	177	8	21.56	Arath7.cdna	gnl|Arath7|AT3G01740.1	821	2e-92	337	| Symbols: | similar to unknown protein [Arabidopsis thaliana] (TAIR:AT5G14290.1); similar to conserved hypothetical protein [Medicago truncatula] (GB:ABE80353.1) | chr3:267828-268845 FORWARD
contig07905	268	8	13.6	Arath7.cdna	gnl|Arath7|AT1G11910.1	1970	4e-119	426	| Symbols: | aspartyl protease family protein | chr1:4016782-4020981 REVERSE
contig07965	101	8	5.85	Arath7.cdna	gnl|Arath7|AT5G62690.1	1726	5e-39	159	| Symbols: TUB2 | TUB2 (Tubulin beta-2); structural molecule | chr5:25198641-25200955 FORWARD
contig08033	249	8	25.05	Arath7.cdna	gnl|Arath7|AT3G59400.1	994	2e-133	474	| Symbols: GUN4 | GUN4 (Genomes uncoupled 4) | chr3:21959694-21960687 REVERSE
contig08050	123	8	12.2	Arath7.cdna	gnl|Arath7|AT1G18250.1	1008	1e-49	194	| Symbols: ATLP-1 | ATLP-1 (Arabidopsis thaumatin-like protein 1) | chr1:6276781-6278038 REVERSE
contig08053	158	8	18	Arath7.cdna	gnl|Arath7|AT3G46010.1	878	8e-73	272	| Symbols: ATADF, ATADF1, ADF1 | ADF1 (ACTIN DEPOLYMERIZING FACTOR 1) | chr3:16920348-16921805 REVERSE
contig08093	167	8	11.84	Arath7.cdna	gnl|Arath7|AT4G22890.4	1410	4e-81	299	| Symbols: | similar to unknown protein [Arabidopsis thaliana] (TAIR:AT4G11960.1); similar to Os03g0857400 [Oryza sativa (japonica cultivar-group)] (GB:NP_001051955.1); similar to Os08g0526300 [Oryza sativa (japonica cultivar-group)] (GB:NP_001062297.1); similar to hypothetical protein OSJNBa0003M24.13 [Oryza sativa (japonica cultivar-group)] (GB:AAQ56398.1); contains domain no description (G3D.2…
contig08105	117	8	11.05	Arath7.cdna	gnl|Arath7|AT2G36830.1	1059	2e-51	200	| Symbols: TIP1;1, GAMMA-TIP1, GAMMA-TIP | GAMMA-TIP (Tonoplast intrinsic protein (TIP) gamma); water channel | chr2:15452504-15453653 FORWARD
contig08108	141	8	8.56	Arath7.cdna	gnl|Arath7|AT1G74470.1	1648	8e-73	272	| Symbols: | geranylgeranyl reductase | chr1:27994826-27996667 FORWARD
contig08128	176	8	33.52	Arath7.cdna	gnl|Arath7|AT3G10860.1	525	7e-89	325	| Symbols: | ubiquinol-cytochrome C reductase complex ubiquinone-binding protein, putative / ubiquinol-cytochrome C reductase complex 8.2 kDa protein, putative | chr3:3399741-3400746 FORWARD
contig08129	131	8	7.04	Arath7.cdna	gnl|Arath7|AT1G68530.1	1861	3e-69	260	| Symbols: CER6, G2, POP1, CUT1 | CUT1 (CUTICULAR 1); acyltransferase | chr1:25716251-25718470 REVERSE
contig08131	222	8	14.3	Arath7.cdna	gnl|Arath7|AT1G32060.1	1552	6e-121	432	| Symbols: PRK | PRK (PHOSPHORIBULOKINASE); ATP binding / phosphoribulokinase/ protein binding | chr1:11532517-11534619 FORWARD
contig08141	229	8	16.42	Arath7.cdna	gnl|Arath7|AT4G16190.1	1395	3e-116	416	| Symbols: | cysteine proteinase, putative | chr4:9171482-9173120 FORWARD
contig08168	165	8	9.03	Arath7.cdna	gnl|Arath7|AT3G54920.1	1827	5e-74	276	| Symbols: PMR6 | PMR6 (POWDERY MILDEW RESISTANT 6); lyase/ pectate lyase | chr3:20356073-20359560 FORWARD
contig08172	119	8	15.68	Arath7.cdna	gnl|Arath7|AT2G32060.2	759	1e-46	184	| Symbols: | 40S ribosomal protein S12 (RPS12C) | chr2:13646093-13647447 REVERSE
contig08174	205	8	7.62	Arath7.cdna	gnl|Arath7|AT5G67360.1	2689	1e-103	375	| Symbols: ARA12 | ARA12; subtilase | chr5:26889117-26891805 REVERSE
contig08233	137	8	11.51	Arath7.cdna	gnl|Arath7|AT2G18440.1	1190	6e-61	232	| Symbols: GUT15 | GUT15 (GENE WITH UNSTABLE TRANSCRIPT 15) | chr2:8002811-8004000 REVERSE
contig08259	191	8	16.96	Arath7.cdna	gnl|Arath7|AT4G34670.1	1126	3e-48	190	| Symbols: | 40S ribosomal protein S3A (RPS3aB) | chr4:16548623-16550458 FORWARD
contig08264	117	8	15.23	Arath7.cdna	gnl|Arath7|AT4G28395.1	768	5e-61	232	| Symbols: ATA7 | ATA7 (Arabidopsis thaliana anther 7) | chr4:14043946-14044908 FORWARD
contig08269	164	8	8.38	Arath7.cdna	gnl|Arath7|AT1G24825.2	1958	7e-89	325	| Symbols: | other RNA | chr1:8775923-8777987 FORWARD
contig08276	159	8	19.68	Arath7.cdna	gnl|Arath7|AT5G38430.1	808	6e-86	315	| Symbols: | ribulose bisphosphate carboxylase small chain 1B / RuBisCO small subunit 1B (RBCS-1B) (ATS1B) | chr5:15401347-15402477 REVERSE
contig08300	231	8	33.29	Arath7.cdna	gnl|Arath7|AT2G32060.3	694	3e-52	204	| Symbols: | 40S ribosomal protein S12 (RPS12C) | chr2:13646122-13647257 REVERSE
contig08316	115	8	16.62	Arath7.cdna	gnl|Arath7|AT3G03150.1	692	2e-54	210	| Symbols: | similar to unknown protein [Arabidopsis thaliana] (TAIR:AT5G17165.1); similar to seed specific protein Bn15D1B [Brassica napus] (GB:AAP37967.1) | chr3:727561-729511 REVERSE
contig08323	133	8	9.3	Arath7.cdna	gnl|Arath7|AT5G47500.1	1430	1e-52	204	| Symbols: | pectinesterase family protein | chr5:19288186-19290110 REVERSE
contig08326	150	8	14.72	Arath7.cdna	gnl|Arath7|AT1G78630.1	1019	1e-68	258	| Symbols: EMB1473 | EMB1473 (EMBRYO DEFECTIVE 1473); structural constituent of ribosome | chr1:29580849-29582551 FORWARD
contig08346	149	8	9.04	Arath7.cdna	gnl|Arath7|AT3G19120.1	1648	3e-75	280	| Symbols: | similar to unknown protein [Arabidopsis thaliana] (TAIR:AT5G12010.1); similar to PREDICTED: similar to Kruppel-like factor 7 (ubiquitous) [Danio rerio] (GB:XP_696516.1) | chr3:6609418-6611065 REVERSE
contig08348	103	8	11.56	Arath7.cdna	gnl|Arath7|AT1G48830.1	891	9e-44	174	| Symbols: | 40S ribosomal protein S7 (RPS7A) | chr1:18063310-18064970 REVERSE
contig08361	138	8	17.72	Arath7.cdna	gnl|Arath7|AT3G17160.1	779	5e-46	182	| Symbols: | similar to unknown protein [Arabidopsis thaliana] (TAIR:AT1G47970.1); similar to hypothetical protein 244.t00012 [Entamoeba histolytica HM-1:IMSS] (GB:XP_650128.1); similar to Os01g0332900 [Oryza sativa (japonica cultivar-group)] (GB:NP_001042934.1) | chr3:5852158-5853086 FORWARD
contig08375	133	8	6.91	Arath7.cdna	gnl|Arath7|AT5G18670.1	1926	2e-70	264	| Symbols: BMY3 | BMY3 (beta-amylase 3); beta-amylase | chr5:6225958-6228134 FORWARD
contig08392	222	8	6.43	Arath7.cdna	gnl|Arath7|AT3G49670.1	3452	1e-81	301	| Symbols: BAM2 | BAM2 (big apical meristem 2); ATP binding / protein serine/threonine kinase | chr3:18428553-18432091 FORWARD
contig08413	222	8	14.12	Arath7.cdna	gnl|Arath7|AT2G45470.1	1572	1e-93	341	| Symbols: AGP8, FLA8 | FLA8 (Arabinogalactan protein 8) | chr2:18749614-18751185 REVERSE
contig08428	128	8	14.02	Arath7.cdna	gnl|Arath7|AT1G18720.1	913	2e-64	244	| Symbols: | similar to unknown protein [Arabidopsis thaliana] (TAIR:AT1G74440.1); similar to YGL010w-like protein [Picea mariana] (GB:AAC32136.1); contains InterPro domain Protein of unknown function DUF962; (InterPro:IPR009305) | chr1:6457813-6459743 REVERSE
contig08436	161	8	11.26	Arath7.cdna	gnl|Arath7|AT5G47500.1	1430	6e-83	305	| Symbols: | pectinesterase family protein | chr5:19288186-19290110 REVERSE
contig08440	157	8	8.19	Arath7.cdna	gnl|Arath7|AT1G52400.1	1916	5e-46	182	| Symbols: BGL1 | BGL1 (BETA-GLUCOSIDASE HOMOLOG 1); hydrolase, hydrolyzing O-glycosyl compounds | chr1:19518820-19521829 FORWARD
contig08446	200	8	7.13	Arath7.cdna	gnl|Arath7|AT4G26630.1	2805	5e-44	176	| Symbols: | GTP binding / RNA binding | chr4:13430533-13435776 REVERSE
contig08447	195	8	15.88	Arath7.cdna	gnl|Arath7|AT1G69120.1	1228	1e-103	375	| Symbols: AP1 | AP1 (APETALA1); DNA binding / transcription factor | chr1:25985993-25989976 REVERSE
contig08463	101	8	5.42	Arath7.cdna	gnl|Arath7|AT1G07940.1	1864	1e-42	170	| Symbols: | elongation factor 1-alpha / EF-1-alpha | chr1:2462950-2465501 REVERSE
contig08503	245	8	29.66	Arath7.cdna	gnl|Arath7|AT3G11510.1	826	9e-111	398	| Symbols: | 40S ribosomal protein S14 (RPS14B) | chr3:3623463-3624945 REVERSE
contig08513	215	8	11.54	Arath7.cdna	gnl|Arath7|AT5G57655.1	1863	7e-108	389	| Symbols: | xylose isomerase family protein | chr5:23364102-23367229 FORWARD
contig08544	233	8	21.94	Arath7.cdna	gnl|Arath7|AT4G29160.1	1062	7e-130	462	| Symbols: | SNF7 family protein | chr4:14380759-14382672 FORWARD
contig08549	212	8	8.61	Arath7.cdna	gnl|Arath7|AT1G78570.1	2463	6e-96	349	| Symbols: RHM1, ROL1 | RHM1/ROL1 (RHAMNOSE BIOSYNTHESIS1); UDP-glucose 4,6-dehydratase/ catalytic | chr1:29554542-29557331 FORWARD
contig08572	135	8	18.37	Arath7.cdna	gnl|Arath7|AT2G27385.1	735	2e-60	230	| Symbols: | similar to unknown protein [Arabidopsis thaliana] (TAIR:AT5G22430.1) | chr2:11723574-11724408 REVERSE
contig08602	206	8	25.75	Arath7.cdna	gnl|Arath7|AT1G04270.1	800	5e-84	309	| Symbols: RPS15 | RPS15 (RIBOSOMAL PROTEIN S15); structural constituent of ribosome | chr1:1141603-1143052 REVERSE
contig08619	166	8	8.93	Arath7.cdna	gnl|Arath7|AT5G62390.1	1859	2e-52	204	| Symbols: ATBAG7 | ATBAG7 (ARABIDOPSIS THALIANA BCL-2-ASSOCIATED ATHANOGENE 7); calmodulin binding | chr5:25069204-25071515 REVERSE
contig08689	164	8	7.96	Arath7.cdna	gnl|Arath7|AT3G02470.2	2061	3e-54	210	| Symbols: SAMDC | SAMDC (S-ADENOSYLMETHIONINE DECARBOXYLASE); adenosylmethionine decarboxylase | chr3:509428-511583 FORWARD
contig08725	147	8	6.31	Arath7.cdna	gnl|Arath7|AT5G25100.1	2328	1e-71	268	| Symbols: | endomembrane protein 70, putative | chr5:8648106-8651140 REVERSE
contig08726	115	8	5.82	Arath7.cdna	gnl|Arath7|AT5G08670.1	1976	3e-22	103	| Symbols: | ATP synthase beta chain 1, mitochondrial | chr5:2818118-2821177 REVERSE
contig08728	190	8	11.48	Arath7.cdna	gnl|Arath7|AT3G19760.1	1655	3e-85	313	| Symbols: | eukaryotic translation initiation factor 4A, putative / eIF-4A, putative / DEAD box RNA helicase, putative | chr3:6863719-6866599 FORWARD
contig08740	195	8	26.75	Arath7.cdna	gnl|Arath7|AT1G08880.1	729	2e-86	317	| Symbols: | histone H2A, putative | chr1:2846952-2847784 REVERSE
contig08747	185	8	12.5	Arath7.cdna	gnl|Arath7|AT4G01850.1	1480	3e-42	170	| Symbols: SAM-2, MAT2 | MAT2/SAM-2 (S-adenosylmethionine synthetase 2); methionine adenosyltransferase | chr4:796097-798286 REVERSE
contig08767	143	8	6.53	Arath7.cdna	gnl|Arath7|AT5G22510.1	2191	0.24	34.2	| Symbols: | beta-fructofuranosidase, putative / invertase, putative / saccharase, putative / beta-fructosidase, putative | chr5:7474813-7477944 REVERSE
contig00044	213	7	10.88	Arath7.cdna	gnl|Arath7|AT1G24825.2	1958	2e-56	218	| Symbols: | other RNA | chr1:8775923-8777987 FORWARD
contig00085	163	7	6.68	Arath7.cdna	gnl|Arath7|AT4G34110.1	2440	4e-78	289	| Symbols: PAB2 | PAB2 (POLY(A)-BINDING PROTEIN 2); RNA binding | chr4:16336392-16340102 FORWARD
contig00097	125	7	7.18	Arath7.cdna	gnl|Arath7|AT5G62700.1	1741	5e-46	182	| Symbols: TUB3 | TUB3 (Tubulin beta-3); structural molecule | chr5:25201624-25203937 FORWARD
contig00111	183	7	6.4	Arath7.cdna	gnl|Arath7|AT2G43800.1	2861	2e-30	131	| Symbols: | formin homology 2 domain-containing protein / FH2 domain-containing protein | chr2:18152798-18155974 FORWARD
contig00142	169	7	27.84	Arath7.cdna	gnl|Arath7|AT2G20260.1	607	3e-91	333	| Symbols: PSAE-2 | PSAE-2 (photosystem I subunit E-2) | chr2:8743815-8744848 FORWARD
contig00147	191	7	1.59	Arath7.cdna	gnl|Arath7|AT1G55860.1	12017	1e-93	341	| Symbols: UPL1 | UPL1 (UBIQUITIN-PROTEIN LIGASE 1); ubiquitin-protein ligase | chr1:20883132-20899059 REVERSE
contig00184	175	7	21.96	Arath7.cdna	gnl|Arath7|AT5G23740.1	797	4e-19	93.7	| Symbols: RPS11-BETA | RPS11-BETA (RIBOSOMAL PROTEIN S11-BETA); structural constituent of ribosome | chr5:8008043-8009439 REVERSE
contig00190	114	7	14.92	Arath7.cdna	gnl|Arath7|AT1G22780.1	764	2e-54	210	| Symbols: RPS18A, PFL1, PFL | PFL (POINTED FIRST LEAVES); structural constituent of ribosome | chr1:8067853-8069331 FORWARD
contig00230	143	7	23.95	Arath7.cdna	gnl|Arath7|AT2G19740.1	597	1e-34	145	| Symbols: | 60S ribosomal protein L31 (RPL31A) | chr2:8520595-8521601 FORWARD
contig00237	109	7	4.01	Arath7.cdna	gnl|Arath7|AT3G02030.1	2720	4e-52	202	| Symbols: | hydrolase, alpha/beta fold family protein | chr3:344954-348854 FORWARD
contig00246	107	7	7.53	Arath7.cdna	gnl|Arath7|AT5G01600.1	1421	4e-55	212	| Symbols: ATFER1 | ATFER1 (ferretin 1); ferric iron binding | chr5:227950-230048 REVERSE
contig00273	141	7	9.09	Arath7.cdna	gnl|Arath7|AT1G32060.1	1552	3e-75	280	| Symbols: PRK | PRK (PHOSPHORIBULOKINASE); ATP binding / phosphoribulokinase/ protein binding | chr1:11532517-11534619 FORWARD
contig00337	221	7	5.73	Arath7.cdna	gnl|Arath7|AT1G02730.1	3854	1e-118	424	| Symbols: CSLD5, ATCSLD5 | ATCSLD5 (Cellulose synthase-like D5); cellulose synthase | chr1:594573-598657 REVERSE
contig00358	146	7	10.81	Arath7.cdna	gnl|Arath7|AT5G24020.1	1351	0.08	36.2	| Symbols: ARC11, ATMIND1, MIND | MIND (ACCUMULATION AND REPLICATION OF CHLOROPLAST 11) | chr5:8116683-8118033 FORWARD
contig00406	142	7	12.49	Arath7.cdna	gnl|Arath7|AT4G02580.1	1137	8e-76	281	| Symbols: | NADH-ubiquinone oxidoreductase 24 kDa subunit, putative | chr4:1134467-1137156 FORWARD
contig00410	137	7	35.58	Arath7.cdna	gnl|Arath7|AT4G31985.1	385	3e-72	270	| Symbols: | 60S ribosomal protein L39 (RPL39C) | chr4:15469901-15470565 FORWARD
contig00437	224	7	11.08	Arath7.cdna	gnl|Arath7|AT3G52990.1	2021	8e-111	398	| Symbols: | pyruvate kinase, putative | chr3:19659858-19663486 FORWARD
contig00440	101	7	7.61	Arath7.cdna	gnl|Arath7|AT3G61870.2	1327	2e-47	186	| Symbols: | similar to conserved hypothetical protein [Medicago truncatula] (GB:ABE93513.1) | chr3:22913613-22915034 FORWARD
contig00470	139	7	16.59	Arath7.cdna	gnl|Arath7|AT3G03920.1	838	1e-37	155	| Symbols: | Gar1 RNA-binding region family protein | chr3:1009002-1010487 REVERSE
contig00489	171	7	6.72	Arath7.cdna	gnl|Arath7|AT1G45130.1	2546	0.095	36.2	| Symbols: | beta-galactosidase, putative / lactase, putative | chr1:17067692-17071702 FORWARD
contig00501	167	7	21.74	Arath7.cdna	gnl|Arath7|AT4G28395.1	768	2e-80	297	| Symbols: ATA7 | ATA7 (Arabidopsis thaliana anther 7) | chr4:14043946-14044908 FORWARD
contig00515	155	7	9.07	Arath7.cdna	gnl|Arath7|AT3G59970.2	1708	1e-71	268	| Symbols: MTHFR1 | MTHFR1 (METHYLENETETRAHYDROFOLATE REDUCTASE 1); methylenetetrahydrofolate reductase (NADPH) | chr3:22162198-22165460 FORWARD
contig00528	174	7
contig00589	166	7	19.1	Arath7.cdna	gnl|Arath7|AT5G20160.2	869	4e-90	329	| Symbols: | ribosomal protein L7Ae/L30e/S12e/Gadd45 family protein | chr5:6803784-6805197 REVERSE
contig00629	121	7	20.86	Arath7.cdna	gnl|Arath7|AT2G23090.1	580	9e-63	238	| Symbols: | similar to hypothetical protein [Cicer arietinum] (GB:CAA10129.1) | chr2:9836530-9837490 REVERSE
contig00692	164	7	7.08	Arath7.cdna	gnl|Arath7|AT5G28540.1	2316	6e-80	295	| Symbols: | luminal binding protein 1 (BiP-1) (BP1) | chr5:10540464-10543379 REVERSE
contig00714	255	7	32.69	Arath7.cdna	gnl|Arath7|AT1G03600.1	780	4e-125	446	| Symbols: | photosystem II family protein | chr1:898875-899654 FORWARD
contig00722	174	7	22.99	Arath7.cdna	gnl|Arath7|AT1G56220.3	757	3e-88	323	| Symbols: | dormancy/auxin associated family protein | chr1:21047014-21048403 FORWARD
contig00738	175	7	12.86	Arath7.cdna	gnl|Arath7|AT3G63410.1	1361	2e-95	347	| Symbols: VTE3, APG1 | APG1 (ALBINO OR PALE GREEN MUTANT 1); methyltransferase | chr3:23426564-23428094 REVERSE
contig00743	103	7	7.81	Arath7.cdna	gnl|Arath7|AT1G62380.1	1318	8e-32	135	| Symbols: ATACO2, ACO2 | ACO2 (ACC OXIDASE 2) | chr1:23085835-23087918 FORWARD
contig00754	166	7	54.79	Arath7.cdna	gnl|Arath7|ATCG00330.1	303	9e-33	139	| Symbols: RPS14 | 30S chloroplast ribosomal protein S14 | chrC:36938-37240 REVERSE
contig00762	131	7	6.9	Arath7.cdna	gnl|Arath7|AT4G37930.1	1899	3e-69	260	| Symbols: STM, SHMT1, SHM1 | SHM1 (SERINE HYDROXYMETHYLTRANSFERASE 1); glycine hydroxymethyltransferase | chr4:17831725-17834921 REVERSE
contig00764	179	7	9.23	Arath7.cdna	gnl|Arath7|AT3G19820.1	1940	8e-98	355	| Symbols: DIM, EVE1, DW1, DIM1, CBB1, DWF1 | DWF1 (DIMINUTO 1); catalytic | chr3:6879623-6881658 REVERSE
contig00773	232	7	30.85	Arath7.cdna	gnl|Arath7|AT3G51600.1	752	2e-121	434	| Symbols: LTP5 | LTP5 (LIPID TRANSFER PROTEIN 5); lipid transporter | chr3:19149373-19150231 REVERSE
contig00788	189	7	10.61	Arath7.cdna	gnl|Arath7|AT1G56110.1	1782	1e-103	375	| Symbols: NOP56 | NOP56 (ARABIDOPSIS HOMOLOG OF NUCLEOLAR PROTEIN NOP56) | chr1:20988054-20990616 REVERSE
contig00798	153	7	10.24	Arath7.cdna	gnl|Arath7|AT5G37600.1	1494	6e-80	295	| Symbols: ATGSR1 | ATGSR1 (Arabidopsis thaliana glutamine synthase clone R1); glutamate-ammonia ligase | chr5:14950566-14953071 REVERSE
contig00823	200	7	24.81	Arath7.cdna	gnl|Arath7|AT3G58680.1	806	2e-105	381	| Symbols: MBF1B, ATMBF1B | ATMBF1B/MBF1B (MULTIPROTEIN BRIDGING FACTOR 1B); DNA binding / transcription coactivator | chr3:21718253-21719888 FORWARD
contig00862	151	7	11.6	Arath7.cdna	gnl|Arath7|AT5G47210.2	1302	9e-79	291	| Symbols: | nuclear RNA-binding protein, putative | chr5:19186249-19188490 REVERSE
contig00886	152	7	15.14	Arath7.cdna	gnl|Arath7|AT2G18230.1	1004	3e-69	260	| Symbols: ATPPA2 | inorganic pyrophosphatase (soluble) (PPA) / pyrophosphate phospho-hydrolase / PPase | chr2:7939005-7941411 REVERSE
contig00887	153	7	8.21	Arath7.cdna	gnl|Arath7|AT5G57655.1	1863	1e-74	278	| Symbols: | xylose isomerase family protein | chr5:23364102-23367229 FORWARD
contig00960	134	7	18.59	Arath7.cdna	gnl|Arath7|AT2G19730.2	721	3e-59	226	| Symbols: | structural constituent of ribosome | chr2:8518589-8520303 FORWARD
contig00981	146	7	20.74	Arath7.cdna	gnl|Arath7|AT1G48350.1	704	3e-78	289	| Symbols: | ribosomal protein L18 family protein | chr1:17870873-17872010 FORWARD
contig00991	139	7	10.65	Arath7.cdna	gnl|Arath7|AT4G09000.1	1305	2e-57	220	| Symbols: GF14 CHI | GRF1 (GENERAL REGULATORY FACTOR 1); protein phosphorylated amino acid binding | chr4:5775207-5777478 FORWARD
contig00994	168	7	19.27	Arath7.cdna	gnl|Arath7|AT1G08830.1	872	2e-86	317	| Symbols: CSD1 | CSD1 (copper/zinc superoxide dismutase 1); copper, zinc superoxide dismutase | chr1:2827064-2829318 FORWARD
contig01022	129	7	5.41	Arath7.cdna	gnl|Arath7|AT5G62190.1	2384	2e-63	240	| Symbols: PRH75 | PRH75 (plant RNA helicase 75); ATP-dependent helicase | chr5:24997494-25001199 REVERSE
contig01029	154	7	21.36	Arath7.cdna	gnl|Arath7|AT2G19730.2	721	2e-76	283	| Symbols: | structural constituent of ribosome | chr2:8518589-8520303 FORWARD
contig01042	159	7	28.44	Arath7.cdna	gnl|Arath7|AT2G23930.1	559	1e-74	278	| Symbols: SNRNP-G | small nuclear ribonucleoprotein G, putative / snRNP-G, putative / Sm protein G, putative | chr2:10189331-10190320 FORWARD
contig01054	153	7	13.95	Arath7.cdna	gnl|Arath7|AT5G10360.1	1097	5e-74	276	| Symbols: EMB3010 | EMB3010 (EMBRYO DEFECTIVE 3010); structural constituent of ribosome | chr5:3258475-3260230 REVERSE
contig01056	156	7	7.8	Arath7.cdna	gnl|Arath7|AT5G46110.3	2000	9e-82	301	| Symbols: TPT, APE2 | APE2 (ACCLIMATION OF PHOTOSYNTHESIS TO ENVIRONMENT); triose-phosphate transporter | chr5:18714477-18717883 FORWARD
contig01122	167	7	11.25	Arath7.cdna	gnl|Arath7|AT3G24480.1	1485	2e-52	204	| Symbols: | leucine-rich repeat family protein / extensin family protein | chr3:8901161-8902645 REVERSE
contig01170	164	7	6.37	Arath7.cdna	gnl|Arath7|AT5G51750.1	2575	7e-89	325	| Symbols: | subtilase family protein | chr5:21037433-21040007 FORWARD
contig01175	185	7	15.33	Arath7.cdna	gnl|Arath7|AT1G22970.1	1207	5e-96	349	| Symbols: | similar to unknown protein [Arabidopsis thaliana] (TAIR:AT1G71150.1); similar to Os05g0554500 [Oryza sativa (japonica cultivar-group)] (GB:NP_001056270.1); similar to unknown protein [Oryza sativa (japonica cultivar-group)] (GB:AAT58733.1) | chr1:8130705-8132197 REVERSE
contig01242	125	7	7.28	Arath7.cdna	gnl|Arath7|AT1G48030.1	1717	9e-66	248	| Symbols: | dihydrolipoamide dehydrogenase 1, mitochondrial / lipoamide dehydrogenase 1 (MTLPD1) | chr1:17720808-17722810 REVERSE
contig01249	184	7	5.06	Arath7.cdna	gnl|Arath7|AT5G05170.1	3639	9e-101	365	| Symbols: CESA3, IXR1, ATCESA3, ATH-B, CEV1 | CESA3 (CELLULASE SYNTHASE 3); cellulose synthase/ transferase, transferring glycosyl groups | chr5:1530175-1535415 REVERSE
contig01263	155	7	41.78	Arath7.cdna	gnl|Arath7|AT3G07230.1	371	2e-83	307	| Symbols: | wound-responsive protein-related | chr3:2299780-2300273 FORWARD
contig01274	161	7	13.23	Arath7.cdna	gnl|Arath7|AT5G24420.1	1217	9e-79	291	| Symbols: | glucosamine/galactosamine-6-phosphate isomerase-related | chr5:8336617-8338011 REVERSE
contig01279	228	7	18.52	Arath7.cdna	gnl|Arath7|AT2G18160.1	1231	2e-108	391	| Symbols: ATBZIP2, GBF5 | GBF5 (G-box binding factor 5); DNA binding / transcription factor | chr2:7905094-7906324 REVERSE
contig01306	137	7	18.56	Arath7.cdna	gnl|Arath7|AT2G40510.1	738	9e-54	208	| Symbols: | 40S ribosomal protein S26 (RPS26A) | chr2:16925513-16926966 FORWARD
contig01319	194	7	22.53	Arath7.cdna	gnl|Arath7|AT1G18540.1	861	2e-102	371	| Symbols: | 60S ribosomal protein L6 (RPL6A) | chr1:6377314-6378573 REVERSE
contig01324	139	7	3.55	Arath7.cdna	gnl|Arath7|AT4G32410.1	3912	7e-67	252	| Symbols: CESA1, RSW1 | CESA1 (CELLULASE SYNTHASE 1); transferase, transferring glycosyl groups | chr4:15640626-15646671 REVERSE
contig01338	118	7
contig01356	164	7	7.6	Arath7.cdna	gnl|Arath7|AT2G25970.1	2157	7e-89	325	| Symbols: | KH domain-containing protein | chr2:11078729-11082747 REVERSE
contig01390	172	7	6.06	Arath7.cdna	gnl|Arath7|AT3G45140.1	2837	1e-93	341	| Symbols: ATLOX2, LOX2 | LOX2 (LIPOXYGENASE 2) | chr3:16536395-16540337 FORWARD
contig01398	111	7	6.71	Arath7.cdna	gnl|Arath7|AT1G12330.1	1655	5e-55	212	| Symbols: | similar to unknown protein [Arabidopsis thaliana] (TAIR:AT5G12900.1); similar to Peptidase M14, carboxypeptidase A [Medicago truncatula] (GB:ABE94280.1); contains domain TNF receptor-like (SSF57586) | chr1:4194656-4196747 FORWARD
contig01420	189	7	12.43	Arath7.cdna	gnl|Arath7|AT1G66430.1	1520	1e-84	311	| Symbols: | pfkB-type carbohydrate kinase family protein | chr1:24781934-24784292 FORWARD
contig01424	190	7	13.87	Arath7.cdna	gnl|Arath7|AT4G34590.1	1370	4e-97	353	| Symbols: ATBZIP11, ATB2, BZIP11, GBF6 | GBF6 (G-box binding factor 6); DNA binding / transcription factor | chr4:16521866-16523235 FORWARD
contig01429	135	7	8.93	Arath7.cdna	gnl|Arath7|AT1G53240.1	1512	5e-55	212	| Symbols: | malate dehydrogenase (NAD), mitochondrial | chr1:19858283-19860605 REVERSE
contig01461	126	7	14.65	Arath7.cdna	gnl|Arath7|AT3G07480.1	860	2e-66	250	| Symbols: | electron carrier/ iron ion binding | chr3:2388958-2389817 FORWARD
contig01474	203	7	30.85	Arath7.cdna	gnl|Arath7|AT2G06925.1	658	2e-105	381	| Symbols: ATSPLA2-ALPHA, PLA2-ALPHA | ATSPLA2-ALPHA/PLA2-ALPHA (PHOSPHOLIPASE A2-ALPHA); phospholipase A2 | chr2:2842350-2843298 REVERSE
contig01488	118	7	13.42	Arath7.cdna	gnl|Arath7|AT1G12090.1	879	1e-61	234	| Symbols: ELP | ELP (EXTENSIN-LIKE PROTEIN); lipid binding | chr1:4089845-4090723 REVERSE
contig01496	160	7	4.6	Arath7.cdna	gnl|Arath7|AT4G33010.1	3478	2e-86	317	| Symbols: | glycine dehydrogenase (decarboxylating), putative / glycine decarboxylase, putative / glycine cleavage system P-protein, putative | chr4:15926673-15931335 REVERSE
contig01498	231	7	23.05	Arath7.cdna	gnl|Arath7|AT2G47730.1	1002	3e-126	450	| Symbols: GST6, ATGSTF5, GSTF8, ATGSTF8 | ATGSTF8 (GLUTATHIONE S-TRANSFERASE 8); glutathione transferase | chr2:19565270-19566533 FORWARD
contig01507	228	7	18.28	Arath7.cdna	gnl|Arath7|AT4G17040.1	1247	6e-127	452	| Symbols: | ATP-dependent Clp protease proteolytic subunit, putative | chr4:9585724-9589381 REVERSE
contig01528	174	7	8.79	Arath7.cdna	gnl|Arath7|AT1G48620.1	1979	4e-84	309	| Symbols: | histone H1/H5 family protein | chr1:17977365-17980057 REVERSE
contig01529	168	7	5.99	Arath7.cdna	gnl|Arath7|AT3G09840.1	2804	3e-91	333	| Symbols: ATCDC48, CDC48A, CDC48 | CDC48 (CELL DIVISION CYCLE 48); ATPase | chr3:3019345-3023057 FORWARD
contig01546	259	7	23.61	Arath7.cdna	gnl|Arath7|AT3G26510.4	1097	2e-133	474	| Symbols: | octicosapeptide/Phox/Bem1p (PB1) domain-containing protein | chr3:9712377-9713896 REVERSE
contig01557	159	7	11.53	Arath7.cdna	gnl|Arath7|AT1G33430.1	1379	6e-86	315	| Symbols: | galactosyltransferase family protein | chr1:12124343-12126449 REVERSE
contig01561	154	7	21.78	Arath7.cdna	gnl|Arath7|AT4G19430.1	707	3e-66	250	| Symbols: | unknown protein | chr4:10598456-10599162 REVERSE
contig01582	228	7	43.68	Arath7.cdna	gnl|Arath7|AT3G08610.1	522	6e-127	452	| Symbols: | similar to hypothetical protein MtrDRAFT_AC136139g5v1 [Medicago truncatula] (GB:ABE93033.1) | chr3:2615432-2616809 REVERSE
contig01595	209	7	11.6	Arath7.cdna	gnl|Arath7|AT1G19920.1	1801	1e-112	404	| Symbols: ASA1, APS2 | APS2 (ATP SULFURYLASE PRECURSOR) | chr1:6914604-6916796 REVERSE
contig01605	155	7	5.58	Arath7.cdna	gnl|Arath7|AT4G15560.1	2776	2e-79	293	| Symbols: DEF, CLA, DXS, DXPS2, CLA1 | CLA1 (CLOROPLASTOS ALTERADOS 1) | chr4:8883905-8887563 FORWARD
contig01612	112	7	3.78	Arath7.cdna	gnl|Arath7|AT1G79920.1	2963	7e-54	208	| Symbols: | heat shock protein 70, putative / HSP70, putative | chr1:30063525-30067637 REVERSE
contig01650	154	7	15.22	Arath7.cdna	gnl|Arath7|AT5G10480.1	1012	6e-83	305	| Symbols: PEP, PAS2 | PAS2 (PASTICCINO 2) | chr5:3297805-3300152 REVERSE
contig01651	207	7	28.24	Arath7.cdna	gnl|Arath7|AT5G57123.1	733	2e-99	361	| Symbols: | similar to unknown protein [Arabidopsis thaliana] (TAIR:AT4G29905.1); similar to conserved hypothetical protein [Medicago truncatula] (GB:ABD28467.1); contains domain Glucocorticoid receptor-like (DNA-binding domain) (SSF57716) | chr5:23144148-23144880 REVERSE
contig01652	132	7	5.42	Arath7.cdna	gnl|Arath7|AT2G29630.2	2435	3e-69	260	| Symbols: | thiamine biosynthesis family protein / thiC family protein | chr2:12674111-12677388 FORWARD
contig01667	150	7	9.23	Arath7.cdna	gnl|Arath7|AT4G23800.1	1626	1e-80	297	| Symbols: | high mobility group (HMG1/2) family protein | chr4:12390177-12392720 FORWARD
contig01754	241	7	13.72	Arath7.cdna	gnl|Arath7|AT3G18780.2	1756	1e-60	232	| Symbols: DER1, LSR2, ENL2, ACT2 | ACT2 (ACTIN 2); structural constituent of cytoskeleton | chr3:6474848-6477210 FORWARD
contig01789	160	7	18.2	Arath7.cdna	gnl|Arath7|AT1G12090.1	879	2e-83	307	| Symbols: ELP | ELP (EXTENSIN-LIKE PROTEIN); lipid binding | chr1:4089845-4090723 REVERSE
contig01803	186	7	8.3	Arath7.cdna	gnl|Arath7|ATCG01010.1	2241	1e-34	145	| Symbols: NDHF | Chloroplast encoded NADH dehydrogenase unit. | chrC:110398-112638 REVERSE
contig01818	112	7	10.37	Arath7.cdna	gnl|Arath7|AT5G58420.1	1080	1e-55	214	| Symbols: | 40S ribosomal protein S4 (RPS4D) | chr5:23636732-23638320 FORWARD
contig01819	153	7	13.9	Arath7.cdna	gnl|Arath7|AT5G13180.1	1101	2e-82	303	| Symbols: ANAC083 | ANAC083 (Arabidopsis NAC domain containing protein 83); transcription factor | chr5:4196575-4197851 FORWARD
contig01843	122	7	6.59	Arath7.cdna	gnl|Arath7|AT1G31970.1	1852	6e-64	242	| Symbols: | DEAD/DEAH box helicase, putative | chr1:11479846-11482870 FORWARD
contig01868	233	7	11.46	Arath7.cdna	gnl|Arath7|AT5G61790.1	2034	4e-125	446	| Symbols: | calnexin 1 (CNX1) | chr5:24844328-24847017 REVERSE
contig01874	177	7	48.76	Arath7.cdna	gnl|Arath7|ATCG00440.1	363	5e-96	349	| Symbols: NDHC | Encodes NADH dehydrogenase D3 subunit of the chloroplast NAD(P)H dehydrogenase complex | chrC:50001-50363 REVERSE
contig01897	145	7	6.74	Arath7.cdna	gnl|Arath7|AT5G52920.1	2150	1e-77	287	| Symbols: | pyruvate kinase, putative | chr5:21480764-21484106 FORWARD
contig01915	231	7	23.69	Arath7.cdna	gnl|Arath7|AT4G17600.1	975	1e-38	159	| Symbols: LIL3:1 | LIL3:1; transcription factor | chr4:9803718-9804859 FORWARD
contig01936	133	7	7.08	Arath7.cdna	gnl|Arath7|AT1G75940.1	1878	2e-70	264	| Symbols: ATA27 | ATA27 (Arabidopsis thaliana anther 27); hydrolase, hydrolyzing O-glycosyl compounds | chr1:28514829-28517945 FORWARD
contig01948	107	7	9.34	Arath7.cdna	gnl|Arath7|AT3G16240.1	1145	4e-55	212	| Symbols: TIP2;1, DELTA-TIP1, AQP1, ATTIP2;1, DELTA-TIP | DELTA-TIP (delta tonoplast integral protein); water channel | chr3:5505410-5507056 FORWARD
contig01982	149	7	4.97	Arath7.cdna	gnl|Arath7|AT1G79930.1	2997	3e-72	270	| Symbols: HSP91 | HSP91 (Heat shock protein 91) | chr1:30068371-30072440 REVERSE
contig02002	134	7	4.77	Arath7.cdna	gnl|Arath7|AT3G15730.1	2810	4e-71	266	| Symbols: PLD, PLDALPHA1 | PLDALPHA1 (PHOSPHOLIPASE D ALPHA 1); phospholipase D | chr3:5330329-5333752 FORWARD
contig02024	136	7	100	Arath7.cdna	gnl|Arath7|AT2G40205.1	116	1e-06	52	| Symbols: | 60S ribosomal protein L41 (RPL41C) | chr2:16799395-16799609 REVERSE
contig02027	169	7	6.26	Arath7.cdna	gnl|Arath7|AT3G57520.3	2699	2e-77	287	| Symbols: ATSIP2 | ATSIP2 (ARABIDOPSIS THALIANA SEED IMBIBITION 2); hydrolase, hydrolyzing O-glycosyl compounds | chr3:21299742-21304135 REVERSE
contig02032	178	7	23.67	Arath7.cdna	gnl|Arath7|AT3G51600.1	752	1e-96	351	| Symbols: LTP5 | LTP5 (LIPID TRANSFER PROTEIN 5); lipid transporter | chr3:19149373-19150231 REVERSE
contig02040	173	7	18.46	Arath7.cdna	gnl|Arath7|AT5G63310.1	937	3e-94	343	| Symbols: NDPK1A, NDPK IA IA, NDPK IA, NDPK2 | NDPK2 (NUCLEOSIDE DIPHOSPHATE KINASE 2); ATP binding / nucleoside diphosphate kinase | chr5:25389130-25391087 REVERSE
contig02044	151	7	20.97	Arath7.cdna	gnl|Arath7|AT2G05220.1	720	2e-60	230	| Symbols: | 40S ribosomal protein S17 (RPS17B) | chr2:1894571-1896033 REVERSE
contig02052	128	7	17.66	Arath7.cdna	gnl|Arath7|AT4G29030.1	725	2e-67	254	| Symbols: | glycine-rich protein | chr4:14307255-14307979 FORWARD
contig02089	207	7	6.68	Arath7.cdna	gnl|Arath7|AT1G68560.1	3100	2e-114	410	| Symbols: ATXYL1, XYL1 | ATXYL1/XYL1 (ALPHA-XYLOSIDASE 1); alpha-N-arabinofuranosidase/ hydrolase, hydrolyzing O-glycosyl compounds / xylan 1,4-beta-xylosidase | chr1:25737845-25741659 REVERSE
contig02096	120	7	15.69	Arath7.cdna	gnl|Arath7|AT2G41420.1	765	5e-24	109	| Symbols: | proline-rich family protein | chr2:17273555-17275102 REVERSE
contig02116	202	7	12.95	Arath7.cdna	gnl|Arath7|AT1G16610.1	1560	5e-90	329	| Symbols: SR45 | SR45 (arginine/serine-rich 45); RNA binding | chr1:5675697-5678773 REVERSE
contig02125	209	7	18.32	Arath7.cdna	gnl|Arath7|AT5G38480.1	1141	5e-44	176	| Symbols: RCI1, GRF3 | GRF3 (GENERAL REGULATORY FACTOR 3); protein phosphorylated amino acid binding | chr5:15426927-15428746 FORWARD
contig02159	142	7	7.47	Arath7.cdna	gnl|Arath7|AT3G42050.1	1900	8e-76	281	| Symbols: | vacuolar ATP synthase subunit H family protein | chr3:14239481-14244231 REVERSE
contig02161	194	7	12.48	Arath7.cdna	gnl|Arath7|AT1G02840.2	1555	3e-51	200	| Symbols: ATSRP34, SRP34, SR1 | SR1 (splicing factor 2); RNA binding | chr1:626780-629819 FORWARD
contig02181	140	7	22.15	Arath7.cdna	gnl|Arath7|AT3G48140.1	632	3e-63	240	| Symbols: | senescence-associated protein, putative | chr3:17789341-17790534 FORWARD
contig02184	136	7	19.88	Arath7.cdna	gnl|Arath7|AT1G13930.1	684	5e-52	202	| Symbols: | similar to nodulin-related [Arabidopsis thaliana] (TAIR:AT2G03440.1); similar to drought-induced protein SDi-6 - common sunflower (fragment) (GB:S71562) | chr1:4761039-4761722 FORWARD
contig02209	115	7	7.83	Arath7.cdna	gnl|Arath7|AT4G38630.1	1469	8e-60	228	| Symbols: MCB1, MBP1, AT-MCB1 | AT-MCB1 (MULTIUBIQUITIN CHAIN BINDING PROTEIN 1) | chr4:18057124-18059534 REVERSE
contig02294	230	7	24.42	Arath7.cdna	gnl|Arath7|AT3G22320.1	942	1e-118	424	| Symbols: ATRPABC24.3 | ATRPABC24.3 ("Arabidopsis thaliana RNA polymerase I, II and III 24.3 kDa subunit"); DNA binding / DNA-directed RNA polymerase | chr3:7890871-7892354 REVERSE
contig02320	179	7	10.05	Arath7.cdna	gnl|Arath7|AT3G44110.1	1781	8e-89	325	| Symbols: ATJ, ATJ3 | ATJ3 (Arabidopsis thaliana DnaJ homologue 3) | chr3:15879781-15882243 REVERSE
contig02344	155	7	9.69	Arath7.cdna	gnl|Arath7|AT1G11860.1	1600	9e-79	291	| Symbols: | aminomethyltransferase, putative | chr1:4001279-4003441 FORWARD
contig02365	169	7	19.65	Arath7.cdna	gnl|Arath7|AT5G03660.1	860	7e-86	315	| Symbols: | similar to unknown protein [Arabidopsis thaliana] (TAIR:AT3G09980.1); similar to Os04g0408600 [Oryza sativa (japonica cultivar-group)] (GB:NP_001052720.1); similar to hypothetical protein [Ipomoea trifida] (GB:AAS79606.1); similar to OSJNBa0042I15.15 [Oryza sativa (japonica cultivar-group)] (GB:CAE04893.2); contains InterPro domain Protein of unknown function DUF662; (InterPro:IPR007…
contig02372	224	7	21.77	Arath7.cdna	gnl|Arath7|AT3G10920.1	1029	1e-115	414	| Symbols: MEE33, MSD1 | MSD1 (MANGANESE SUPEROXIDE DISMUTASE 1); manganese superoxide dismutase | chr3:3417959-3419858 FORWARD
contig02388	174	7	9.44	Arath7.cdna	gnl|Arath7|AT1G74920.1	1843	2e-89	327	| Symbols: ALDH10A8 | ALDH10A8 (Aldehyde dehydrogenase 10A8); 3-chloroallyl aldehyde dehydrogenase | chr1:28142670-28146405 REVERSE
contig02394	175	7	12.57	Arath7.cdna	gnl|Arath7|AT1G20020.1	1392	8e-95	345	| Symbols: ATLFNR2 | ATLFNR2 (LEAF FNR 2); NADPH dehydrogenase/ oxidoreductase | chr1:6942708-6945007 FORWARD
contig02399	147	7	7.89	Arath7.cdna	gnl|Arath7|AT5G16150.2	1864	8e-79	291	| Symbols: PGLCT, GLT1 | GLT1/PGLCT (GLUCOSE TRANSPORTER 1); carbohydrate transporter/ sugar porter | chr5:5272580-5275818 FORWARD
contig02403	176	7	10.29	Arath7.cdna	gnl|Arath7|AT5G11200.1	1711	2e-95	347	| Symbols: | DEAD/DEAH box helicase, putative | chr5:3567175-3571016 FORWARD
contig02447	278	7	14.66	Arath7.cdna	gnl|Arath7|AT3G18080.1	1896	2e-139	494	| Symbols: | glycosyl hydrolase family 1 protein | chr3:6191563-6194458 FORWARD
contig02449	120	7	13.41	Arath7.cdna	gnl|Arath7|AT1G75950.1	895	2e-60	230	| Symbols: ASK1, ATSKP1, SKP1A, UIP1, SKP1 | SKP1 (ARABIDOPSIS SKP1 HOMOLOGUE); ubiquitin-protein ligase | chr1:28520209-28521360 FORWARD
contig02479	177	7	12.38	Arath7.cdna	gnl|Arath7|AT4G11320.1	1430	4e-81	299	| Symbols: | cysteine proteinase, putative | chr4:6887250-6889055 FORWARD
contig02516	217	7	12.72	Arath7.cdna	gnl|Arath7|AT5G35630.2	1706	3e-116	416	| Symbols: GLN2, ATGSL1, GS2 | GS2 (GLUTAMINE SYNTHETASE 2); glutamate-ammonia ligase | chr5:13848250-13850772 FORWARD
contig02567	155	7	17.9	Arath7.cdna	gnl|Arath7|AT1G17200.1	866	1e-77	287	| Symbols: | integral membrane family protein | chr1:5878405-5880034 FORWARD
contig02569	122	7	16.07	Arath7.cdna	gnl|Arath7|AT5G21274.1	759	2e-54	210	| Symbols: ACAM-6, CAM6 | CAM6 (CALMODULIN 6); calcium ion binding | chr5:7214503-7216022 REVERSE
contig02584	193	7	12	Arath7.cdna	gnl|Arath7|AT1G75240.1	1608	2e-95	347	| Symbols: ATHB33 | ATHB33 (ARABIDOPSIS THALIANA HOMEOBOX PROTEIN 33); DNA binding / transcription factor | chr1:28244733-28246417 FORWARD
contig02597	165	7	23.27	Arath7.cdna	gnl|Arath7|AT4G29410.1	709	2e-76	283	| Symbols: | 60S ribosomal protein L28 (RPL28C) | chr4:14468250-14470173 REVERSE
contig02606	238	7	15.64	Arath7.cdna	gnl|Arath7|AT4G35450.2	1522	7e-133	472	| Symbols: AFT, AKR2 | AKR2 (ANKYRIN REPEAT-CONTAINING PROTEIN 2); protein binding | chr4:16839692-16842082 FORWARD
contig02615	161	7	12.84	Arath7.cdna	gnl|Arath7|AT5G02840.2	1254	2e-67	254	| Symbols: | myb family transcription factor | chr5:648704-651494 FORWARD
contig02625	128	7	8.19	Arath7.cdna	gnl|Arath7|AT1G06550.1	1562	6e-58	222	| Symbols: | enoyl-CoA hydratase/isomerase family protein | chr1:2003626-2007189 REVERSE
contig02640	170	7	10.9	Arath7.cdna	gnl|Arath7|AT5G39570.1	1559	5e-58	222	| Symbols: | unknown protein | chr5:15861187-15863406 FORWARD
contig02650	100	7	7.87	Arath7.cdna	gnl|Arath7|AT4G24770.1	1271	6e-51	198	| Symbols: ATRBP31, CP31, ATRBP33, RBP31 | RBP31 (31-KDA RNA BINDING PROTEIN); RNA binding | chr4:12766040-12768050 REVERSE
contig02665	156	7	8.71	Arath7.cdna	gnl|Arath7|AT4G38710.1	1791	9e-82	301	| Symbols: | glycine-rich protein | chr4:18077784-18080077 REVERSE
contig02678	163	7	16.62	Arath7.cdna	gnl|Arath7|AT3G23600.1	981	5e-80	295	| Symbols: | dienelactone hydrolase family protein | chr3:8473782-8475865 FORWARD
contig02710	160	7	10.65	Arath7.cdna	gnl|Arath7|AT3G51240.1	1503	5e-74	276	| Symbols: TT6, F3H, F3'H | F3H (TRANSPARENT TESTA 6); naringenin 3-dioxygenase | chr3:19036243-19037918 FORWARD
contig02749	232	7	27.62	Arath7.cdna	gnl|Arath7|AT1G55210.1	840	1e-122	438	| Symbols: | disease resistance response | chr1:20601536-20602375 REVERSE
contig02760	173	7	14.09	Arath7.cdna	gnl|Arath7|AT3G27430.1	1228	8e-92	335	| Symbols: PBB1 | PBB1 (20S proteasome beta subunit B 1); peptidase | chr3:10153754-10156579 FORWARD
contig02792	111	7	17.02	Arath7.cdna	gnl|Arath7|AT5G55160.1	652	2e-57	220	| Symbols: SUMO 2, SUMO2, SUM2 | SUM2 (SMALL UBIQUITIN-LIKE MODIFIER 2) | chr5:22400786-22402151 REVERSE
contig02805	204	7	5.61	Arath7.cdna	gnl|Arath7|AT5G05170.1	3639	1e-112	404	| Symbols: CESA3, IXR1, ATCESA3, ATH-B, CEV1 | CESA3 (CELLULASE SYNTHASE 3); cellulose synthase/ transferase, transferring glycosyl groups | chr5:1530175-1535415 REVERSE
contig02814	114	7	6.71	Arath7.cdna	gnl|Arath7|AT5G09810.1	1700	3e-59	226	| Symbols: ACT2/7, ACT7 | ACT7 (actin 7) | chr5:3052098-3054615 FORWARD
contig02827	188	7	10.1	Arath7.cdna	gnl|Arath7|AT1G68530.1	1861	5e-93	339	| Symbols: CER6, G2, POP1, CUT1 | CUT1 (CUTICULAR 1); acyltransferase | chr1:25716251-25718470 REVERSE
contig02853	137	7	7.21	Arath7.cdna	gnl|Arath7|AT1G20620.1	1901	7e-73	272	| Symbols: SEN2, CAT3 | CAT3 (CATALASE 3); catalase | chr1:7143057-7146530 FORWARD
contig02855	186	7	10.48	Arath7.cdna	gnl|Arath7|AT1G50010.1	1775	2e-95	347	| Symbols: TUA2 | TUA2 (tubulin alpha-2 chain) | chr1:18521254-18523668 FORWARD
contig02865	167	7	15.25	Arath7.cdna	gnl|Arath7|AT5G41600.1	1095	3e-88	323	| Symbols: BTI3 | BTI3 (VIRB2-INTERACTING PROTEIN 3) | chr5:16653358-16654921 FORWARD
contig02925	131	7	11.35	Arath7.cdna	gnl|Arath7|AT1G74560.2	1154	3e-69	260	| Symbols: NRP1 | NRP1 (NAP1-RELATED PROTEIN 1); DNA binding | chr1:28021245-28023710 REVERSE
contig02931	176	7	18.05	Arath7.cdna	gnl|Arath7|AT1G80750.1	975	5e-96	349	| Symbols: | 60S ribosomal protein L7 (RPL7A) | chr1:30353693-30355456 FORWARD
contig02937	110	7	6.77	Arath7.cdna	gnl|Arath7|AT4G23800.1	1626	7e-57	218	| Symbols: | high mobility group (HMG1/2) family protein | chr4:12390177-12392720 FORWARD
contig02944	255	7	13.42	Arath7.cdna	gnl|Arath7|AT2G14170.2	1900	5e-134	476	| Symbols: ALDH6B2 | ALDH6B2 (Aldehyde dehydrogenase 6B2) | chr2:5984533-5988698 REVERSE
contig02952	131	7	10.99	Arath7.cdna	gnl|Arath7|AT1G04750.1	1192	4e-65	246	| Symbols: VAMP721, ATVAMP721, AT VAMP7B, VAMP7B | VAMP7B (VESICLE-ASSOCIATED MEMBRANE PROTEIN 7B) | chr1:1331465-1333566 REVERSE
contig02987	169	7	24.6	Arath7.cdna	gnl|Arath7|AT3G62840.1	687	4e-75	280	| Symbols: | similar to small nuclear ribonucleoprotein D2, putative / snRNP core protein D2, putative / Sm protein D2, putative [Arabidopsis thaliana] (TAIR:AT2G47640.4); similar to Os05g0314100 [Oryza sativa (japonica cultivar-group)] (GB:NP_001055168.1); similar to putative small nuclear ribonucleoprotein D2 [Oryza sativa (japonica cultivar-group)] (GB:AAV32147.1); contains InterPro domain Lik…
contig02999	198	7	12.1	Arath7.cdna	gnl|Arath7|AT1G76010.1	1636	4e-72	270	| Symbols: | nucleic acid binding | chr1:28531738-28534451 REVERSE
contig03010	132	7	5.41	Arath7.cdna	gnl|Arath7|AT4G34110.1	2440	7e-70	262	| Symbols: PAB2 | PAB2 (POLY(A)-BINDING PROTEIN 2); RNA binding | chr4:16336392-16340102 FORWARD
contig03019	201	7	10.22	Arath7.cdna	gnl|Arath7|AT1G48920.1	1966	4e-97	353	| Symbols: ATNUC-L1, PARL1 | nucleolin, putative | chr1:18101763-18105291 FORWARD
contig03027	211	7	13.05	Arath7.cdna	gnl|Arath7|AT3G14415.1	1617	6e-99	359	| Symbols: | (S)-2-hydroxy-acid oxidase, peroxisomal, putative / glycolate oxidase, putative / short chain alpha-hydroxy acid oxidase, putative | chr3:4818305-4821013 FORWARD
contig03029	111	7	15.02	Arath7.cdna	gnl|Arath7|AT5G53560.1	739	4e-52	202	| Symbols: B5 #2, ATB5-A | ATB5-A (Cytochrome b5 A) | chr5:21776593-21777804 FORWARD
contig03111	176	7	12.87	Arath7.cdna	gnl|Arath7|AT2G21170.1	1368	5e-93	339	| Symbols: TIM | TIM (TRIOSEPHOSPHATE ISOMERASE); triose-phosphate isomerase | chr2:9077835-9080314 REVERSE
contig03116	243	7	9.53	Arath7.cdna	gnl|Arath7|AT1G08520.1	2549	6e-84	309	| Symbols: PDE166, CHLD | CHLD/PDE166 (PIGMENT DEFECTIVE 166); ATP binding / magnesium chelatase/ nucleoside-triphosphatase/ nucleotide binding | chr1:2696415-2700962 FORWARD
contig03117	137	7	23.62	Arath7.cdna	gnl|Arath7|AT2G23090.1	580	3e-66	250	| Symbols: | similar to hypothetical protein [Cicer arietinum] (GB:CAA10129.1) | chr2:9836530-9837490 REVERSE
contig03136	197	7	19.84	Arath7.cdna	gnl|Arath7|AT1G78380.1	993	6e-105	379	| Symbols: GST8, ATGSTU19 | ATGSTU19 (GLUTATHIONE TRANSFERASE 8); glutathione transferase | chr1:29491306-29492799 REVERSE
contig03139	165	7	19.05	Arath7.cdna	gnl|Arath7|AT1G17200.1	866	2e-80	297	| Symbols: | integral membrane family protein | chr1:5878405-5880034 FORWARD
contig03153	164	7	8.37	Arath7.cdna	gnl|Arath7|AT5G40760.1	1959	8e-73	272	| Symbols: G6PD6 | G6PD6 (GLUCOSE-6-PHOSPHATE DEHYDROGENASE 6); glucose-6-phosphate 1-dehydrogenase | chr5:16327976-16332002 FORWARD
contig03237	168	7	15	Arath7.cdna	gnl|Arath7|AT3G25920.1	1120	2e-86	317	| Symbols: RPL15 | RPL15 (ribosomal protein L15) | chr3:9492296-9493872 REVERSE
contig03243	152	7	16.74	Arath7.cdna	gnl|Arath7|AT3G57870.1	908	8e-73	272	| Symbols: EMB1637, AHUS5 | AHUS5 (EMBRYO DEFECTIVE 1637); ubiquitin-protein ligase | chr3:21439473-21441177 REVERSE
contig03253	111	7	26	Arath7.cdna	gnl|Arath7|AT1G55330.1	427	2e-54	210	| Symbols: ATAGP21, AGP21 | AGP21 (ARABINOGALACTAN PROTEIN 21) | chr1:20652131-20652557 REVERSE
contig03268	199	7	25.22	Arath7.cdna	gnl|Arath7|AT2G01520.1	789	1e-109	394	| Symbols: MLP328 | major latex protein-related / MLP-related | chr2:235924-237146 FORWARD
contig03277	203	7	28.43	Arath7.cdna	gnl|Arath7|AT5G40370.1	714	7e-105	379	| Symbols: | glutaredoxin, putative | chr5:16164822-16166426 REVERSE
contig03283	218	7	7.61	Arath7.cdna	gnl|Arath7|AT5G37130.1	2866	5e-106	383	| Symbols: | similar to tetratricopeptide repeat (TPR)-containing protein [Arabidopsis thaliana] (TAIR:AT5G17270.1); similar to Os07g0455100 [Oryza sativa (japonica cultivar-group)] (GB:NP_001059558.1); similar to tetratricopeptide repeat (TPR)-containing protein-like protein [Oryza sativa (japonica cultivar-group)] (GB:BAC65407.1); contains InterPro domain Tetratricopeptide region; (InterPro:IPR…
contig03300	197	7	15.91	Arath7.cdna	gnl|Arath7|AT5G11550.1	1238	4e-106	383	| Symbols: | binding | chr5:3708010-3709247 REVERSE
contig03308	137	7	11.06	Arath7.cdna	gnl|Arath7|AT1G48630.1	1239	7e-73	272	| Symbols: | guanine nucleotide-binding family protein / activated protein kinase C receptor, putative / RACK, putative | chr1:17985446-17986995 REVERSE
contig03313	155	7	7.31	Arath7.cdna	gnl|Arath7|AT2G28000.1	2120	3e-72	270	| Symbols: CH-CPN60A, SLP, CPN60A | CPN60A (chloroplast / 60 kDa chaperonin alpha subunit); ATP binding / protein binding / unfolded protein binding | chr2:11933526-11936466 FORWARD
contig03343	156	7	27.13	Arath7.cdna	gnl|Arath7|AT5G41685.1	575	2e-79	293	| Symbols: | mitochondrial import receptor subunit TOM7 / translocase of outer membrane 7 kDa subunit (TOM7.1) | chr5:16686377-16686951 REVERSE
contig03348	153	7	7.89	Arath7.cdna	gnl|Arath7|AT3G19820.1	1940	2e-82	303	| Symbols: DIM, EVE1, DW1, DIM1, CBB1, DWF1 | DWF1 (DIMINUTO 1); catalytic | chr3:6879623-6881658 REVERSE
contig03350	154	7	11.43	Arath7.cdna	gnl|Arath7|AT2G04570.1	1347	6e-83	305	| Symbols: | GDSL-motif lipase/hydrolase family protein | chr2:1594670-1596346 FORWARD
contig03353	223	7	12.47	Arath7.cdna	gnl|Arath7|AT2G28800.1	1788	4e-119	426	| Symbols: ABL3, ALB3 | ALB3 (ALBINO 3); protein translocase | chr2:12363441-12366329 REVERSE
contig03364	147	7	6.85	Arath7.cdna	gnl|Arath7|AT4G21680.1	2146	0.26	34.2	| Symbols: | proton-dependent oligopeptide transport (POT) family protein | chr4:11517365-11519777 REVERSE
contig03403	216	7	13.42	Arath7.cdna	gnl|Arath7|AT5G08280.1	1609	2e-114	410	| Symbols: HEMC | HEMC (HYDROXYMETHYLBILANE SYNTHASE); hydroxymethylbilane synthase | chr5:2663500-2665793 REVERSE
contig03413	150	7	9.06	Arath7.cdna	gnl|Arath7|AT3G55800.1	1655	1e-77	287	| Symbols: SBPASE | SBPASE (sedoheptulose-bisphosphatase); phosphoric ester hydrolase | chr3:20720365-20722619 FORWARD
contig03492	142	7	15.19	Arath7.cdna	gnl|Arath7|AT1G05190.1	935	8e-60	228	| Symbols: EMB2394 | EMB2394 (EMBRYO DEFECTIVE 2394); structural constituent of ribosome | chr1:1502343-1503829 REVERSE
contig03507	177	7	10.57	Arath7.cdna	gnl|Arath7|AT5G09900.1	1674	3e-94	343	| Symbols: EMB2107 | EMB2107 (EMBRYO DEFECTIVE 2107) | chr5:3089279-3092596 REVERSE
contig03556	200	7	15.55	Arath7.cdna	gnl|Arath7|AT5G13440.1	1286	2e-95	347	| Symbols: | ubiquinol-cytochrome C reductase iron-sulfur subunit, mitochondrial, putative / Rieske iron-sulfur protein, putative | chr5:4308132-4310184 REVERSE
contig03578	146	7	21.99	Arath7.cdna	gnl|Arath7|AT2G33370.1	664	5e-74	276	| Symbols: | 60S ribosomal protein L23 (RPL23B) | chr2:14150630-14151797 REVERSE
contig03592	176	7	9.7	Arath7.cdna	gnl|Arath7|AT4G37120.1	1814	5e-93	339	| Symbols: SMP2 | SMP2 (swellmap 2) | chr4:17486641-17489288 FORWARD
contig03666	131	7	15.29	Arath7.cdna	gnl|Arath7|AT4G38740.1	857	1e-58	224	| Symbols: ROC1 | ROC1 (rotamase CyP 1); peptidyl-prolyl cis-trans isomerase | chr4:18083389-18084245 REVERSE
contig03706	115	7	8.54	Arath7.cdna	gnl|Arath7|AT2G04570.1	1347	2e-54	210	| Symbols: | GDSL-motif lipase/hydrolase family protein | chr2:1594670-1596346 FORWARD
contig03720	177	7	14.41	Arath7.cdna	gnl|Arath7|AT4G08950.1	1228	1e-96	351	| Symbols: | phosphate-responsive protein, putative (EXO) | chr4:5740294-5741521 FORWARD
contig03731	242	7	10.25	Arath7.cdna	gnl|Arath7|AT5G49720.1	2360	1e-134	478	| Symbols: DEC, KOR, RSW2, OR16PEP, IRX2, KOR1 | KOR1 (KORRIGAN); hydrolase, hydrolyzing O-glycosyl compounds | chr5:20214617-20217514 REVERSE
contig03734	248	7	14.52	Arath7.cdna	gnl|Arath7|AT5G44620.1	1708	8e-139	492	| Symbols: CYP706A3 | CYP706A3 (cytochrome P450, family 706, subfamily A, polypeptide 3); oxygen binding | chr5:18015006-18016785 REVERSE
contig03759	108	7	6.72	Arath7.cdna	gnl|Arath7|AT2G05990.1	1606	3e-53	206	| Symbols: ENR1, MOD1 | MOD1 (MOSAIC DEATH 1); enoyl-[acyl-carrier-protein] reductase (NADH)/ oxidoreductase | chr2:2322255-2325143 FORWARD
contig03804	186	7	13.49	Arath7.cdna	gnl|Arath7|AT1G33430.1	1379	6e-102	369	| Symbols: | galactosyltransferase family protein | chr1:12124343-12126449 REVERSE
contig03849	135	7	14.45	Arath7.cdna	gnl|Arath7|AT5G46020.1	934	1e-71	268	| Symbols: | similar to cupin family protein [Arabidopsis thaliana] (TAIR:AT2G18540.1); similar to Os01g0752800 [Oryza sativa (japonica cultivar-group)] (GB:NP_001044269.1); similar to hypothetical protein [Oryza sativa (japonica cultivar-group)] (GB:AAT01307.1); contains domain SUBFAMILY NOT NAMED (PTHR22055:SF4); contains domain FAMILY NOT NAMED (PTHR22055) | chr5:18680073-18682066 REVERSE
contig03862	119	7	6.5	Arath7.cdna	gnl|Arath7|AT2G24270.2	1830	3e-62	236	| Symbols: ALDH11A3 | ALDH11A3 (Aldehyde dehydrogenase 11A3); 3-chloroallyl aldehyde dehydrogenase | chr2:10334130-10336848 REVERSE
contig03881	215	7	24.68	Arath7.cdna	gnl|Arath7|AT5G48480.1	871	2e-114	410	| Symbols: | Identical to Protein At5g48480 [Arabidopsis Thaliana] (GB:Q9LV66); similar to early tobacco anther 1 [Medicago truncatula] (GB:ABE79314.1); contains domain no description (G3D.3.10.180.10); contains domain Glyoxalase/Bleomycin resistance protein/Dihydroxybiphenyl dioxygenase (SSF54593) | chr5:19661901-19663115 FORWARD
contig03903	164	7	8.76	Arath7.cdna	gnl|Arath7|AT4G13430.1	1873	7e-89	325	| Symbols: | aconitase family protein / aconitate hydratase family protein | chr4:7803929-7807867 REVERSE
contig03922	143	7	9.54	Arath7.cdna	gnl|Arath7|AT2G47470.3	1499	2e-55	214	| Symbols: ATPDIL2-1, UNE5, MEE30 | ATPDIL2-1/MEE30/UNE5 (PDI-LIKE 2-1, maternal effect embryo arrest 30, unfertilized embryo sac 5); thiol-disulfide exchange intermediate | chr2:19488490-19491085 FORWARD
contig03968	125	7	5.94	Arath7.cdna	gnl|Arath7|AT3G58610.1	2106	6e-61	232	| Symbols: | ketol-acid reductoisomerase | chr3:21682410-21685818 FORWARD
contig04041	214	7	14.2	Arath7.cdna	gnl|Arath7|AT1G75800.1	1507	2e-105	381	| Symbols: | pathogenesis-related thaumatin family protein | chr1:28462443-28464515 FORWARD
contig04056	185	7	8.55	Arath7.cdna	gnl|Arath7|AT5G19090.1	2163	2e-86	317	| Symbols: | heavy-metal-associated domain-containing protein | chr5:6387491-6390026 FORWARD
contig04079	169	7	16.49	Arath7.cdna	gnl|Arath7|AT5G10860.1	1025	2e-89	327	| Symbols: | CBS domain-containing protein | chr5:3428892-3430471 REVERSE
contig04084	145	7	8.45	Arath7.cdna	gnl|Arath7|AT2G01720.1	1716	1e-77	287	| Symbols: | ribophorin I family protein | chr2:317032-320263 REVERSE
contig04098	166	7	5.92	Arath7.cdna	gnl|Arath7|AT3G09840.1	2804	4e-87	319	| Symbols: ATCDC48, CDC48A, CDC48 | CDC48 (CELL DIVISION CYCLE 48); ATPase | chr3:3019345-3023057 FORWARD
contig04137	220	7	14.98	Arath7.cdna	gnl|Arath7|AT4G38630.1	1469	2e-104	377	| Symbols: MCB1, MBP1, AT-MCB1 | AT-MCB1 (MULTIUBIQUITIN CHAIN BINDING PROTEIN 1) | chr4:18057124-18059534 REVERSE
contig04156	155	7	5.13	Arath7.cdna	gnl|Arath7|AT1G20130.1	3021	9e-42	168	| Symbols: | family II extracellular lipase, putative | chr1:6978101-6985306 FORWARD
contig04241	132	7	6.27	Arath7.cdna	gnl|Arath7|AT3G58610.1	2106	7e-70	262	| Symbols: | ketol-acid reductoisomerase | chr3:21682410-21685818 FORWARD
contig04262	200	7	13.15	Arath7.cdna	gnl|Arath7|AT4G04640.1	1521	7e-108	389	| Symbols: ATPC1 | ATPC1 (ATP synthase gamma chain 1) | chr4:2350496-2352016 REVERSE
contig04283	224	7	14.5	Arath7.cdna	gnl|Arath7|AT3G60600.2	1545	3e-113	406	| Symbols: VAP, (AT)VAP, VAP27, VAP27-1 | VAP27-1 (VAMP/SYNAPTOBREVIN-ASSOCIATED PROTEIN 27-1) | chr3:22411370-22413678 FORWARD
contig04355	170	7	3.83	Arath7.cdna	gnl|Arath7|AT3G22142.1	4443	4e-81	299	| Symbols: | Encodes a Protease inhibitor/seed storage/LTP family protein | chr3:7803611-7808053 REVERSE
contig04424	164	7	9.61	Arath7.cdna	gnl|Arath7|AT5G35630.2	1706	7e-89	325	| Symbols: GLN2, ATGSL1, GS2 | GS2 (GLUTAMINE SYNTHETASE 2); glutamate-ammonia ligase | chr5:13848250-13850772 FORWARD
contig04452	217	7	10.27	Arath7.cdna	gnl|Arath7|AT3G11980.1	2112	1e-115	414	| Symbols: MS2 | MS2 (MALE STERILITY 2) | chr3:3814242-3817123 FORWARD
contig04473	126	7	15.91	Arath7.cdna	gnl|Arath7|AT4G24960.1	792	2e-66	250	| Symbols: HVA22D, ATHVA22D | ATHVA22D (Arabidopsis thaliana HVA22 homologue D) | chr4:12827947-12829253 FORWARD
contig04478	188	7	9.75	Arath7.cdna	gnl|Arath7|AT3G04790.1	1928	9e-101	365	| Symbols: | ribose 5-phosphate isomerase-related | chr3:1313322-1315249 FORWARD
contig04492	181	7	9.72	Arath7.cdna	gnl|Arath7|AT5G57655.1	1863	5e-99	359	| Symbols: | xylose isomerase family protein | chr5:23364102-23367229 FORWARD
contig04544	114	7	6.67	Arath7.cdna	gnl|Arath7|AT3G59970.2	1708	5e-52	202	| Symbols: MTHFR1 | MTHFR1 (METHYLENETETRAHYDROFOLATE REDUCTASE 1); methylenetetrahydrofolate reductase (NADPH) | chr3:22162198-22165460 FORWARD
contig04587	163	7	16.87	Arath7.cdna	gnl|Arath7|AT4G09650.1	966	3e-88	323	| Symbols: | ATP synthase delta chain, chloroplast, putative / H(+)-transporting two-sector ATPase, delta (OSCP) subunit, putative | chr4:6100740-6101705 FORWARD
contig04597	103	7	5.17	Arath7.cdna	gnl|Arath7|AT5G64860.1	1991	1e-52	204	| Symbols: DPE1 | DPE1 (DISPROPORTIONATING ENZYME); 4-alpha-glucanotransferase | chr5:25942399-25946074 REVERSE
contig04612	107	7	20.46	Arath7.cdna	gnl|Arath7|AT3G59540.1	523	4e-55	212	| Symbols: | 60S ribosomal protein L38 (RPL38B) | chr3:22006655-22007813 REVERSE
contig04665	125	7	7.55	Arath7.cdna	gnl|Arath7|AT1G12330.1	1655	5e-52	202	| Symbols: | similar to unknown protein [Arabidopsis thaliana] (TAIR:AT5G12900.1); similar to Peptidase M14, carboxypeptidase A [Medicago truncatula] (GB:ABE94280.1); contains domain TNF receptor-like (SSF57586) | chr1:4194656-4196747 FORWARD
contig04701	173	7	12.3	Arath7.cdna	gnl|Arath7|AT3G14420.5	1407	2e-85	313	| Symbols: | (S)-2-hydroxy-acid oxidase, peroxisomal, putative / glycolate oxidase, putative / short chain alpha-hydroxy acid oxidase, putative | chr3:4821616-4824159 FORWARD
contig04702	145	7	8.76	Arath7.cdna	gnl|Arath7|AT3G55800.1	1655	1e-68	258	| Symbols: SBPASE | SBPASE (sedoheptulose-bisphosphatase); phosphoric ester hydrolase | chr3:20720365-20722619 FORWARD
contig04772	202	7	9.59	Arath7.cdna	gnl|Arath7|AT3G58610.1	2106	2e-111	400	| Symbols: | ketol-acid reductoisomerase | chr3:21682410-21685818 FORWARD
contig04826	188	7	11.13	Arath7.cdna	gnl|Arath7|AT1G20010.1	1689	4e-100	363	| Symbols: TUB5 | TUB5 (tubulin beta-5 chain) | chr1:6937786-6940573 REVERSE
contig04841	175	7	21.08	Arath7.cdna	gnl|Arath7|AT2G31410.1	830	2e-95	347	| Symbols: | similar to Os02g0595400 [Oryza sativa (japonica cultivar-group)] (GB:NP_001047313.1); similar to unnamed protein product [Ostreococcus tauri] (GB:CAL53709.1) | chr2:13399099-13399928 REVERSE
contig04842	154	7	21.3	Arath7.cdna	gnl|Arath7|AT2G26500.1	723	1e-56	218	| Symbols: | cytochrome b6f complex subunit (petM), putative | chr2:11277213-11278031 FORWARD
contig04844	105	7	11.96	Arath7.cdna	gnl|Arath7|AT5G62210.1	878	7e-54	208	| Symbols: | embryo-specific protein-related | chr5:25003553-25004715 REVERSE
contig04881	236	7	14.69	Arath7.cdna	gnl|Arath7|AT4G03050.1	1606	4e-125	446	| Symbols: AOP3 | AOP3 (2-oxoglutarate?dependent dioxygenase 3); oxidoreductase, acting on paired donors, with incorporation or reduction of molecular oxygen, 2-oxoglutarate as one donor, and incorporation of one atom each of oxygen into both donors | chr4:1344182-1346501 FORWARD
contig04897	104	7	6.67	Arath7.cdna	gnl|Arath7|AT5G19990.1	1560	6e-51	198	| Symbols: ATSUG1 | ATSUG1; ATPase | chr5:6752008-6755082 FORWARD
contig04947	165	7	8.63	Arath7.cdna	gnl|Arath7|AT3G18000.1	1912	2e-89	327	| Symbols: XIPOTL1, PEAMT, NMT1 | NMT1 (N-METHYLTRANSFERASE 1); phosphoethanolamine N-methyltransferase | chr3:6154369-6157558 FORWARD
contig04971	161	7	5.58	Arath7.cdna	gnl|Arath7|AT2G21790.1	2887	1e-71	268	| Symbols: R1, RIBONUCLEOTIDE REDUCTASE, REDUCTASE PROTEIN R1, RNR1 | R1/RIBONUCLEOTIDE REDUCTASE, REDUCTASE PROTEIN R1; ribonucleoside-diphosphate reductase | chr2:9300435-9304922 FORWARD
contig05023	138	7	19.88	Arath7.cdna	gnl|Arath7|AT5G51940.1	694	3e-69	260	| Symbols: | DNA-directed RNA polymerase II, putative | chr5:21121797-21123173 FORWARD
contig05068	178	7	15.08	Arath7.cdna	gnl|Arath7|AT4G16270.1	1180	3e-97	353	| Symbols: | peroxidase 40 (PER40) (P40) | chr4:9205032-9206568 FORWARD
contig05092	187	7	13.26	Arath7.cdna	gnl|Arath7|AT1G28400.1	1410	3e-54	210	| Symbols: | similar to unknown protein [Arabidopsis thaliana] (TAIR:AT2G33850.1); similar to unknown [Brassica napus] (GB:AAC06020.1) | chr1:9972370-9973779 REVERSE
contig05119	246	7	12.24	Arath7.cdna	gnl|Arath7|AT3G48000.1	2009	1e-137	488	| Symbols: ALDH2, ALDH2B4 | ALDH2B4 (ALDEHYDE DEHYDROGENASE 2); 3-chloroallyl aldehyde dehydrogenase/ aldehyde dehydrogenase (NAD) | chr3:17727852-17731005 REVERSE
contig05149	139	7	19.58	Arath7.cdna	gnl|Arath7|AT1G79850.1	710	1e-34	145	| Symbols: ORE4, CS17, PRPS17, RPS17 | RPS17 (ribosomal protein S17); structural constituent of ribosome | chr1:30046136-30046845 REVERSE
contig05160	118	7	6.69	Arath7.cdna	gnl|Arath7|AT1G47128.1	1764	1e-61	234	| Symbols: | cysteine proteinase (RD21A) / thiol protease | chr1:17285265-17288110 REVERSE
contig05177	114	7	11.38	Arath7.cdna	gnl|Arath7|AT2G47730.1	1002	2e-32	137	| Symbols: GST6, ATGSTF5, GSTF8, ATGSTF8 | ATGSTF8 (GLUTATHIONE S-TRANSFERASE 8); glutathione transferase | chr2:19565270-19566533 FORWARD
contig05222	244	7	10.54	Arath7.cdna	gnl|Arath7|AT5G28540.1	2316	4e-125	446	| Symbols: | luminal binding protein 1 (BiP-1) (BP1) | chr5:10540464-10543379 REVERSE
contig05242	147	7	4.36	Arath7.cdna	gnl|Arath7|AT1G19850.1	3375	8e-79	291	| Symbols: ARF5, IAA24, MP | MP (MONOPTEROS); transcription factor | chr1:6886870-6891365 FORWARD
contig05313	194	7	30.03	Arath7.cdna	gnl|Arath7|AT2G02050.1	646	2e-102	371	| Symbols: | NADH-ubiquinone oxidoreductase B18 subunit, putative | chr2:489965-491993 FORWARD
contig05314	237	7	17.59	Arath7.cdna	gnl|Arath7|AT2G04570.1	1347	2e-123	440	| Symbols: | GDSL-motif lipase/hydrolase family protein | chr2:1594670-1596346 FORWARD
contig05347	247	7	6.39	Arath7.cdna	gnl|Arath7|AT1G30330.1	3868	2e-127	454	| Symbols: ARF6 | ARF6 (AUXIN RESPONSE FACTOR 6); transcription factor | chr1:10685804-10690781 REVERSE
contig05432	144	7	11.58	Arath7.cdna	gnl|Arath7|AT5G22650.1	1243	4e-62	236	| Symbols: HDT02, HDT2, ATHD2B, HDA4, HD2, HD2B | HD2B (HISTONE DEACETYLASE 2B) | chr5:7534020-7536276 FORWARD
contig05557	168	7	4.87	Arath7.cdna	gnl|Arath7|AT4G11420.1	3449	3e-48	190	| Symbols: ATEIF3A-1, EIF3A-1, ATTIF3A1, TIF3A1, EIF3A | EIF3A (eukaryotic translation initiation factor 3A) | chr4:6947471-6952438 REVERSE
contig05720	215	7	9.11	Arath7.cdna	gnl|Arath7|AT1G07590.1	2361	1e-81	301	| Symbols: | pentatricopeptide (PPR) repeat-containing protein | chr1:2336520-2339388 REVERSE
contig05766	190	7	10.69	Arath7.cdna	gnl|Arath7|AT5G22500.1	1778	3e-88	323	| Symbols: | acyl CoA reductase, putative / male-sterility protein, putative | chr5:7470446-7474123 FORWARD
contig05802	158	7	23.34	Arath7.cdna	gnl|Arath7|AT3G52590.1	677	1e-80	297	| Symbols: EMB2167, ERD16, UBQ1 | UBQ1 (EARLY-RESPONSIVE TO DEHYDRATION 16, UBIQUITIN EXTENSION PROTEIN 1); protein binding | chr3:19516607-19517910 FORWARD
contig05834	161	7	9.13	Arath7.cdna	gnl|Arath7|AT3G13920.2	1764	6e-77	285	| Symbols: RH4, TIF4A1, EIF4A1 | EIF4A1 (eukaryotic translation initiation factor 4A-1); ATP-dependent helicase | chr3:4592263-4594969 REVERSE
contig05957	220	7	5.13	Arath7.cdna	gnl|Arath7|AT4G02480.1	4287	3e-110	396	| Symbols: | AAA-type ATPase family protein | chr4:1081759-1088846 REVERSE
contig06009	234	7	33.77	Arath7.cdna	gnl|Arath7|AT3G56910.1	693	2e-123	440	| Symbols: PSRP5 | PSRP5 (PLASTID-SPECIFIC 50S RIBOSOMAL PROTEIN 5) | chr3:21080390-21081335 REVERSE
contig06136	177	7	4.75	Arath7.cdna	gnl|Arath7|AT1G80490.1	3724	3e-88	323	| Symbols: TPR1 | TPR1 (TOPLESS-RELATED 1) | chr1:30265823-30271930 REVERSE
contig06167	168	7	11.28	Arath7.cdna	gnl|Arath7|AT1G10840.1	1489	1e-65	248	| Symbols: TIF3H1 | TIF3H1 (eukaryotic translation initiation factor 3 subunit H1); translation initiation factor | chr1:3607632-3610521 REVERSE
contig06282	166	7	14.82	Arath7.cdna	gnl|Arath7|AT3G25920.1	1120	4e-90	329	| Symbols: RPL15 | RPL15 (ribosomal protein L15) | chr3:9492296-9493872 REVERSE
contig06300	111	7	16.84	Arath7.cdna	gnl|Arath7|AT2G03680.1	659	1e-49	194	| Symbols: SKU6, SPR1 | SPR1 (SPIRAL1) | chr2:1120797-1122052 FORWARD
contig06316	117	7	12.39	Arath7.cdna	gnl|Arath7|AT4G28440.1	944	2e-60	230	| Symbols: | DNA-binding protein-related | chr4:14059994-14061392 FORWARD
contig06438	151	7	21.36	Arath7.cdna	gnl|Arath7|AT4G39260.2	707	8e-73	272	| Symbols: GR-RBP8, ATGRP8, CCR1 | ATGRP8/GR-RBP8 (COLD, CIRCADIAN RHYTHM, AND RNA BINDING 1, GLYCINE-RICH PROTEIN 8); RNA binding | chr4:18273893-18275011 REVERSE
contig06478	191	7	12.74	Arath7.cdna	gnl|Arath7|AT1G66200.1	1499	6e-105	379	| Symbols: ATGSR2 | ATGSR2 (Arabidopsis thaliana glutamine synthase clone R2); glutamate-ammonia ligase | chr1:24658873-24661301 REVERSE
contig06506	171	7	20.5	Arath7.cdna	gnl|Arath7|AT5G13510.1	834	5e-93	339	| Symbols: | ribosomal protein L10 family protein | chr5:4341265-4342098 FORWARD
contig06618	174	7	27.23	Arath7.cdna	gnl|Arath7|AT5G67510.1	639	2e-92	337	| Symbols: | 60S ribosomal protein L26 (RPL26B) | chr5:26955039-26955677 REVERSE
contig06673	156	7	14.73	Arath7.cdna	gnl|Arath7|AT3G55770.1	1059	4e-78	289	| Symbols: | LIM domain-containing protein | chr3:20714235-20716298 FORWARD
contig06743	174	7	15.78	Arath7.cdna	gnl|Arath7|AT5G43830.1	1103	1e-81	301	| Symbols: | similar to unknown protein [Arabidopsis thaliana] (TAIR:AT3G22850.1); similar to aluminum-induced protein-like protein [Thellun (GB:AAM19711.1); contains domain no description (G3D.3.60.20.10); contains domain N-terminal nucleophile aminohydrolases (Ntn hydrolases) (SSF56235) | chr5:17639563-17641556 REVERSE
contig06956	153	7	7.62	Arath7.cdna	gnl|Arath7|AT5G08690.1	2007	8e-76	281	| Symbols: | ATP synthase beta chain 2, mitochondrial | chr5:2825714-2828663 FORWARD
contig07074	150	7	12.47	Arath7.cdna	gnl|Arath7|AT2G42940.1	1203	1e-80	297	| Symbols: | DNA-binding family protein | chr2:17869331-17870533 REVERSE
contig07185	133	7	14.29	Arath7.cdna	gnl|Arath7|AT1G20696.2	931	9e-23	105	| Symbols: NFD3, NFD03, HMGB3 | HMGB3 (HIGH MOBILITY GROUP B 3) | chr1:7179443-7181489 FORWARD
contig07193	204	7	11.25	Arath7.cdna	gnl|Arath7|AT3G51370.1	1814	7e-108	389	| Symbols: | protein phosphatase 2C, putative / PP2C, putative | chr3:19080342-19083174 FORWARD
contig07292	213	7	34.8	Arath7.cdna	gnl|Arath7|AT3G16080.1	612	7e-105	379	| Symbols: | 60S ribosomal protein L37 (RPL37C) | chr3:5454824-5455933 FORWARD
contig07342	193	7	11.8	Arath7.cdna	gnl|Arath7|AT3G12120.1	1635	1e-78	291	| Symbols: FAD2 | FAD2 (FATTY ACID DESATURASE 2); delta12-fatty acid dehydrogenase | chr3:3860291-3863056 REVERSE
contig07606	136	7	13.14	Arath7.cdna	gnl|Arath7|AT1G51200.1	1035	4e-68	256	| Symbols: | zinc finger (AN1-like) family protein | chr1:18988102-18990236 FORWARD
contig07767	244	7	11	Arath7.cdna	gnl|Arath7|AT1G77180.1	2219	7e-130	462	| Symbols: | chromatin protein family | chr1:29004512-29007029 REVERSE
contig07886	228	7	11.78	Arath7.cdna	gnl|Arath7|ATMG01390.1	1935	5e-109	392	| Symbols: RRN18 | Mitochondrial 18S ribosomal RNA, which is a component of the 30S small subunit of mitochondrial ribosome. The rRNA is degraded by a polynucleotide phosphorylase-like protein (AtmtPNPase). | chrM:361350-363284 REVERSE
contig07896	224	7	7.3	Arath7.cdna	gnl|Arath7|AT3G15980.2	3067	1e-57	222	| Symbols: | coatomer protein complex, subunit beta 2 (beta prime), putative | chr3:5411843-5418451 REVERSE
contig07901	153	7	8.78	Arath7.cdna	gnl|Arath7|AT1G69500.1	1743	8e-73	272	| Symbols: | oxygen binding | chr1:26127603-26129720 FORWARD
contig07955	164	7	10.51	Arath7.cdna	gnl|Arath7|AT4G17520.1	1561	7e-89	325	| Symbols: | nuclear RNA-binding protein, putative | chr4:9771310-9773605 FORWARD
contig08034	115	7	6.16	Arath7.cdna	gnl|Arath7|AT3G30775.1	1866	5e-21	99.6	| Symbols: AT-POX, ATPOX, ATPDH, PRO1, ERD5 | ERD5 (EARLY RESPONSIVE TO DEHYDRATION 5, PROLINE OXIDASE); proline dehydrogenase | chr3:12451115-12453727 REVERSE
contig08041	169	7	5.3	Arath7.cdna	gnl|Arath7|AT2G26330.1	3191	4e-87	319	| Symbols: QRP1, ER | ER (ERECTA, QUANTITATIVE RESISTANCE TO PLECTOSPHAERELLA 1) | chr2:11215261-11221049 REVERSE
contig08042	124	7	9.76	Arath7.cdna	gnl|Arath7|AT4G24770.1	1271	8e-57	218	| Symbols: ATRBP31, CP31, ATRBP33, RBP31 | RBP31 (31-KDA RNA BINDING PROTEIN); RNA binding | chr4:12766040-12768050 REVERSE
contig08054	211	7	17.51	Arath7.cdna	gnl|Arath7|AT3G44310.2	1205	3e-113	406	| Symbols: NIT1, ATNIT1 | NIT1 (NITRILASE 1) | chr3:15998061-16000073 FORWARD
contig08067	190	7	14.53	Arath7.cdna	gnl|Arath7|AT1G01620.1	1308	6e-62	236	| Symbols: PIP1;3, PIP1C, TMP-B | PIP1C (PLASMA MEMBRANE INTRINSIC PROTEIN 1;3); water channel | chr1:225665-227302 REVERSE
contig08073	196	7	9.26	Arath7.cdna	gnl|Arath7|AT2G26250.1	2117	3e-45	180	| Symbols: FDH | FDH (FIDDLEHEAD); acyltransferase | chr2:11177496-11180220 REVERSE
contig08097	112	7	3.85	Arath7.cdna	gnl|Arath7|AT4G34710.1	2908	2e-57	220	| Symbols: SPE2, ADC2 | ADC2 (ARGININE DECARBOXYLASE 2) | chr4:16560067-16562974 REVERSE
contig08153	104	7	6.9	Arath7.cdna	gnl|Arath7|AT2G26900.1	1508	6e-45	178	| Symbols: | bile acid:sodium symporter family protein | chr2:11482030-11485022 REVERSE
contig08160	117	7	10.72	Arath7.cdna	gnl|Arath7|AT5G07090.1	1091	1e-55	214	| Symbols: | 40S ribosomal protein S4 (RPS4B) | chr5:2202381-2204078 FORWARD
contig08183	184	7	17.23	Arath7.cdna	gnl|Arath7|AT5G13450.1	1068	1e-87	321	| Symbols: | ATP synthase delta chain, mitochondrial, putative / H(+)-transporting two-sector ATPase, delta (OSCP) subunit, putative | chr5:4310317-4312051 REVERSE
contig08185	127	7	8.13	Arath7.cdna	gnl|Arath7|AT5G30510.1	1562	2e-64	244	| Symbols: ARRPS1, RPS1 | RPS1 (ribosomal protein S1); RNA binding | chr5:11636256-11638528 REVERSE
contig08193	133	7	9.87	Arath7.cdna	gnl|Arath7|AT2G04570.1	1347	7e-67	252	| Symbols: | GDSL-motif lipase/hydrolase family protein | chr2:1594670-1596346 FORWARD
contig08224	206	7	23.95	Arath7.cdna	gnl|Arath7|AT1G64510.1	860	2e-111	400	| Symbols: | ribosomal protein S6 family protein | chr1:23958466-23959914 REVERSE
contig08227	160	7	9.47	Arath7.cdna	gnl|Arath7|AT5G44340.1	1689	2e-33	141	| Symbols: TUB4 | TUB4 (tubulin beta-4 chain) | chr5:17876422-17878328 REVERSE
contig08235	129	7	6.74	Arath7.cdna	gnl|Arath7|AT1G65060.1	1914	4e-62	236	| Symbols: 4CL3 | 4CL3 (4-coumarate:CoA ligase 3); 4-coumarate-CoA ligase | chr1:24170865-24175165 REVERSE
contig08281	176	7	19.05	Arath7.cdna	gnl|Arath7|AT1G47970.1	924	6e-77	285	| Symbols: | similar to unknown protein [Arabidopsis thaliana] (TAIR:AT3G17160.1); similar to conserved hypothetical protein [Bacillus weihenstephanensis KBAB4] (GB:ZP_01184818.1); similar to Os01g0332900 [Oryza sativa (japonica cultivar-group)] (GB:NP_001042934.1) | chr1:17690938-17692485 FORWARD
contig08329	161	7	12.35	Arath7.cdna	gnl|Arath7|AT1G07890.6	1304	7e-52	202	| Symbols: MEE6, CS1, APX1 | APX1 (ASCORBATE PEROXIDASE 1, MATERNAL EFFECT EMBRYO ARREST 6) | chr1:2437327-2439662 FORWARD
contig08339	104	7	17.93	Arath7.cdna	gnl|Arath7|AT2G23090.1	580	2e-51	200	| Symbols: | similar to hypothetical protein [Cicer arietinum] (GB:CAA10129.1) | chr2:9836530-9837490 REVERSE
contig08345	134	7	8.85	Arath7.cdna	gnl|Arath7|AT1G20450.1	1514	3e-66	250	| Symbols: LTI45, ERD10, LTI29 | ERD10/LTI45 (EARLY RESPONSIVE TO DEHYDRATION 10) | chr1:7087993-7089596 REVERSE
contig08362	112	7	22.36	Arath7.cdna	gnl|Arath7|AT2G43530.1	501	1e-55	214	| Symbols: | trypsin inhibitor, putative | chr2:18077133-18077795 FORWARD
contig08363	115	7	3.73	Arath7.cdna	gnl|Arath7|AT4G04340.3	3086	5e-55	212	| Symbols: | early-responsive to dehydration protein-related / ERD protein-related | chr4:2122686-2126842 FORWARD
contig08374	146	7	10.17	Arath7.cdna	gnl|Arath7|AT1G28290.1	1436	6e-61	232	| Symbols: | pollen Ole e 1 allergen and extensin family protein | chr1:9889112-9890980 REVERSE
contig08403	100	7	4.28	Arath7.cdna	gnl|Arath7|AT5G49460.1	2336	4e-49	192	| Symbols: ACLB-2 | ACLB-2 (ATP-citrate lyase B-2) | chr5:20071749-20075690 FORWARD
contig08405	174	7	9.45	Arath7.cdna	gnl|Arath7|AT4G01050.1	1842	2e-89	327	| Symbols: | hydroxyproline-rich glycoprotein family protein | chr4:455768-458510 FORWARD
contig08407	153	7	6.34	Arath7.cdna	gnl|Arath7|AT4G37870.1	2413	1e-71	268	| Symbols: PCK1, PEPCK | phosphoenolpyruvate carboxykinase (ATP), putative / PEP carboxykinase, putative / PEPCK, putative | chr4:17802688-17806533 REVERSE
contig08442	125	7	9.39	Arath7.cdna	gnl|Arath7|AT1G70830.1	1331	5e-55	212	| Symbols: MLP28 | Bet v I allergen family protein | chr1:26713609-26715124 REVERSE
contig08457	136	7	16.77	Arath7.cdna	gnl|Arath7|AT3G54210.1	811	3e-72	270	| Symbols: | ribosomal protein L17 family protein | chr3:20078525-20079413 REVERSE
contig08462	226	7	6.94	Arath7.cdna	gnl|Arath7|AT3G28040.1	3256	9e-117	418	| Symbols: | leucine-rich repeat transmembrane protein kinase, putative | chr3:10436294-10439628 FORWARD
contig08467	261	7	19.22	Arath7.cdna	gnl|Arath7|AT1G18080.1	1358	7e-127	452	| Symbols: ATARCA | ATARCA (Arabidopsis thaliana Homolog of the Tobacco ArcA); nucleotide binding | chr1:6222194-6224144 FORWARD
contig08473	151	7	11.21	Arath7.cdna	gnl|Arath7|AT3G55360.1	1347	4e-81	299	| Symbols: ECR, CER10, ATTSC13, TSC13 | ATTSC13/CER10/ECR/TSC13 (ENOYL-COA REDUCTASE); 3-oxo-5-alpha-steroid 4-dehydrogenase/ fatty acid elongase/ trans-2-enoyl-CoA reductase (NADPH) | chr3:20531907-20533991 REVERSE
contig08476	221	7	13.35	Arath7.cdna	gnl|Arath7|AT3G55800.1	1655	5e-118	422	| Symbols: SBPASE | SBPASE (sedoheptulose-bisphosphatase); phosphoric ester hydrolase | chr3:20720365-20722619 FORWARD
contig08486	125	7	10.55	Arath7.cdna	gnl|Arath7|AT1G22300.2	1185	1e-58	224	| Symbols: GF14 EPSILON, GRF10 | GRF10 (GENERAL REGULATORY FACTOR 10); protein phosphorylated amino acid binding | chr1:7878856-7881208 REVERSE
contig08519	163	7	14.12	Arath7.cdna	gnl|Arath7|AT5G21090.1	1154	5e-71	266	| Symbols: | leucine-rich repeat protein, putative | chr5:7164614-7167257 FORWARD
contig08561	132	7	9.23	Arath7.cdna	gnl|Arath7|AT5G47500.1	1430	4e-52	202	| Symbols: | pectinesterase family protein | chr5:19288186-19290110 REVERSE
contig08628	151	7	9.88	Arath7.cdna	gnl|Arath7|AT2G22430.1	1529	3e-69	260	| Symbols: ATHB6 | ATHB6 (ARABIDOPSIS THALIANA HOMEOBOX PROTEIN 6); transcription factor | chr2:9533175-9534910 REVERSE
contig08633	154	7	22.51	Arath7.cdna	gnl|Arath7|AT3G46030.1	684	8e-70	262	| Symbols: | histone H2B, putative | chr3:16924433-16925116 REVERSE
contig08692	175	7	18.02	Arath7.cdna	gnl|Arath7|AT3G20390.1	971	2e-92	337	| Symbols: | endoribonuclease L-PSP family protein | chr3:7109955-7111830 REVERSE
contig08736	111	7	6.09	Arath7.cdna	gnl|Arath7|AT1G01300.1	1822	7e-48	188	| Symbols: | aspartyl protease family protein | chr1:116943-118764 FORWARD
contig08754	171	7	25.33	Arath7.cdna	gnl|Arath7|AT5G47700.1	675	6e-74	276	| Symbols: | 60S acidic ribosomal protein P1 (RPP1C) | chr5:19345029-19346209 REVERSE
contig08763	159	7	6.17	Arath7.cdna	gnl|Arath7|AT5G51750.1	2575	1e-77	287	| Symbols: | subtilase family protein | chr5:21037433-21040007 FORWARD
contig08766	281	7	11.41	Arath7.cdna	gnl|Arath7|AT1G78570.1	2463	7e-121	432	| Symbols: RHM1, ROL1 | RHM1/ROL1 (RHAMNOSE BIOSYNTHESIS1); UDP-glucose 4,6-dehydratase/ catalytic | chr1:29554542-29557331 FORWARD
contig00020	292	6	11.95	Arath7.cdna	gnl|Arath7|AT5G65630.1	2444	6e-137	486	| Symbols: | DNA-binding bromodomain-containing protein | chr5:26243058-26245675 REVERSE
contig00046	228	6	12.22	Arath7.cdna	gnl|Arath7|AT3G30775.1	1866	5e-112	402	| Symbols: AT-POX, ATPOX, ATPDH, PRO1, ERD5 | ERD5 (EARLY RESPONSIVE TO DEHYDRATION 5, PROLINE OXIDASE); proline dehydrogenase | chr3:12451115-12453727 REVERSE
contig00050	132	6	11.44	Arath7.cdna	gnl|Arath7|AT5G21090.1	1154	2e-63	240	| Symbols: | leucine-rich repeat protein, putative | chr5:7164614-7167257 FORWARD
contig00066	115	6	7.71	Arath7.cdna	gnl|Arath7|ATCG01210.1	1491	8e-60	228	| Symbols: RRN16S.2 | chloroplast-encoded 16S ribosomal RNA | chrC:136147-137637 REVERSE
contig00127	162	6	15.18	Arath7.cdna	gnl|Arath7|AT3G52920.1	1067	5e-28	123	| Symbols: | similar to unknown protein [Arabidopsis thaliana] (TAIR:AT2G36410.1); similar to Os04g0408600 [Oryza sativa (japonica cultivar-group)] (GB:NP_001052720.1); similar to hypothetical protein [Ipomoea trifida] (GB:AAS79606.1); similar to OSJNBa0042I15.15 [Oryza sativa (japonica cultivar-group)] (GB:CAE04893.2); contains InterPro domain Protein of unknown function DUF662; (InterPro:IPR007…
contig00128	158	6	8.19	Arath7.cdna	gnl|Arath7|AT4G35090.1	1930	9e-76	281	| Symbols: CAT2 | CAT2 (CATALASE 2); catalase | chr4:16700601-16703330 REVERSE
contig00136	125	6	17.41	Arath7.cdna	gnl|Arath7|AT4G12880.1	718	1e-58	224	| Symbols: | plastocyanin-like domain-containing protein | chr4:7544379-7545325 REVERSE
contig00149	193	6	30.54	Arath7.cdna	gnl|Arath7|AT5G64350.1	632	4e-60	230	| Symbols: ATFKBP12, FKBP12 | FKBP12 (FK506-binding protein 12 kD); FK506 binding / peptidyl-prolyl cis-trans isomerase | chr5:25751824-25753297 REVERSE
contig00163	107	6	3.65	Arath7.cdna	gnl|Arath7|AT1G09770.1	2934	4e-55	212	| Symbols: AtMYBCDC5, CDC5, ATCDC5 | ATCDC5 (Arabidopsis thaliana homolog of cdc5); DNA binding / transcription factor | chr1:3161843-3165362 FORWARD
contig00164	121	6	13.02	Arath7.cdna	gnl|Arath7|AT5G51110.1	929	2e-63	240	| Symbols: | similar to dehydratase family [Arabidopsis thaliana] (TAIR:AT1G29810.1); similar to expressed protein [Oryza sativa (japonica cultivar-group)] (GB:ABF93463.1); contains InterPro domain Transcriptional coactivator/pterin dehydratase; (InterPro:IPR001533) | chr5:20795360-20796690 REVERSE
contig00170	130	6	9.88	Arath7.cdna	gnl|Arath7|AT2G37220.1	1316	3e-66	250	| Symbols: | 29 kDa ribonucleoprotein, chloroplast, putative / RNA-binding protein cp29, putative | chr2:15641604-15643488 REVERSE
contig00187	145	6	14.37	Arath7.cdna	gnl|Arath7|AT4G14440.1	1009	3e-57	220	| Symbols: | enoyl-CoA hydratase/isomerase family protein | chr4:8306741-8307749 REVERSE
contig00245	189	6	9.2	Arath7.cdna	gnl|Arath7|AT4G23100.1	2055	2e-101	367	| Symbols: GSH1, CAD2, PAD2, RML1 | RML1 (PHYTOALEXIN DEFICIENT 2, ROOT MERISTEMLESS 1); glutamate-cysteine ligase | chr4:12103172-12107310 REVERSE
contig00272	188	6	11.58	Arath7.cdna	gnl|Arath7|AT5G65670.1	1624	5e-56	216	| Symbols: IAA9 | IAA9 (indoleacetic acid-induced protein 9); transcription factor | chr5:26270884-26273694 FORWARD
contig00316	121	6	17.79	Arath7.cdna	gnl|Arath7|AT5G55450.1	680	1e-55	214	| Symbols: | protease inhibitor/seed storage/lipid transfer protein (LTP) family protein | chr5:22484716-22485489 FORWARD
contig00327	156	6	6.27	Arath7.cdna	gnl|Arath7|AT3G09070.1	2487	8e-30	129	| Symbols: | glycine-rich protein | chr3:2768693-2771179 REVERSE
contig00342	163	6	26.04	Arath7.cdna	gnl|Arath7|AT2G33450.1	626	4e-78	289	| Symbols: | 50S ribosomal protein L28, chloroplast (CL28) | chr2:14180655-14181609 FORWARD
contig00367	124	6	7.34	Arath7.cdna	gnl|Arath7|AT1G20010.1	1689	1e-58	224	| Symbols: TUB5 | TUB5 (tubulin beta-5 chain) | chr1:6937786-6940573 REVERSE
contig00379	169	6	5.59	Arath7.cdna	gnl|Arath7|AT1G20130.1	3021	7e-83	305	| Symbols: | family II extracellular lipase, putative | chr1:6978101-6985306 FORWARD
contig00402	224	6	7.72	Arath7.cdna	gnl|Arath7|AT5G16750.1	2903	1e-97	355	| Symbols: TOZ | TOZ (TORMOZEMBRYO DEFECTIVE); nucleotide binding | chr5:5504349-5509346 REVERSE
contig00460	169	6	12.79	Arath7.cdna	gnl|Arath7|AT3G49120.1	1321	2e-89	327	| Symbols: ATPERX34, PERX34, PRXCB, ATPCB | ATPCB/ATPERX34/PERX34/PRXCB (PEROXIDASE 34); peroxidase | chr3:18218636-18221117 FORWARD
contig00509	172	6	16.81	Arath7.cdna	gnl|Arath7|AT5G01750.1	1023	2e-74	278	| Symbols: | Identical to Protein At5g01750 [Arabidopsis Thaliana] (GB:Q9LZX1;GB:Q8LEK9); similar to unknown protein [Arabidopsis thaliana] (TAIR:AT3G11740.1); similar to Protein of unknown function DUF567 [Medicago truncatula] (GB:ABE88870.1); contains InterPro domain Protein of unknown function DUF567; (InterPro:IPR007612) | chr5:289762-290911 FORWARD
contig00517	210	6	10.83	Arath7.cdna	gnl|Arath7|AT4G02290.1	1939	2e-70	264	| Symbols: | glycosyl hydrolase family 9 protein | chr4:1002394-1005253 REVERSE
contig00522	153	6	13.43	Arath7.cdna	gnl|Arath7|AT3G62030.1	1139	1e-74	278	| Symbols: ROC4 | ROC4 (rotamase CyP 4); peptidyl-prolyl cis-trans isomerase | chr3:22984558-22986345 FORWARD
contig00537	173	6	13.15	Arath7.cdna	gnl|Arath7|AT2G37220.1	1316	4e-81	299	| Symbols: | 29 kDa ribonucleoprotein, chloroplast, putative / RNA-binding protein cp29, putative | chr2:15641604-15643488 REVERSE
contig00571	203	6	11.02	Arath7.cdna	gnl|Arath7|AT4G10180.1	1842	3e-70	264	| Symbols: FUS2, DET1 | DET1 (DE-ETIOLATED 1) | chr4:6346459-6349272 FORWARD
contig00600	130	6	10.61	Arath7.cdna	gnl|Arath7|AT3G13580.2	1225	6e-64	242	| Symbols: | 60S ribosomal protein L7 (RPL7D) | chr3:4433138-4435312 FORWARD
contig00636	124	6	8.36	Arath7.cdna	gnl|Arath7|AT3G03550.1	1483	0.067	36.2	| Symbols: | zinc finger (C3HC4-type RING finger) family protein | chr3:850115-851597 REVERSE
contig00657	154	6	5.06	Arath7.cdna	gnl|Arath7|AT2G20580.1	3043	3e-60	230	| Symbols: RPN1A, AtRPN1a | AtRPN1a/RPN1A (26S proteasome regulatory subunit S2 1A); binding | chr2:8866091-8871946 FORWARD
contig00659	160	6	10.77	Arath7.cdna	gnl|Arath7|AT3G24480.1	1485	8e-64	242	| Symbols: | leucine-rich repeat family protein / extensin family protein | chr3:8901161-8902645 REVERSE
contig00662	153	6	17.61	Arath7.cdna	gnl|Arath7|AT5G20160.2	869	2e-82	303	| Symbols: | ribosomal protein L7Ae/L30e/S12e/Gadd45 family protein | chr5:6803784-6805197 REVERSE
contig00695	194	6	22.64	Arath7.cdna	gnl|Arath7|AT5G16250.1	857	5e-90	329	| Symbols: | similar to unknown protein [Arabidopsis thaliana] (TAIR:AT3G02640.1); similar to conserved hypothetical protein [Medicago truncatula] (GB:ABE78001.1) | chr5:5310098-5310954 REVERSE
contig00718	203	6	13.69	Arath7.cdna	gnl|Arath7|AT3G22550.1	1483	1e-63	242	| Symbols: | senescence-associated protein-related | chr3:7991653-7993461 REVERSE
contig00720	201	6	12.11	Arath7.cdna	gnl|Arath7|AT1G10670.1	1660	6e-102	369	| Symbols: ACLA-1 | ACLA-1 (ATP-citrate lyase A-1) | chr1:3535388-3538282 FORWARD
contig00744	134	6	8.33	Arath7.cdna	gnl|Arath7|AT4G18480.1	1608	1e-18	91.7	| Symbols: CH42, CH-42, CHL11, CHLI-1, CHLI1 | CHLI1 (CHLORINA 42); magnesium chelatase | chr4:10201683-10203480 REVERSE
contig00747	134	6	21.07	Arath7.cdna	gnl|Arath7|AT2G34160.1	636	3e-41	167	| Symbols: | nucleic acid binding | chr2:14433282-14434462 FORWARD
contig00748	185	6	15.2	Arath7.cdna	gnl|Arath7|AT5G24420.1	1217	1e-93	341	| Symbols: | glucosamine/galactosamine-6-phosphate isomerase-related | chr5:8336617-8338011 REVERSE
contig00757	146	6	27.81	Arath7.cdna	gnl|Arath7|AT3G10860.1	525	8e-76	281	| Symbols: | ubiquinol-cytochrome C reductase complex ubiquinone-binding protein, putative / ubiquinol-cytochrome C reductase complex 8.2 kDa protein, putative | chr3:3399741-3400746 FORWARD
contig00758	134	6	9.61	Arath7.cdna	gnl|Arath7|AT4G16190.1	1395	2e-45	180	| Symbols: | cysteine proteinase, putative | chr4:9171482-9173120 FORWARD
contig00763	164	6	10.33	Arath7.cdna	gnl|Arath7|AT1G15340.1	1588	2e-86	317	| Symbols: MBD10 | MBD10 (methyl-CpG-binding domain 10); DNA binding | chr1:5275672-5277684 REVERSE
contig00778	158	6	17.81	Arath7.cdna	gnl|Arath7|AT3G15190.1	887	1e-80	297	| Symbols: | chloroplast 30S ribosomal protein S20, putative | chr3:5116148-5117622 FORWARD
contig00794	113	6	8.28	Arath7.cdna	gnl|Arath7|AT4G27520.1	1364	1e-58	224	| Symbols: | plastocyanin-like domain-containing protein | chr4:13750446-13751911 REVERSE
contig00810	138	6	5.7	Arath7.cdna	gnl|Arath7|AT1G52030.2	2420	3e-66	250	| Symbols: MBP1.2, F-ATMBP, MBP2 | MBP2 (MYROSINASE-BINDING PROTEIN 2) | chr1:19349609-19352292 REVERSE
contig00843	202	6	12.03	Arath7.cdna	gnl|Arath7|AT5G33320.1	1679	2e-111	400	| Symbols: PPT, ARAPPT, CUE1 | CUE1 (CAB UNDEREXPRESSED 1); antiporter/ triose-phosphate transporter | chr5:12606068-12608978 FORWARD
contig00864	150	6	25.21	Arath7.cdna	gnl|Arath7|AT2G43550.1	595	1e-80	297	| Symbols: | trypsin inhibitor, putative | chr2:18080311-18080982 FORWARD
contig00865	156	6	23.85	Arath7.cdna	gnl|Arath7|AT4G20420.1	654	4e-84	309	| Symbols: | tapetum-specific protein-related | chr4:11016981-11017634 FORWARD
contig00870	189	6	15.21	Arath7.cdna	gnl|Arath7|AT3G50820.1	1243	2e-101	367	| Symbols: PSBO2, PSBO-2 | PSBO-2/PSBO2 (PHOTOSYSTEM II SUBUNIT O-2); oxygen evolving | chr3:18901857-18903407 REVERSE
contig00871	200	6	9.58	Arath7.cdna	gnl|Arath7|AT1G55490.1	2087	3e-110	396	| Symbols: LEN1, CPN60B | CPN60B (CHAPERONIN 60 BETA); ATP binding / protein binding / unfolded protein binding | chr1:20719229-20722831 REVERSE
contig00882	114	6	6.01	Arath7.cdna	gnl|Arath7|AT4G13940.3	1898	3e-59	226	| Symbols: EMB1395, MEE58, SAHH, SAHH1, HOG1 | HOG1 (HOMOLOGY-DEPENDENT GENE SILENCING 1); adenosylhomocysteinase | chr4:8054856-8057176 FORWARD
contig00888	107	6	4.41	Arath7.cdna	gnl|Arath7|AT4G37900.1	2428	4e-55	212	| Symbols: | glycine-rich protein | chr4:17821731-17824621 REVERSE
contig00895	176	6	19.69	Arath7.cdna	gnl|Arath7|AT4G12040.1	894	1e-81	301	| Symbols: | zinc finger (AN1-like) family protein | chr4:7214697-7215983 FORWARD
contig00898	179	6	19.16	Arath7.cdna	gnl|Arath7|AT2G02760.1	934	8e-98	355	| Symbols: UBC2, ATUBC2 | ATUBC2 (UBIQUITING-CONJUGATING ENZYME 2); ubiquitin-protein ligase | chr2:773683-775370 FORWARD
contig00929	177	6	17.27	Arath7.cdna	gnl|Arath7|AT1G14900.1	1025	1e-96	351	| Symbols: HMGA | high-mobility-group protein / HMG-I/Y protein | chr1:5138329-5139427 REVERSE
contig00937	167	6	8.71	Arath7.cdna	gnl|Arath7|AT1G22410.1	1917	3e-82	303	| Symbols: | 2-dehydro-3-deoxyphosphoheptonate aldolase, putative / 3-deoxy-D-arabino-heptulosonate 7-phosphate synthase, putative / DAHP synthetase, putative | chr1:7912037-7914992 FORWARD
contig00946	221	6	11.39	Arath7.cdna	gnl|Arath7|AT4G36980.1	1941	9e-123	438	| Symbols: | similar to peptidyl-prolyl cis-trans isomerase cyclophilin-type family protein [Arabidopsis thaliana] (TAIR:AT4G32420.1); similar to Unknown protein [Oryza sativa (japonica cultivar-group)] (GB:AAK52566.1); similar to Os03g0395900 [Oryza sativa (japonica cultivar-group)] (GB:NP_001050295.1); contains domain FAMILY NOT NAMED (PTHR13161) | chr4:17433639-17437063 REVERSE
contig00954	167	6	15.35	Arath7.cdna	gnl|Arath7|AT5G47110.1	1088	3e-88	323	| Symbols: | lil3 protein, putative | chr5:19151213-19152544 REVERSE
contig00958	120	6	2.73	Arath7.cdna	gnl|Arath7|AT1G76810.1	4392	1e-18	91.7	| Symbols: | eukaryotic translation initiation factor 2 family protein / eIF-2 family protein | chr1:28835900-28841480 REVERSE
contig00963	186	6	18.15	Arath7.cdna	gnl|Arath7|AT1G14900.1	1025	1e-99	361	| Symbols: HMGA | high-mobility-group protein / HMG-I/Y protein | chr1:5138329-5139427 REVERSE
contig01013	171	6	13.76	Arath7.cdna	gnl|Arath7|AT5G22650.1	1243	4e-84	309	| Symbols: HDT02, HDT2, ATHD2B, HDA4, HD2, HD2B | HD2B (HISTONE DEACETYLASE 2B) | chr5:7534020-7536276 FORWARD
contig01024	156	6	13.04	Arath7.cdna	gnl|Arath7|AT3G07390.1	1196	3e-69	260	| Symbols: AIR12 | AIR12 (Auxin-Induced in Root cultures 12); extracellular matrix structural constituent | chr3:2365307-2366502 FORWARD
contig01036	108	6	10.82	Arath7.cdna	gnl|Arath7|AT1G67700.1	998	1e-52	204	| Symbols: | similar to At1g67700/F12A21_30 [Medicago truncatula] (GB:ABE84614.1); contains domain OLIGOPEPTIDASE (PTHR11804:SF2); contains domain PROTEASE M3 THIMET OLIGOPEPTIDASE-RELATED (PTHR11804) | chr1:25377893-25379696 FORWARD
contig01049	165	6	7.76	Arath7.cdna	gnl|Arath7|AT2G43970.1	2125	2e-27	121	| Symbols: | La domain-containing protein | chr2:18212311-18215294 REVERSE
contig01053	121	6	6.24	Arath7.cdna	gnl|Arath7|AT3G62120.1	1938	5e-61	232	| Symbols: | tRNA synthetase class II (G, H, P and S) family protein | chr3:23012005-23015296 REVERSE
contig01102	141	6	20.8	Arath7.cdna	gnl|Arath7|ATCG00430.1	678	9e-63	238	| Symbols: PSBG | Encodes a protein which was originally thought to be part of photosystem II but its wheat homolog was later shown to encode for subunit K of NADH dehydrogenase. | chrC:49257-49934 REVERSE
contig01121	107	6	4.41	Arath7.cdna	gnl|Arath7|AT4G37900.1	2428	2e-45	180	| Symbols: | glycine-rich protein | chr4:17821731-17824621 REVERSE
contig01123	165	6	8.72	Arath7.cdna	gnl|Arath7|AT2G16910.1	1893	1e-77	287	| Symbols: AMS | AMS (ABORTED MICROSPORES); DNA binding / transcription factor | chr2:7338803-7341336 FORWARD
contig01131	118	6	9.39	Arath7.pep	gnl|Arath7|AT3G54250.1	1257	1.6	27.7	| Symbols: | mevalonate diphosphate decarboxylase, putative | chr3:20093446-20095666 REVERSE
contig01139	123	6	5.72	Arath7.cdna	gnl|Arath7|AT1G77140.1	2150	0.26	34.2	| Symbols: ATVPS45, VPS45 | VPS45 (VACUOLAR PROTEIN SORTING 45); protein transporter | chr1:28988919-28992877 FORWARD
contig01149	149	6	9.01	Arath7.cdna	gnl|Arath7|AT3G05530.1	1653	9e-79	291	| Symbols: ATS6A.2, RPT5A | RPT5A (regulatory particle triple-A 5A); ATPase/ calmodulin binding | chr3:1603406-1606237 FORWARD
contig01178	108	6	6.57	Arath7.cdna	gnl|Arath7|AT3G48730.1	1645	6e-48	188	| Symbols: GSA2 | GSA2 (GLUTAMATE-1-SEMIALDEHYDE 2,1-AMINOMUTASE 2); glutamate-1-semialdehyde 2,1-aminomutase | chr3:18060608-18062687 FORWARD
contig01183	171	6	13.03	Arath7.cdna	gnl|Arath7|AT1G02050.1	1312	4e-75	280	| Symbols: | chalcone and stilbene synthase family protein | chr1:359117-360518 REVERSE
contig01195	151	6	5.15	Arath7.cdna	gnl|Arath7|AT1G09770.1	2934	4e-81	299	| Symbols: AtMYBCDC5, CDC5, ATCDC5 | ATCDC5 (Arabidopsis thaliana homolog of cdc5); DNA binding / transcription factor | chr1:3161843-3165362 FORWARD
contig01209	152	6	15.28	Arath7.cdna	gnl|Arath7|AT5G51400.1	995	2e-79	293	| Symbols: | similar to unknown protein [Arabidopsis thaliana] (TAIR:AT2G45010.1); similar to unknown [Hordeum vulgare subsp. vulgare] (GB:AAS58477.1); contains InterPro domain Protein of unknown function Cys-rich; (InterPro:IPR006461) | chr5:20895839-20897360 REVERSE
contig01214	179	6	8.52	Arath7.cdna	gnl|Arath7|AT5G67320.1	2101	8e-98	355	| Symbols: | WD-40 repeat family protein | chr5:26874380-26878345 FORWARD
contig01219	195	6	7.93	Arath7.cdna	gnl|Arath7|AT5G27640.1	2458	2e-102	371	| Symbols: EIF3B, ATEIF3B-1, EIF3B-1, ATTIF3B1, TIF3B1 | TIF3B1 (EUKARYOTIC TRANSLATION INITIATION FACTOR 3B); nucleic acid binding / translation initiation factor | chr5:9781013-9785291 REVERSE
contig01224	134	6	18.38	Arath7.cdna	gnl|Arath7|AT1G08880.1	729	4e-71	266	| Symbols: | histone H2A, putative | chr1:2846952-2847784 REVERSE
contig01227	114	6	15.94	Arath7.cdna	gnl|Arath7|AT4G26840.1	715	3e-59	226	| Symbols: SUMO 1, SUMO1, SUM1 | SUM1 (SMALL UBIQUITIN-LIKE MODIFIER 1) | chr4:13497332-13498736 FORWARD
contig01228	173	6	3.35	Arath7.cdna	gnl|Arath7|AT1G30400.1	5168	0.38	34.2	| Symbols: EST1, ATMRP1 | ATMRP1 (Arabidopsis thaliana multidrug resistance-associated protein 1); xenobiotic-transporting ATPase | chr1:10727620-10737871 FORWARD
contig01244	139	6	12.82	Arath7.cdna	gnl|Arath7|AT4G31300.1	1084	1e-71	268	| Symbols: PBA1 | PBA1 (20S proteasome beta subunit A 1); peptidase | chr4:15188769-15191159 FORWARD
contig01255	125	6	7.09	Arath7.cdna	gnl|Arath7|AT3G13920.2	1764	7e-39	159	| Symbols: RH4, TIF4A1, EIF4A1 | EIF4A1 (eukaryotic translation initiation factor 4A-1); ATP-dependent helicase | chr3:4592263-4594969 REVERSE
contig01258	172	6	7.05	Arath7.cdna	gnl|Arath7|AT5G56030.1	2438	7e-83	305	| Symbols: ERD8, HSP81-2 | HSP81-2 (EARLY-RESPONSIVE TO DEHYDRATION 8); ATP binding | chr5:22704028-22706876 FORWARD
contig01260	103	6	13.48	Arath7.cdna	gnl|Arath7|AT1G34030.1	764	2e-48	190	| Symbols: | 40S ribosomal protein S18 (RPS18B) | chr1:12370045-12371530 REVERSE
contig01265	220	6	9.14	Arath7.cdna	gnl|Arath7|AT2G47240.1	2407	3e-107	387	| Symbols: | long-chain-fatty-acid--CoA ligase family protein / long-chain acyl-CoA synthetase family protein | chr2:19399628-19404901 FORWARD
contig01275	137	6	21.34	Arath7.cdna	gnl|Arath7|AT1G08580.1	642	7e-73	272	| Symbols: | similar to Pm52 [Prunus mume] (GB:BAE48663.1) | chr1:2715082-2716407 REVERSE
contig01284	110	6	5.76	Arath7.cdna	gnl|Arath7|AT3G52930.1	1911	7e-57	218	| Symbols: | fructose-bisphosphate aldolase, putative | chr3:19637726-19640051 REVERSE
contig01288	112	6	18.15	Arath7.cdna	gnl|Arath7|AT1G21500.1	617	3e-53	206	| Symbols: | similar to conserved hypothetical protein [Medicago truncatula] (GB:ABE83904.1) | chr1:7529871-7531014 REVERSE
contig01293	192	6	13	Arath7.cdna	gnl|Arath7|AT4G22080.1	1477	2e-67	254	| Symbols: | pectate lyase family protein | chr4:11700567-11702678 REVERSE
contig01305	102	6	7.43	Arath7.cdna	gnl|Arath7|AT4G26530.1	1372	4e-52	202	| Symbols: | fructose-bisphosphate aldolase, putative | chr4:13391351-13393114 FORWARD
contig01311	139	6	25.14	Arath7.cdna	gnl|Arath7|AT4G26710.1	553	1e-62	238	| Symbols: | ATP synthase subunit H family protein | chr4:13468555-13469941 FORWARD
contig01342	166	6	8.07	Arath7.cdna	gnl|Arath7|AT3G13220.1	2058	4e-87	319	| Symbols: | ABC transporter family protein | chr3:4247975-4250710 REVERSE
contig01346	203	6	10.89	Arath7.cdna	gnl|Arath7|AT5G16150.2	1864	5e-112	402	| Symbols: PGLCT, GLT1 | GLT1/PGLCT (GLUCOSE TRANSPORTER 1); carbohydrate transporter/ sugar porter | chr5:5272580-5275818 FORWARD
contig01354	236	6	28.16	Arath7.cdna	gnl|Arath7|AT5G14030.1	838	7e-127	452	| Symbols: | translocon-associated protein beta (TRAPB) family protein | chr5:4526786-4528411 FORWARD
contig01361	158	6	15.25	Arath7.cdna	gnl|Arath7|AT2G47170.1	1036	2e-85	313	| Symbols: ARF1A1c | ARF1A1c (ADP-RIBOSYLATION FACTOR 1); GTP binding / phospholipase activator/ protein binding | chr2:19373693-19375910 FORWARD
contig01365	121	6	7.06	Arath7.cdna	gnl|Arath7|AT3G14930.2	1715	8e-51	198	| Symbols: HEME1 | HEME1; uroporphyrinogen decarboxylase | chr3:5020577-5022937 FORWARD
contig01367	132	6	3.08	Arath7.cdna	gnl|Arath7|AT2G36910.1	4279	2e-60	230	| Symbols: PGP1, ATMDR1 | ATPGP1 (ARABIDOPSIS THALIANA P GLYCOPROTEIN1); calmodulin binding | chr2:15509093-15514399 FORWARD
contig01372	198	6	6.42	Arath7.cdna	gnl|Arath7|AT2G44100.1	3084	3e-104	377	| Symbols: | ATGDI1 (Arabidopsis thaliana guanosine diphosphate dissociation inhibitor 1) | chr2:18248768-18253574 FORWARD
contig01383	296	6	14.03	Arath7.cdna	gnl|Arath7|AT2G43020.1	2110	0.17	36.2	| Symbols: ATPAO2 | ATPAO2 (POLYAMINE OXIDASE 2); amine oxidase | chr2:17898580-17901712 FORWARD
contig01384	195	6	35.01	Arath7.cdna	gnl|Arath7|AT5G51960.1	557	0.11	36.2	| Symbols: | similar to At5g51960 [Medicago truncatula] (GB:ABE81134.1) | chr5:21127929-21128574 FORWARD
contig01389	208	6	15.51	Arath7.cdna	gnl|Arath7|AT3G18050.1	1341	4e-100	363	| Symbols: | similar to unknown protein [Arabidopsis thaliana] (TAIR:AT4G28100.1); similar to hypothetical protein MtrDRAFT_AC139526g8v1 [Medicago truncatula] (GB:ABE80139.1) | chr3:6180865-6182860 FORWARD
contig01406	136	6	4.5	Arath7.cdna	gnl|Arath7|AT4G16660.1	3023	3e-72	270	| Symbols: | heat shock protein 70, putative / HSP70, putative | chr4:9376759-9381529 FORWARD
contig01407	172	6	20.31	Arath7.cdna	gnl|Arath7|AT1G78020.1	847	1e-93	341	| Symbols: | senescence-associated protein-related | chr1:29343587-29344649 FORWARD
contig01411	120	6	7.98	Arath7.cdna	gnl|Arath7|AT3G51240.1	1503	2e-60	230	| Symbols: TT6, F3H, F3'H | F3H (TRANSPARENT TESTA 6); naringenin 3-dioxygenase | chr3:19036243-19037918 FORWARD
contig01412	166	6	12.8	Arath7.cdna	gnl|Arath7|AT4G22240.1	1297	9e-76	281	| Symbols: | plastid-lipid associated protein PAP, putative | chr4:11765815-11767316 REVERSE
contig01439	111	6	4.82	Arath7.cdna	gnl|Arath7|AT1G26850.3	2301	2e-57	220	| Symbols: | dehydration-responsive family protein | chr1:9300860-9304120 REVERSE
contig01455	134	6	20.36	Arath7.cdna	gnl|Arath7|AT5G02160.1	658	2e-60	230	| Symbols: | similar to hypothetical protein [Solanum lycopersicum] (GB:BAD95796.1) | chr5:426352-427252 FORWARD
contig01457	197	6	6.04	Arath7.cdna	gnl|Arath7|AT1G15940.1	3264	2e-105	381	| Symbols: | similar to binding [Arabidopsis thaliana] (TAIR:AT1G80810.1); similar to Tudor [Medicago truncatula] (GB:ABE86625.1); contains domain ARM repeat (SSF48371); contains domain no description (G3D.2.30.30.140); contains domain ANDROGEN INDUCED INHIBITOR OF PROLIFERATION (AS3) / PDS5-RELATED (PTHR12663) | chr1:5473584-5478253 FORWARD
contig01465	124	6	8.17	Arath7.cdna	gnl|Arath7|AT4G38970.1	1518	9e-63	238	| Symbols: | fructose-bisphosphate aldolase, putative | chr4:18163490-18165756 REVERSE
contig01473	134	6	7.88	Arath7.cdna	gnl|Arath7|AT1G29310.1	1700	2e-57	220	| Symbols: | protein transport protein sec61, putative | chr1:10252280-10254676 FORWARD
contig01485	129	6	6.43	Arath7.cdna	gnl|Arath7|AT5G18500.1	2007	6e-67	252	| Symbols: | protein kinase family protein | chr5:6138491-6141632 FORWARD
contig01490	143	6	13.76	Arath7.cdna	gnl|Arath7|AT4G32130.1	1039	2e-76	283	| Symbols: | similar to unknown protein [Arabidopsis thaliana] (TAIR:AT2G25310.1); similar to Os06g0644100 [Oryza sativa (japonica cultivar-group)] (GB:NP_001058183.1); similar to PREDICTED: hypothetical protein [Strongylocentrotus purpuratus] (GB:XP_794143.1); contains InterPro domain Carboxypeptidase regulatory region; (InterPro:IPR008969) | chr4:15520037-15522599 REVERSE
contig01495	121	6	13.58	Arath7.cdna	gnl|Arath7|AT1G45474.1	891	2e-54	210	| Symbols: LHCA5 | LHCA5 (Photosystem I light harvesting complex gene 5) | chr1:17181764-17182970 FORWARD
contig01501	125	6	15.7	Arath7.cdna	gnl|Arath7|AT2G24020.1	796	2e-45	180	| Symbols: | similar to unknown protein [Arabidopsis thaliana] (TAIR:AT4G30620.1); similar to Conserved hypothetical protein 103 [Medicago truncatula] (GB:ABE78786.1); similar to Os02g0180200 [Oryza sativa (japonica cultivar-group)] (GB:NP_001046090.1); contains InterPro domain Conserved hypothetical protein 103; (InterPro:IPR004401) | chr2:10224781-10226428 REVERSE
contig01511	163	6	12.74	Arath7.cdna	gnl|Arath7|AT4G09010.1	1279	2e-76	283	| Symbols: APX4 | APX4 (ASCORBATE PEROXIDASE 4); peroxidase | chr4:5777394-5779459 REVERSE
contig01512	143	6	17.72	Arath7.cdna	gnl|Arath7|AT1G52740.1	807	7e-70	262	| Symbols: | histone H2A, putative | chr1:19648936-19650150 FORWARD
contig01531	144	6	10.44	Arath7.cdna	gnl|Arath7|AT4G30470.1	1379	9e-48	188	| Symbols: | cinnamoyl-CoA reductase-related | chr4:14894111-14896821 FORWARD
contig01541	136	6	7.16	Arath7.cdna	gnl|Arath7|AT4G37930.1	1899	1e-68	258	| Symbols: STM, SHMT1, SHM1 | SHM1 (SERINE HYDROXYMETHYLTRANSFERASE 1); glycine hydroxymethyltransferase | chr4:17831725-17834921 REVERSE
contig01554	176	6	22.22	Arath7.cdna	gnl|Arath7|AT4G24960.1	792	5e-96	349	| Symbols: HVA22D, ATHVA22D | ATHVA22D (Arabidopsis thaliana HVA22 homologue D) | chr4:12827947-12829253 FORWARD
contig01641	168	6	5.27	Arath7.cdna	gnl|Arath7|AT5G50920.1	3189	3e-91	333	| Symbols: ATHSP93-V, HSP93-V, CLPC, DCA1 | CLPC (HEAT SHOCK PROTEIN 93-V); ATP binding / ATPase | chr5:20732695-20737600 REVERSE
contig01643	193	6	13.9	Arath7.cdna	gnl|Arath7|AT5G64260.1	1388	6e-105	379	| Symbols: | phosphate-responsive protein, putative | chr5:25721155-25722542 FORWARD
contig01646	181	6	14.22	Arath7.cdna	gnl|Arath7|AT1G32050.1	1273	1e-84	311	| Symbols: | secretory carrier membrane protein (SCAMP) family protein | chr1:11528425-11531261 FORWARD
contig01661	145	6	7.15	Arath7.cdna	gnl|Arath7|AT1G12570.1	2027	5e-71	266	| Symbols: | glucose-methanol-choline (GMC) oxidoreductase family protein | chr1:4277991-4280860 REVERSE
contig01700	116	6	8.13	Arath7.cdna	gnl|Arath7|AT5G38470.1	1426	5e-58	222	| Symbols: | DNA repair protein RAD23, putative | chr5:15421872-15424941 FORWARD
contig01716	197	6	22.99	Arath7.cdna	gnl|Arath7|AT4G38740.1	857	2e-108	391	| Symbols: ROC1 | ROC1 (rotamase CyP 1); peptidyl-prolyl cis-trans isomerase | chr4:18083389-18084245 REVERSE
contig01717	146	6	9.53	Arath7.cdna	gnl|Arath7|AT4G18960.1	1532	2e-73	274	| Symbols: AG | AG (AGAMOUS); transcription factor | chr4:10382867-10388550 FORWARD
contig01726	171	6	18.83	Arath7.cdna	gnl|Arath7|AT5G52240.1	908	7e-86	315	| Symbols: ATMP1, ATMAPR5, MSBP1 | MSBP1 (ARABIDOPSIS THALIANA MEMBRANE-ASSOCIATED PROGESTERONE BINDING PROTEIN 5) | chr5:21230284-21231965 FORWARD
contig01751	110	6	7.19	Arath7.cdna	gnl|Arath7|AT2G22430.1	1529	7e-57	218	| Symbols: ATHB6 | ATHB6 (ARABIDOPSIS THALIANA HOMEOBOX PROTEIN 6); transcription factor | chr2:9533175-9534910 REVERSE
contig01752	150	6	3.42	Arath7.cdna	gnl|Arath7|AT1G76810.1	4392	6e-80	295	| Symbols: | eukaryotic translation initiation factor 2 family protein / eIF-2 family protein | chr1:28835900-28841480 REVERSE
contig01766	192	6	9.91	Arath7.cdna	gnl|Arath7|AT5G17230.1	1937	2e-105	381	| Symbols: PSY | PSY (PHYTOENE SYNTHASE); geranylgeranyl-diphosphate geranylgeranyltransferase | chr5:5659576-5662867 REVERSE
contig01774	123	6	14.91	Arath7.cdna	gnl|Arath7|AT1G15930.2	825	1e-64	244	| Symbols: | 40S ribosomal protein S12 (RPS12A) | chr1:5471394-5473008 FORWARD
contig01836	186	6	22.88	Arath7.cdna	gnl|Arath7|AT5G26730.1	813	7e-06	50.1	| Symbols: | similar to unknown protein [Arabidopsis thaliana] (TAIR:AT5G16920.1); similar to Os12g0233900 [Oryza sativa (japonica cultivar-group)] (GB:NP_001066453.1); contains domain FAS1 domain (SSF82153) | chr5:9300419-9301993 FORWARD
contig01860	141	6	17.32	Arath7.cdna	gnl|Arath7|AT3G56490.1	814	2e-64	244	| Symbols: | zinc-binding protein, putative / protein kinase C inhibitor, putative | chr3:20952481-20954448 FORWARD
contig01870	107	6	5.8	Arath7.cdna	gnl|Arath7|AT2G39730.2	1844	4e-55	212	| Symbols: RCA | RCA (RUBISCO ACTIVASE) | chr2:16577824-16580626 REVERSE
contig01878	151	6	5.32	Arath7.cdna	gnl|Arath7|AT3G45140.1	2837	4e-81	299	| Symbols: ATLOX2, LOX2 | LOX2 (LIPOXYGENASE 2) | chr3:16536395-16540337 FORWARD
contig01901	193	6	14.1	Arath7.cdna	gnl|Arath7|AT1G65270.3	1369	1e-93	341	| Symbols: | similar to Unknown (protein for IMAGE:6863324) [Xenopus laevis] (GB:AAH84304.1); similar to Unknown (protein for IMAGE:8320811) [Xenopus laevis] (GB:AAI24845.1); similar to Os11g0264600 [Oryza sativa (japonica cultivar-group)] (GB:NP_001067654.1) | chr1:24245386-24248634 FORWARD
contig01921	177	6	4.97	Arath7.cdna	gnl|Arath7|AT3G12280.1	3561	1e-96	351	| Symbols: RBR, RB, RBL1, RBR1 | RBR1 (RETINOBLASTOMA-RELATED 1) | chr3:3913419-3919140 REVERSE
contig01925	163	6	16.6	Arath7.cdna	gnl|Arath7|AT5G05270.1	982	4e-84	309	| Symbols: | chalcone-flavanone isomerase family protein | chr5:1563321-1565008 FORWARD
contig02023	180	6	22.64	Arath7.cdna	gnl|Arath7|AT3G43720.1	795	5e-96	349	| Symbols: | protease inhibitor/seed storage/lipid transfer protein (LTP) family protein | chr3:15626373-15628136 REVERSE
contig02031	188	6	12.61	fungidb.pep	gnl|Cangl|12977	1491	0.14	32.3	gi|50290579|gb|XP_447722.1|CAGL0J00253g // unnamed protein product; similar to sp|P53214 Saccharomyces cerevisiae YGR023w MTL1, hypothetical start [Candida glabrata CBS 138]
contig02073	134	6	50.76	fungidb.pep	gnl|Klula|37661	264	3e-10	61.2	gi|50312702|gb|XP_453834.1|KLLA0D17512g // unnamed protein product; highly similar to sp|Q8TGM7 Saccharomyces cerevisiae Hypothetical 6.9 kDa protein, start by similarity [Kluyveromyces lactis NRRL Y-1140]
contig02075	106	6	10.64	Arath7.cdna	gnl|Arath7|AT5G22440.1	996	2e-54	210	| Symbols: | 60S ribosomal protein L10A (RPL10aC) | chr5:7435079-7436689 REVERSE
contig02102	137	6	8.52	Arath7.cdna	gnl|Arath7|AT4G18480.1	1608	7e-73	272	| Symbols: CH42, CH-42, CHL11, CHLI-1, CHLI1 | CHLI1 (CHLORINA 42); magnesium chelatase | chr4:10201683-10203480 REVERSE
contig02114	140	6	18.3	Arath7.cdna	gnl|Arath7|AT2G41420.1	765	2e-70	264	| Symbols: | proline-rich family protein | chr2:17273555-17275102 REVERSE
contig02115	161	6	16.13	Arath7.cdna	gnl|Arath7|AT1G73030.1	998	9e-79	291	| Symbols: | SNF7 family protein | chr1:27477487-27478783 FORWARD
contig02136	143	6	8.69	Arath7.cdna	gnl|Arath7|AT3G61310.1	1645	2e-76	283	| Symbols: | DNA-binding family protein | chr3:22701571-22703797 REVERSE
contig02141	193	6	13.15	Arath7.cdna	gnl|Arath7|AT1G59900.1	1468	4e-106	383	| Symbols: AT-E1 ALPHA | AT-E1 ALPHA (pyruvate dehydrogenase complex E1 alpha subunit); pyruvate dehydrogenase (acetyl-transferring) | chr1:22054960-22057550 FORWARD
contig02213	229	6	14.75	Arath7.cdna	gnl|Arath7|AT3G54050.1	1553	9e-120	428	| Symbols: | fructose-1,6-bisphosphatase, putative / D-fructose-1,6-bisphosphate 1-phosphohydrolase, putative / FBPase, putative | chr3:20027883-20029758 FORWARD
contig02224	202	6	14.23	Arath7.cdna	gnl|Arath7|AT1G65960.1	1420	4e-109	392	| Symbols: GAD2 | GAD2 (GLUTAMATE DECARBOXYLASE 2); calmodulin binding | chr1:24558084-24561094 FORWARD
contig02230	152	6	23.46	Arath7.cdna	gnl|Arath7|AT2G20450.1	648	9e-82	301	| Symbols: | 60S ribosomal protein L14 (RPL14A) | chr2:8820943-8822334 FORWARD
contig02232	163	6	29.8	Arath7.cdna	gnl|Arath7|AT5G01350.1	547	3e-88	323	| Symbols: | similar to Os04g0508100 [Oryza sativa (japonica cultivar-group)] (GB:NP_001053268.1) | chr5:145635-147199 REVERSE
contig02270	135	6	10.34	Arath7.cdna	gnl|Arath7|AT4G09000.1	1305	1e-61	234	| Symbols: GF14 CHI | GRF1 (GENERAL REGULATORY FACTOR 1); protein phosphorylated amino acid binding | chr4:5775207-5777478 FORWARD
contig02312	170	6	18.12	Arath7.cdna	gnl|Arath7|AT4G10480.1	938	2e-92	337	| Symbols: | nascent polypeptide associated complex alpha chain protein, putative / alpha-NAC, putative | chr4:6477872-6479161 REVERSE
contig02333	112	6	8.9	Arath7.cdna	gnl|Arath7|AT1G22300.1	1258	3e-53	206	| Symbols: GF14 EPSILON, GRF10 | GRF10 (GENERAL REGULATORY FACTOR 10); protein phosphorylated amino acid binding | chr1:7878758-7881208 REVERSE
contig02336	195	6	6.36	Arath7.cdna	gnl|Arath7|AT2G28470.1	3068	1e-93	341	| Symbols: BGAL8 | BGAL8 (beta-glactosidase 8); beta-galactosidase | chr2:12175917-12180647 REVERSE
contig02347	152	6	17.95	Arath7.cdna	gnl|Arath7|AT1G78020.1	847	5e-77	285	| Symbols: | senescence-associated protein-related | chr1:29343587-29344649 FORWARD
contig02350	159	6	17.99	Arath7.cdna	gnl|Arath7|AT1G03680.1	884	3e-72	270	| Symbols: ATM1, TRX-M1, ATHM1 | ATHM1 (Arabidopsis thioredoxin M-type 1); thiol-disulfide exchange intermediate | chr1:916845-918064 REVERSE
contig02366	134	6	7.74	Arath7.cdna	gnl|Arath7|AT5G48880.2	1731	3e-69	260	| Symbols: PKT1, KAT5, PKT2 | KAT5/PKT1/PKT2 (PEROXISOMAL 3-KETO-ACYL-COA THIOLASE 1, PEROXISOMAL 3-KETO-ACYL-COA THIOLASE 2); acetyl-CoA C-acyltransferase | chr5:19831628-19834430 REVERSE
contig02373	119	6	12.13	Arath7.cdna	gnl|Arath7|AT2G33810.1	981	1e-15	81.8	| Symbols: SPL3 | SPL3 (SQUAMOSA PROMOTER BINDING PROTEIN-LIKE 3); transcription factor | chr2:14312077-14313148 FORWARD
contig02390	278	6	32.1	Arath7.cdna	gnl|Arath7|AT3G12490.2	866	1e-110	398	| Symbols: | cysteine protease inhibitor, putative / cystatin, putative | chr3:3960408-3961922 REVERSE
contig02427	174	6	10.82	Arath7.cdna	gnl|Arath7|AT4G18480.1	1608	3e-85	313	| Symbols: CH42, CH-42, CHL11, CHLI-1, CHLI1 | CHLI1 (CHLORINA 42); magnesium chelatase | chr4:10201683-10203480 REVERSE
contig02435	185	6	21.12	Arath7.cdna	gnl|Arath7|AT1G50290.1	876	6e-37	153	| Symbols: | unknown protein | chr1:18631227-18632102 REVERSE
contig02445	153	6	11.18	Arath7.cdna	gnl|Arath7|AT4G14880.1	1369	1e-77	287	| Symbols: CYTACS1, ATCYS-3A, OASA1 | OASA1 (O-ACETYLSERINE (THIOL) LYASE (OAS-TL) ISOFORM A1) | chr4:8517955-8520464 REVERSE
contig02446	119	6	14.35	Arath7.cdna	gnl|Arath7|AT5G54600.1	829	1e-58	224	| Symbols: | 50S ribosomal protein L24, chloroplast (CL24) | chr5:22200204-22201793 FORWARD
contig02466	124	6	21.31	Arath7.cdna	gnl|Arath7|AT1G73890.1	582	1e-58	224	| Symbols: | protease inhibitor/seed storage/lipid transfer protein (LTP) family protein | chr1:27791564-27792319 REVERSE
contig02490	140	6	14.58	Arath7.cdna	gnl|Arath7|AT2G36060.2	960	1e-74	278	| Symbols: MMZ3 | MMZ3 (MMS ZWEI HOMOLOGE 3); ubiquitin-protein ligase | chr2:15149756-15151261 REVERSE
contig02541	173	6	9.44	Arath7.cdna	gnl|Arath7|AT4G31990.2	1833	3e-94	343	| Symbols: AAT3, ATAAT1 | ASP5 (ASPARTATE AMINOTRANSFERASE 5) | chr4:15470820-15473862 REVERSE
contig02544	169	6	12.87	Arath7.cdna	gnl|Arath7|AT1G21090.1	1313	0.094	36.2	| Symbols: | hydroxyproline-rich glycoprotein family protein | chr1:7384618-7386547 FORWARD
contig02546	149	6	10.13	Arath7.cdna	gnl|Arath7|AT1G10840.2	1471	5e-80	295	| Symbols: TIF3H1 | TIF3H1 (eukaryotic translation initiation factor 3 subunit H1); translation initiation factor | chr1:3607632-3610387 REVERSE
contig02553	187	6	10.58	Arath7.cdna	gnl|Arath7|AT3G55430.1	1768	2e-95	347	| Symbols: | glycosyl hydrolase family 17 protein / beta-1,3-glucanase, putative | chr3:20560576-20563192 REVERSE
contig02570	107	6	13.13	Arath7.cdna	gnl|Arath7|AT2G47840.1	815	3e-53	206	| Symbols: | tic20 protein-related | chr2:19601257-19602071 REVERSE
contig02583	155	6	13.5	Arath7.cdna	gnl|Arath7|AT5G03520.1	1148	2e-83	307	| Symbols: AtRab8C, AtRABE1d | AtRABE1d/AtRab8C; GTP binding | chr5:883446-885422 FORWARD
contig02585	163	6	9.52	Arath7.cdna	gnl|Arath7|AT4G04460.1	1712	3e-85	313	| Symbols: | aspartyl protease family protein | chr4:2224549-2227872 FORWARD
contig02618	132	6	8.25	Arath7.cdna	gnl|Arath7|AT1G11860.1	1600	2e-61	234	| Symbols: | aminomethyltransferase, putative | chr1:4001279-4003441 FORWARD
contig02628	138	6	15.51	Arath7.cdna	gnl|Arath7|AT4G32470.1	890	6e-64	242	| Symbols: | ubiquinol-cytochrome C reductase complex 14 kDa protein, putative | chr4:15669225-15671200 REVERSE
contig02643	118	6	15.42	Arath7.cdna	gnl|Arath7|AT3G17020.1	765	1e-61	234	| Symbols: | universal stress protein (USP) family protein | chr3:5802555-5804163 REVERSE
contig02677	136	6	4.79	Arath7.cdna	gnl|Arath7|AT3G60750.1	2839	3e-72	270	| Symbols: | transketolase, putative | chr3:22464694-22468127 FORWARD
contig02681	234	6	14.43	Arath7.cdna	gnl|Arath7|AT1G67750.1	1622	4e-122	436	| Symbols: | pectate lyase family protein | chr1:25405251-25407151 FORWARD
contig02686	168	6	13.97	Arath7.cdna	gnl|Arath7|AT1G01630.1	1203	3e-91	333	| Symbols: | SEC14 cytosolic factor, putative / phosphoglyceride transfer protein, putative | chr1:229013-230917 FORWARD
contig02697	204	6	11.94	Arath7.cdna	gnl|Arath7|AT3G59970.2	1708	6e-65	246	| Symbols: MTHFR1 | MTHFR1 (METHYLENETETRAHYDROFOLATE REDUCTASE 1); methylenetetrahydrofolate reductase (NADPH) | chr3:22162198-22165460 FORWARD
contig02703	159	6	5.64	Arath7.cdna	gnl|Arath7|AT5G26742.1	2817	6e-86	315	| Symbols: EMB1138 | EMB1138 (EMBRYO DEFECTIVE 1138); ATP binding / ATP-dependent helicase | chr5:9285085-9288989 REVERSE
contig02732	179	6	15.17	Arath7.cdna	gnl|Arath7|AT4G16270.1	1180	8e-98	355	| Symbols: | peroxidase 40 (PER40) (P40) | chr4:9205032-9206568 FORWARD
contig02744	192	6	8.46	Arath7.cdna	gnl|Arath7|AT3G48560.1	2270	3e-73	274	| Symbols: ALS, AHAS, TZP5, IMR1, CSR1 | CSR1 (CHLORSULFURON/IMIDAZOLINONE RESISTANT 1) | chr3:18012297-18014566 REVERSE
contig02767	144	6	23.84	Arath7.cdna	gnl|Arath7|AT4G20150.1	604	5e-77	285	| Symbols: | similar to unknown protein [Phytophthora infestans] (GB:AAY43427.1); similar to Os07g0498300 [Oryza sativa (japonica cultivar-group)] (GB:NP_001059709.1) | chr4:10888278-10889607 REVERSE
contig02782	130	6	8.18	Arath7.cdna	gnl|Arath7|AT5G40770.1	1589	6e-67	252	| Symbols: ATPHB3 | ATPHB3 (PROHIBITIN 3) | chr5:16332078-16333947 REVERSE
contig02790	132	6	7.13	Arath7.cdna	gnl|Arath7|AT5G45620.2	1852	7e-70	262	| Symbols: | 26S proteasome regulatory subunit, putative (RPN9) | chr5:18518713-18521344 FORWARD
contig02794	131	6	8.79	Arath7.cdna	gnl|Arath7|AT3G12740.1	1491	4e-62	236	| Symbols: | LEM3 (ligand-effect modulator 3) family protein / CDC50 family protein | chr3:4049522-4051782 FORWARD
contig02802	179	6	12.18	Arath7.cdna	gnl|Arath7|AT1G20330.1	1470	5e-90	329	| Symbols: CVP1, FRL1, SMT2 | SMT2 (STEROL METHYLTRANSFERASE 2) | chr1:7038680-7040149 REVERSE
contig02806	205	6	13.41	Arath7.cdna	gnl|Arath7|AT2G22430.1	1529	2e-108	391	| Symbols: ATHB6 | ATHB6 (ARABIDOPSIS THALIANA HOMEOBOX PROTEIN 6); transcription factor | chr2:9533175-9534910 REVERSE
contig02820	151	6	13.05	Arath7.cdna	gnl|Arath7|AT4G35950.1	1157	2e-64	244	| Symbols: ARAC6, RAC2, AtROP7 | ARAC6/AtROP7/RAC2 (rho-related protein from plants 7); GTP binding | chr4:17023840-17025866 REVERSE
contig02824	142	6	3.16	Arath7.pep	gnl|Arath7|AT2G48050.1	4500	0.25	30.4	| Symbols: | similar to Os01g0388500 [Oryza sativa (japonica cultivar-group)] (GB:NP_001043105.1); similar to hypothetical protein [Oryza sativa (japonica cultivar-group)] (GB:BAD69280.1); contains domain UNCHARACTERIZED (PTHR13167); contains domain gb def: Hypothetical protein At2g48050 (PTHR13167:SF1) | chr2:19660284-19664981 REVERSE
contig02829	189	6	3.56	Arath7.cdna	gnl|Arath7|AT5G04140.1	5304	1e-103	375	| Symbols: GLS1, GLUS, GLU1 | GLU1 (FERREDOXIN-DEPENDENT GLUTAMATE SYNTHASE 1) | chr5:1129853-1138443 FORWARD
contig02836	123	6	6.73	Arath7.cdna	gnl|Arath7|AT3G10410.1	1828	1e-64	244	| Symbols: SCPL49 | SCPL49 (serine carboxypeptidase-like 49); serine carboxypeptidase | chr3:3235296-3238118 REVERSE
[truncated: 6,113 more rows]

## Sheet: eca - oligo-dT
query	qlen	reads	cov	db	hit	hlen	evalue	bit	desc
contig19575	272	993	25.4	fungidb.pep	gnl|Klula|38089	1071	0.4	30.8	gi|50308519|gb|XP_454262.1|KLLA0E06941g // unnamed protein product; gi|7688244|emb|CAB89868.1 Kluyveromyces lactis putative membrane protein, start by similarity [Kluyveromyces lactis NRRL Y-1140]
contig19682	387	850	83.23	Arath7.cdna	gnl|Arath7|AT5G39170.1	465	2e-07	56	| Symbols: | similar to unknown protein [Arabidopsis thaliana] (TAIR:AT5G39140.1); similar to unknown protein [Arabidopsis thaliana] (TAIR:AT5G39200.1) | chr5:15697959-15698553 REVERSE
contig19707	2089	784	100	Arath7.pep	gnl|Arath7|AT1G70370.1	1878	0	455	| Symbols: | BURP domain-containing protein / polygalacturonase, putative | chr1:26516666-26518661 REVERSE
contig18128	151	707	10.03	Arath7.cdna	gnl|Arath7|AT3G47550.2	1505	0.021	38.2	| Symbols: | zinc finger (C3HC4-type RING finger) family protein | chr3:17534443-17536525 FORWARD
contig19695	308	678	100	Arath7.pep	gnl|Arath7|AT5G52160.1	288	1e-15	77.8	| Symbols: | protease inhibitor/seed storage/lipid transfer protein (LTP) family protein | chr5:21212366-21212656 FORWARD
contig19793	940	608	100	Arath7.pep	gnl|Arath7|AT2G36830.1	753	6e-102	367	| Symbols: TIP1;1, GAMMA-TIP1, GAMMA-TIP | GAMMA-TIP (Tonoplast intrinsic protein (TIP) gamma); water channel | chr2:15452569-15453415 FORWARD
contig18734	849	485	100	Arath7.pep	gnl|Arath7|AT3G16640.1	504	7e-52	200	| Symbols: TCTP | TCTP (TRANSLATIONALLY CONTROLLED TUMOR PROTEIN) | chr3:5669715-5670735 REVERSE
contig00048	2823	450	80.02	Arath7.pep	gnl|Arath7|AT5G35750.1	3528	0	540	| Symbols: AHK2 | AHK2 (ARABIDOPSIS HISTIDINE KINASE 2) | chr5:13928973-13933567 REVERSE
contig18697	144	450	24.66	Arath7.cdna	gnl|Arath7|AT4G06746.1	584	0.31	34.2	| Symbols: RAP2.9 | RAP2.9 (related to AP2 9); transcription factor | chr4:4073959-4074542 REVERSE
contig19623	2638	421	81.42	Arath7.pep	gnl|Arath7|AT2G01830.2	3240	0	442	| Symbols: CRE1, WOL1, WOL, AHK4 | WOL (CYTOKININ RESPONSE 1) | chr2:363331-368015 REVERSE
contig19468	697	416	42.95	fungidb.pep	gnl|Sacce|42560	1623	0.19	33.9	gi|6321794|gb|NP_011870.1|YHR006W // Stp2p [Saccharomyces cerevisiae]
contig19622	120	415	6.43	Arath7.cdna	gnl|Arath7|AT1G23800.1	1866	1	32.2	| Symbols: ALDH2B, ALDH2B7 | ALDH2B7 (Aldehyde dehydrogenase 2B7); 3-chloroallyl aldehyde dehydrogenase/ aldehyde dehydrogenase (NAD) | chr1:8412041-8414868 REVERSE
contig19862	753	411	100	Arath7.pep	gnl|Arath7|AT5G28010.1	498	8e-18	87.4	| Symbols: | Bet v I allergen family protein | chr5:10024817-10025386 FORWARD
contig19807	785	404	100	Arath7.pep	gnl|Arath7|AT5G38410.1	543	4e-68	254	| Symbols: | ribulose bisphosphate carboxylase small chain 3B / RuBisCO small subunit 3B (RBCS-3B) (ATS3B) | chr5:15394731-15395536 REVERSE
contig00522	857	389	100	Arath7.pep	gnl|Arath7|AT2G21660.1	528	5e-36	148	| Symbols: GR-RBP7, CCR2, ATGRP7 | ATGRP7 (COLD, CIRCADIAN RHYTHM, AND RNA BINDING 2); RNA binding / double-stranded DNA binding / single-stranded DNA binding | chr2:9272557-9273396 REVERSE
contig18129	1668	350	100	Arath7.pep	gnl|Arath7|AT1G11910.1	1518	0	691	| Symbols: | aspartyl protease family protein | chr1:4017117-4019872 REVERSE
contig19726	332	346	29.2	Arath7.cdna	gnl|Arath7|AT3G12340.1	1137	0.049	38.2	| Symbols: | FK506 binding / peptidyl-prolyl cis-trans isomerase | chr3:3925727-3928601 REVERSE
contig19832	496	339	100	Arath7.pep	gnl|Arath7|AT2G38540.1	354	8e-20	92.8	| Symbols: LTP1, ATLTP1, LP1 | LP1 (nonspecific lipid transfer protein 1) | chr2:16137496-16137971 FORWARD
contig19933	211	329	16.47	Arath7.cdna	gnl|Arath7|AT4G25010.1	1281	0.12	36.2	| Symbols: | nodulin MtN3 family protein | chr4:12854395-12856551 REVERSE
contig19306	1144	325	70.36	Arath7.pep	gnl|Arath7|AT1G62940.1	1626	7e-113	404	| Symbols: | 4-coumarate--CoA ligase family protein / 4-coumaroyl-CoA synthase family protein | chr1:23314219-23316412 FORWARD
contig18163	416	322	100	Arath7.pep	gnl|Arath7|AT3G18280.1	288	2e-27	117	| Symbols: | protease inhibitor/seed storage/lipid transfer protein (LTP) family protein | chr3:6267108-6267398 FORWARD
contig19857	174	322	3.33	Arath7.cdna	gnl|Arath7|AT2G47410.1	5221	0.097	36.2	| Symbols: | nucleotide binding | chr2:19455377-19464335 FORWARD
contig19674	1286	318	88.38	Arath7.pep	gnl|Arath7|AT4G13940.1	1455	0	564	| Symbols: EMB1395, MEE58, SAHH, SAHH1, HOG1 | HOG1 (HOMOLOGY-DEPENDENT GENE SILENCING 1); adenosylhomocysteinase | chr4:8054926-8056671 FORWARD
contig19771	154	314	21.04	Arath7.cdna	gnl|Arath7|AT2G30130.1	732	0.02	38.2	| Symbols: PCK1, LBD12, ASL5 | ASL5 (phosphoenolpyruvate carboxykinase1) | chr2:12875707-12876801 FORWARD
contig19883	845	313	100	Arath7.pep	gnl|Arath7|AT1G29930.1	801	2e-119	425	| Symbols: AB140, CAB140, LHCB1.3, CAB1 | CAB1 (CHLOROPHYLL A/B BINDING PROTEIN 1); chlorophyll binding | chr1:10478055-10478858 FORWARD
contig19239	878	311	100	Arath7.cdna	gnl|Arath7|AT4G30460.1	823	0.033	40.1	| Symbols: | glycine-rich protein | chr4:14888986-14889808 REVERSE
contig19926	510	296	98.27	Arath7.pep	gnl|Arath7|AT2G16600.1	519	1e-38	155	| Symbols: ROC3 | ROC3 (rotamase CyP 3); peptidyl-prolyl cis-trans isomerase | chr2:7207944-7208465 FORWARD
contig19477	396	292	22.45	Arath7.cdna	gnl|Arath7|AT5G60390.1	1764	2e-131	468	| Symbols: | elongation factor 1-alpha / EF-1-alpha | chr5:24305884-24308246 FORWARD
contig19705	1387	287	100	Arath7.pep	gnl|Arath7|AT4G00430.1	861	2e-141	499	| Symbols: PIP1E, TMP-C, PIP1;4 | TMP-C (plasma membrane intrinsic protein 1;4); water channel | chr4:186143-187531 REVERSE
contig19496	1577	284	100	Arath7.pep	gnl|Arath7|AT1G02205.1	1383	9e-138	487	| Symbols: CER1 | CER1 (ECERIFERUM 1) | chr1:419650-422154 FORWARD
contig19886	123	281	11.03	Arath7.cdna	gnl|Arath7|AT4G16380.1	1115	2e-05	48.1	| Symbols: | metal ion binding | chr4:9254576-9256241 FORWARD
contig00008	1237	268	100	Arath7.pep	gnl|Arath7|AT3G57270.1	1020	1e-63	211	| Symbols: BG1 | BG1 (BETA-1,3-GLUCANASE 1); hydrolase, hydrolyzing O-glycosyl compounds | chr3:21202315-21204097 REVERSE
contig01836	847	263	85.56	Arath7.pep	gnl|Arath7|AT4G21960.1	990	6e-94	285	| Symbols: PRXR1 | PRXR1 (peroxidase 42); peroxidase | chr4:11646625-11648324 REVERSE
contig00037	554	256	100	Arath7.pep	gnl|Arath7|AT3G09390.1	243	2e-14	75.1	| Symbols: ATMT-K, ATMT-1, MT2, MT2A | MT2A (METALLOTHIONEIN 2A) | chr3:2889743-2890194 REVERSE
contig00413	1813	245	100	Arath7.pep	gnl|Arath7|AT2G44450.1	1518	9e-138	487	| Symbols: | glycosyl hydrolase family 1 protein | chr2:18348042-18350820 FORWARD
contig19578	1311	244	51.47	Arath7.pep	gnl|Arath7|AT1G14430.1	2547	9e-102	367	| Symbols: | glyoxal oxidase-related | chr1:4934354-4937016 FORWARD
contig18223	1554	237	100	Arath7.pep	gnl|Arath7|AT4G34850.1	1176	4e-127	281	| Symbols: | chalcone and stilbene synthase family protein | chr4:16608354-16609725 FORWARD
contig19597	1325	233	100	Arath7.pep	gnl|Arath7|AT5G08640.1	1008	8e-117	259	| Symbols: FLS | FLS (FLAVONOL SYNTHASE) | chr5:2804010-2805176 FORWARD
contig19493	258	232	79.63	Arath7.cdna	gnl|Arath7|ATMG00030.1	324	1e-76	285	| Symbols: ORF107A | Identical to Hypothetical mitochondrial protein AtMg00030 (ORF107a) [Arabidopsis Thaliana] (GB:P93276); similar to hypothetical protein NitaMp027 [Nicotiana tabacum] (GB:YP_173374.1) | chrM:11918-12241 FORWARD
contig19803	734	229	39.65	Arath7.pep	gnl|Arath7|AT1G56410.1	1851	1e-109	214	| Symbols: HSP70T-1, ERD2 | ERD2/HSP70T-1 (EARLY-RESPONSIVE TO DEHYDRATION 2); ATP binding | chr1:21120812-21122906 FORWARD
contig19487	1392	227	100	Arath7.pep	gnl|Arath7|AT3G11170.1	1338	1e-156	397	| Symbols: FADD, FAD7 | FAD7 (FATTY ACID DESATURASE 7); omega-3 fatty acid desaturase | chr3:3499965-3502132 FORWARD
contig19831	644	227	23.24	Arath7.cdna	gnl|Arath7|AT5G17920.1	2771	5e-133	474	| Symbols: ATMETS, ATMS1, ATCIMS | ATCIMS (COBALAMIN-INDEPENDENT METHIONINE SYNTHASE); 5-methyltetrahydropteroyltriglutamate-homocysteine S-methyltransferase/ methionine synthase | chr5:5935040-5939489 FORWARD
contig01162	1390	222	100	Arath7.pep	gnl|Arath7|AT5G07030.1	1365	3e-144	273	| Symbols: | pepsin A | chr5:2183601-2185718 REVERSE
contig00090	1233	218	100	Arath7.pep	gnl|Arath7|AT2G40010.1	951	5e-135	477	| Symbols: | 60S acidic ribosomal protein P0 (RPP0A) | chr2:16715656-16717526 REVERSE
contig19606	850	215	59.07	Arath7.cdna	gnl|Arath7|AT1G13440.1	1439	7e-167	587	| Symbols: GAPC-2 | GAPC-2; glyceraldehyde-3-phosphate dehydrogenase | chr1:4608193-4610644 REVERSE
contig19411	571	214	100	Arath7.pep	gnl|Arath7|AT2G14900.1	324	1e-20	96.3	| Symbols: | gibberellin-regulated family protein | chr2:6411292-6412125 FORWARD
contig19752	1371	210	100	Arath7.pep	gnl|Arath7|AT2G36530.1	1332	0	728	| Symbols: LOS2 | LOS2 (Low expression of osmotically responsive genes 1); phosphopyruvate hydratase | chr2:15328160-15330865 REVERSE
contig19865	516	205	21.74	Arath7.cdna	gnl|Arath7|AT5G02500.1	2373	5e-108	391	| Symbols: HSP70-1, AT-HSC70-1, HSC70, HSC70-1 | HSC70-1 (heat shock cognate 70 kDa protein 1); ATP binding | chr5:553743-556439 REVERSE
contig18815	1582	203	100	Arath7.pep	gnl|Arath7|AT1G09210.1	1272	5e-179	624	| Symbols: | calreticulin 2 (CRT2) | chr1:2973219-2976657 REVERSE
contig19841	498	202	92.22	Arath7.pep	gnl|Arath7|AT1G67090.1	540	3e-45	177	| Symbols: RBCS1A | ribulose bisphosphate carboxylase small chain 1A / RuBisCO small subunit 1A (RBCS-1A) (ATS1A) | chr1:25052128-25052912 REVERSE
contig19898	191	202	9.58	Arath7.cdna	gnl|Arath7|AT5G01320.1	1994	1.5	32.2	| Symbols: | pyruvate decarboxylase, putative | chr5:129301-131624 REVERSE
contig19724	289	201	16.21	Arath7.cdna	gnl|Arath7|AT1G07920.1	1783	8e-87	319	| Symbols: | elongation factor 1-alpha / EF-1-alpha | chr1:2454843-2457318 FORWARD
contig19715	212	197	96.8	Arath7.pep	gnl|Arath7|AT2G02140.1	219	0.006	35.8	| Symbols: LCR72, PDF2.6 | LCR72/PDF2.6 (Low-molecular-weight cysteine-rich 72); protease inhibitor | chr2:544754-545168 FORWARD
contig19900	593	197	50.04	Arath7.pep	gnl|Arath7|AT5G13930.1	1185	1e-45	179	| Symbols: TT4, ATCHS, CHS | CHS (CHALCONE SYNTHASE); naringenin-chalcone synthase | chr5:4488764-4490037 FORWARD
contig19500	790	195	90.49	Arath7.pep	gnl|Arath7|AT2G10940.1	873	5e-15	78.2	| Symbols: | protease inhibitor/seed storage/lipid transfer protein (LTP) family protein | chr2:4318242-4319117 REVERSE
contig19882	382	194	20.49	Arath7.cdna	gnl|Arath7|AT1G07940.1	1864	1e-95	349	| Symbols: | elongation factor 1-alpha / EF-1-alpha | chr1:2462950-2465501 REVERSE
contig19598	569	188	100	Arath7.pep	gnl|Arath7|AT1G79040.1	420	6e-45	176	| Symbols: PSBR | PSBR (photosystem II subunit R) | chr1:29740978-29741674 FORWARD
contig19661	407	187	100	Arath7.pep	gnl|Arath7|AT3G08770.1	339	1e-09	47.4	| Symbols: LTP6 | LTP6 (Lipid transfer protein 6); lipid binding | chr3:2664355-2664790 REVERSE
contig19789	609	186	76.6	Arath7.pep	gnl|Arath7|AT2G05100.1	795	1e-46	182	| Symbols: LHCB2.3, LHCB2.1 | LHCB2.1 (Photosystem II light harvesting complex gene 2.1); chlorophyll binding | chr2:1823446-1824328 REVERSE
contig18152	1632	184	100	Arath7.pep	gnl|Arath7|AT1G69500.1	1572	0	752	| Symbols: | oxygen binding | chr1:26127623-26129572 FORWARD
contig19723	219	184	11.25	Arath7.cdna	gnl|Arath7|AT4G30490.1	1947	2	32.2	| Symbols: | AFG1-like ATPase family protein | chr4:14899040-14902150 REVERSE
contig19592	645	183	31.08	Arath7.cdna	gnl|Arath7|AT5G54960.1	2075	0.098	38.2	| Symbols: PDC2 | PDC2 (PYRUVATE DECARBOXYLASE-2); pyruvate decarboxylase | chr5:22327913-22329987 REVERSE
contig19912	102	179	5.87	Arath7.cdna	gnl|Arath7|AT3G02660.1	1738	0.83	32.2	| Symbols: | tRNA synthetase class I (W and Y) family protein | chr3:570141-572352 REVERSE
contig18302	906	178	43.2	Arath7.pep	gnl|Arath7|AT5G56030.1	2097	8e-149	523	| Symbols: ERD8, HSP81-2 | HSP81-2 (EARLY-RESPONSIVE TO DEHYDRATION 8); ATP binding | chr5:22704149-22706659 FORWARD
contig19810	142	177	100	Arath7.cdna	gnl|Arath7|AT3G08520.1	78	1e-25	115	| Symbols: | 60S ribosomal protein L41 (RPL41D) | chr3:2586038-2586212 FORWARD
contig19871	582	177	50.17	Arath7.cdna	gnl|Arath7|AT2G16850.1	1160	3e-38	159	| Symbols: PIP3B, PIP2;8 | PIP2;8/PIP3B (plasma membrane intrinsic protein 2;8); water channel | chr2:7308663-7310519 FORWARD
contig00734	854	175	48.11	Arath7.cdna	gnl|Arath7|AT1G50010.1	1775	5e-143	507	| Symbols: TUA2 | TUA2 (tubulin alpha-2 chain) | chr1:18521254-18523668 FORWARD
contig18169	1183	173	46.78	Arath7.pep	gnl|Arath7|AT1G56070.1	2529	0	719	| Symbols: AT1G56075.1, LOS1 | LOS1 (Low expression of osmotically responsive genes 1); translation elongation factor/ translation factor, nucleic acid binding | chr1:20971910-20974742 REVERSE
contig19570	105	172	6.84	Arath7.cdna	gnl|Arath7|AT5G59550.1	1535	0.86	32.2	| Symbols: | zinc finger (C3HC4-type RING finger) family protein | chr5:24015485-24017019 REVERSE
contig18012	1023	170	85.68	Arath7.pep	gnl|Arath7|AT4G38970.1	1194	3e-135	478	| Symbols: | fructose-bisphosphate aldolase, putative | chr4:18163708-18165653 REVERSE
contig19476	1274	169	100	Arath7.pep	gnl|Arath7|AT5G64250.2	999	6e-94	341	| Symbols: | 2-nitropropane dioxygenase family / NPD family | chr5:25714849-25716171 REVERSE
contig19232	1175	166	100	Arath7.pep	gnl|Arath7|AT3G61470.1	771	2e-102	369	| Symbols: LHCA2 | LHCA2 (Photosystem I light harvesting complex gene 2); chlorophyll binding | chr3:22756711-22758007 FORWARD
contig18720	971	163	100	Arath7.pep	gnl|Arath7|AT1G47980.1	945	5e-93	337	| Symbols: | similar to unknown protein [Arabidopsis thaliana] (TAIR:AT3G62730.1); similar to H0502B11.4 [Oryza sativa (indica cultivar-group)] (GB:CAH66524.1); contains domain DHS-like NAD/FAD-binding domain (SSF52467) | chr1:17695654-17697487 REVERSE
contig00028	355	162	25.58	Arath7.cdna	gnl|Arath7|AT2G20230.1	1388	0.19	36.2	| Symbols: | similar to unknown protein [Arabidopsis thaliana] (TAIR:AT4G28770.1); similar to CD9/CD37/CD63 antigen [Medicago truncatula] (GB:ABE93060.1); similar to Os06g0731400 [Oryza sativa (japonica cultivar-group)] (GB:NP_001058664.1); contains InterPro domain CD9/CD37/CD63 antigen; (InterPro:IPR000301) | chr2:8732622-8734823 FORWARD
contig00367	706	162	59.43	Arath7.pep	gnl|Arath7|AT3G02630.1	1188	4e-53	204	| Symbols: | acyl-(acyl-carrier-protein) desaturase, putative / stearoyl-ACP desaturase, putative | chr3:562171-564531 FORWARD
contig18144	1062	162	61.89	Arath7.pep	gnl|Arath7|AT1G12570.1	1716	2e-96	226	| Symbols: | glucose-methanol-choline (GMC) oxidoreductase family protein | chr1:4278190-4280751 REVERSE
contig19611	919	157	52.1	Arath7.cdna	gnl|Arath7|AT4G14960.2	1764	4e-150	531	| Symbols: TUA6 | TUA6 (tubulin alpha-6 chiain) | chr4:8548488-8550449 REVERSE
contig19581	368	156	40.09	Arath7.pep	gnl|Arath7|AT5G03240.2	918	1e-19	91.7	| Symbols: UBQ3 | UBQ3 (POLYUBIQUITIN 3); protein binding | chr5:771975-772895 REVERSE
contig19603	637	156	100	Arath7.pep	gnl|Arath7|AT5G57290.1	360	1e-23	106	| Symbols: | 60S acidic ribosomal protein P3 (RPP3B) | chr5:23224275-23225061 REVERSE
contig00521	859	155	100	Arath7.pep	gnl|Arath7|AT2G21660.1	528	1e-34	143	| Symbols: GR-RBP7, CCR2, ATGRP7 | ATGRP7 (COLD, CIRCADIAN RHYTHM, AND RNA BINDING 2); RNA binding / double-stranded DNA binding / single-stranded DNA binding | chr2:9272557-9273396 REVERSE
contig18758	1209	155	100	Arath7.pep	gnl|Arath7|AT3G50820.1	993	5e-139	310	| Symbols: PSBO2, PSBO-2 | PSBO-2/PSBO2 (PHOTOSYSTEM II SUBUNIT O-2); oxygen evolving | chr3:18901989-18903292 REVERSE
contig19502	1092	155	100	Arath7.pep	gnl|Arath7|AT3G23570.1	717	1e-62	237	| Symbols: | dienelactone hydrolase family protein | chr3:8458059-8459615 REVERSE
contig19669	248	155	30.96	Arath7.pep	gnl|Arath7|AT1G29930.1	801	3e-35	143	| Symbols: AB140, CAB140, LHCB1.3, CAB1 | CAB1 (CHLOROPHYLL A/B BINDING PROTEIN 1); chlorophyll binding | chr1:10478055-10478858 FORWARD
contig19413	209	154	23.86	Arath7.pep	gnl|Arath7|AT4G13080.1	876	1e-16	65.9	| Symbols: | xyloglucan:xyloglucosyl transferase, putative / xyloglucan endotransglycosylase, putative / endo-xyloglucan transferase, putative | chr4:7626609-7628364 REVERSE
contig18257	998	151	85.74	Arath7.pep	gnl|Arath7|AT4G32710.1	1164	5e-14	75.5	| Symbols: | kinase | chr4:15781367-15783247 FORWARD
contig18260	961	151	47.06	Arath7.cdna	gnl|Arath7|AT5G58470.1	2042	0.009	42.1	| Symbols: | zinc finger (Ran-binding) family protein | chr5:23654933-23658146 REVERSE
contig19625	103	151	44.59	Arath7.pep	gnl|Arath7|AT2G02120.1	231	8e-08	52	| Symbols: PDF2.1, LCR70 | LCR70/PDF2.1 (Low-molecular-weight cysteine-rich 70); protease inhibitor | chr2:538318-538841 FORWARD
contig18126	491	149	80.23	Arath7.pep	gnl|Arath7|AT4G17390.1	612	9e-65	242	| Symbols: | 60S ribosomal protein L15 (RPL15B) | chr4:9714419-9715557 REVERSE
contig18385	974	149	100	Arath7.pep	gnl|Arath7|AT3G09640.1	753	2e-85	312	| Symbols: APX1B | APX2 (ASCORBATE PEROXIDASE 2); L-ascorbate peroxidase | chr3:2956306-2958168 FORWARD
contig19424	1124	149	100	Arath7.pep	gnl|Arath7|AT4G26790.1	1053	1e-62	236	| Symbols: | GDSL-motif lipase/hydrolase family protein | chr4:13487865-13489155 FORWARD
contig19392	114	147	4.53	Arath7.cdna	gnl|Arath7|AT4G08160.1	2516	0.053	36.2	| Symbols: | glycosyl hydrolase family 10 protein / carbohydrate-binding domain-containing protein | chr4:5159031-5162771 REVERSE
contig18388	586	144	100	Arath7.pep	gnl|Arath7|AT5G48490.1	303	5e-14	65.5	| Symbols: | protease inhibitor/seed storage/lipid transfer protein (LTP) family protein | chr5:19665158-19665463 REVERSE
contig18731	616	144	100	Arath7.pep	gnl|Arath7|AT1G13950.1	474	7e-54	206	| Symbols: EIF-5A | EIF-5A (eukaryotic translation initiation factor 5A-1); translation initiation factor | chr1:4773628-4774665 FORWARD
contig19217	677	143	41.64	Arath7.pep	gnl|Arath7|AT1G62940.1	1626	9e-63	236	| Symbols: | 4-coumarate--CoA ligase family protein / 4-coumaroyl-CoA synthase family protein | chr1:23314219-23316412 FORWARD
contig19576	348	143	19.66	Arath7.pep	gnl|Arath7|AT1G17120.1	1770	0.05	32.7	| Symbols: CAT8 | CAT8 (CATIONIC AMINO ACID TRANSPORTER 8); cationic amino acid transporter | chr1:5851957-5853729 FORWARD
contig18340	441	142	88.55	Arath7.pep	gnl|Arath7|AT5G28010.1	498	5e-06	47	| Symbols: | Bet v I allergen family protein | chr5:10024817-10025386 FORWARD
contig18202	1025	141	100	Arath7.pep	gnl|Arath7|AT4G23420.1	948	1e-90	330	| Symbols: | short-chain dehydrogenase/reductase (SDR) family protein | chr4:12226298-12228572 FORWARD
contig19184	1357	141	87.66	Arath7.pep	gnl|Arath7|AT3G10410.1	1548	4e-170	438	| Symbols: SCPL49 | SCPL49 (serine carboxypeptidase-like 49); serine carboxypeptidase | chr3:3235523-3238068 REVERSE
contig00567	268	140	11.71	Arath7.cdna	gnl|Arath7|AT5G46240.1	2289	0.57	34.2	| Symbols: KAT1 | KAT1 (K+ ATPase 1); cyclic nucleotide binding / inward rectifier potassium channel | chr5:18760793-18763957 REVERSE
contig18271	963	138	100	Arath7.pep	gnl|Arath7|AT3G16240.1	750	4e-111	397	| Symbols: TIP2;1, DELTA-TIP1, AQP1, ATTIP2;1, DELTA-TIP | DELTA-TIP (delta tonoplast integral protein); water channel | chr3:5505540-5506794 FORWARD
contig00229	199	136	7.08	Arath7.cdna	gnl|Arath7|ATCG00950.1	2810	5e-87	319	| Symbols: RRN23S.1 | chloroplast-encoded 23S ribosomal RNA | chrC:104691-107500 FORWARD
contig19587	250	134	59.52	Arath7.pep	gnl|Arath7|AT1G33135.1	420	0.067	32.3	| Symbols: | similar to unknown protein [Arabidopsis thaliana] (TAIR:AT2G13320.1); similar to unnamed protein product [Tetraodon nigroviridis] (GB:CAG11022.1) | chr1:12018663-12019175 FORWARD
[truncated: 18,237 more rows]

## Sheet: eca - random
query	qlen	reads	cov	db	hit	hlen	evalue	bit	desc
[truncated: 14,242 more rows]

## Sheet: eca - combined
query	qlen	reads	cov	db	hit	hlen	evalue	bit	desc
[truncated: 30,603 more rows]

[truncated: 1 more sheets: pam - normalized]
