# Supplementary material for: Comparison of next generation sequencing technologies for transcriptome characterization
Source: BMC Genomics. 2009 Aug 1;10:347. doi: 10.1186/1471-2164-10-347 (PMC2907694; doi:10.1186/1471-2164-10-347)
Supplement: Additional file 2 — Detailed simulation summary report. This file contains the detailed simulation results used to generate many of the figures in this article. Simulation results illustrating predicted outcomes for different transcriptome sequencing technologies and combinations of sequencing technologies with a complex library expressing ca. 18,000 genes. The first six fields (tech1, mb1, tech2, mb2, tech3, mb3) contain the technology or combinations of technologies for each simulation along with the amount (mb) of sequencing. For each simulated run, we calculated 16 different parameters: price – the estimated price (per MB) using the following prices for each technology EST5 ($1330), GS20 ($240), GSFLX ($90), and SOL ($4); len -percent of transcriptome sequenced with at least one read and not necessarily in one contiguous sequence; reads – the number of reads in the simulation, sin – percent of reads that are singleton sequences; uni – number of unigenes obtained; puni – number of unigenes divided by the number of estimated genes as a percentage, ulen – mean unigene length (bp)' lulen – mean unigene length (bp) using only the longest unigene per gene; genes – the estimated number of genes tagged; pgenes – the estimated number of genes tagged as a percentage; c90 – the number of genes with more than 90% coverage; c90s – the number of genes with more than 90% coverage and in one contiguous sequence (s = strict); p90s – the percentage of estimated genes with 90% coverage and in 1 contiguous sequence; c100 – the number of genes with 100% coverage; c100s – the number of genes with 100% coverage and in one contiguous sequence (s = strict); p100s – the percentage of estimated genes with 100% coverage and in one contiguous sequence. [file 1471-2164-10-347-S2.xls]

## Sheet: summary
tech1	mb1	tech2	mb2	tech3	mb3	price	len	reads	sin	uni	puni	ulen	lulen	genes	pgenes	c90	c90s	p90s	c100	c100s	p100s
EST3.non	1.5625					2078	4.28	3065	82	2344	12.8207	542.83	543.33	2307	12.6183	73	67	0.366461	5	5	0.0273478
EST3.non	3.125					4156	7.59	6163	74.5	4062	22.2174	555.05	555.76	3935	21.5227	166	155	0.847782	18	17	0.0929826
EST3.non	6.25					8312	12.52	12333	62.52	6377	34.8794	583.36	584.38	6121	33.4792	302	287	1.56976	33	31	0.169556
EST3.non	12.5					16625	19.93	24564	53.52	9576	52.3765	618.5	621.19	9012	49.2917	634	602	3.29268	74	67	0.366461
EST3.non	25					33250	29.43	49139	41.28	13004	71.1262	672.75	675.6	12069	66.0121	1247	1163	6.3611	169	159	0.86966
EST3.non	50					66500	40.76	98201	30.96	16278	89.0335	744.45	752.24	14807	80.9878	2299	2123	11.6119	338	312	1.7065
EST3.non	100					133000	52.88	196536	21.74	18908	103.418	831.65	847.3	16878	92.3153	3870	3591	19.6412	674	621	3.3966
EST3.non	200					266000	65.25	392768	13.64	20501	112.131	946.64	972.99	18036	98.649	6249	5756	31.4828	1347	1249	6.83148
EST3.norm	1.5625					2078	4.99	3178	92.83	2957	16.1735	501.07	501.52	2930	16.0258	76	72	0.393808	5	4	0.0218782
EST3.norm	3.125					4156	9.35	6376	84.25	5429	29.6943	511.79	512.5	5362	29.3278	155	151	0.825904	10	10	0.0546956
EST3.norm	6.25					8312	16.74	12692	71.22	9324	50.9982	533.64	534.62	9112	49.8386	391	371	2.02921	35	29	0.158617
EST3.norm	12.5					16625	27.89	25316	51.33	14384	78.6742	576.2	579.64	13754	75.2284	853	806	4.40847	78	70	0.382869
EST3.norm	25					33250	40.39	50825	25.55	18417	100.733	651.99	658.45	17138	93.7374	1864	1754	9.59361	187	166	0.907947
EST3.norm	50					66500	52.49	101841	11.35	20228	110.638	771.62	784.92	18225	99.6828	3667	3476	19.0122	416	386	2.11125
EST3.norm	100					133000	63.91	203607	9.88	20776	113.636	914.79	940.03	18282	99.9945	6350	5992	32.7736	827	793	4.33736
EST3.norm	200					266000	75.69	407204	9.7	21180	115.845	1063	1106.93	18283	100	9842	9213	50.3911	1696	1570	8.58721
ESTB.non	1.5625					2078	3.89	2578	56.22	1599	8.74583	722.97	821.83	1097	6.00011	342	295	1.61352	25	21	0.114861
ESTB.non	3.125					4156	7.26	5166	55.15	2914	15.9383	740.62	848.18	2001	10.9446	671	600	3.28174	70	64	0.350052
ESTB.non	6.25					8312	12.85	10314	50.58	4990	27.2931	765.56	876.02	3445	18.8426	1232	1095	5.98917	146	131	0.716513
ESTB.non	12.5					16625	21.66	20554	46.72	8085	44.2214	796.57	910.41	5488	30.017	2131	1884	10.3047	263	240	1.31269
ESTB.non	25					33250	34.78	41146	38.42	12105	66.209	854.38	975.46	8322	45.5177	3663	3200	17.5026	561	517	2.82776
ESTB.non	50					66500	50.62	82370	29.25	16050	87.7865	938.11	1067.23	11326	61.9483	6171	5346	29.2403	1193	1107	6.05481
ESTB.non	100					133000	66.95	164586	19.99	18881	103.271	1054.8	1179.41	14118	77.2193	9361	8295	45.37	2326	2177	11.9072
ESTB.non	200					266000	81.66	329236	12.91	20483	112.033	1186.05	1295.62	16501	90.2532	12786	11668	63.8188	4203	3999	21.8728
ESTB.norm	1.5625					2078	4.21	2662	55.55	1793	9.80692	697.5	786.24	1282	7.01198	419	376	2.05656	35	32	0.175026
ESTB.norm	3.125					4156	8.28	5336	56.25	3511	19.2036	701.12	792.73	2468	13.4989	796	705	3.85604	63	55	0.300826
ESTB.norm	6.25					8312	15.66	10682	51.91	6505	35.5795	716.01	806.47	4593	25.1217	1655	1447	7.91446	148	131	0.716513
ESTB.norm	12.5					16625	28.46	21226	47.32	11358	62.1233	745.06	841.67	8026	43.8987	3190	2829	15.4734	297	271	1.48225
ESTB.norm	25					33250	47.77	42382	37.85	17782	97.2597	798.97	901.75	12585	68.8344	5897	5178	28.3214	595	538	2.94262
ESTB.norm	50					66500	69.55	84846	23.31	22801	124.711	907.16	1015.53	16473	90.1001	9880	8702	47.5961	1425	1328	7.26358
ESTB.norm	100					133000	86.95	169728	8.45	23419	128.092	1104.41	1206.1	18102	99.01	14261	12773	69.8627	3032	2879	15.7469
ESTB.norm	200					266000	95.67	339470	1.63	21081	115.304	1350.21	1410.37	18282	99.9945	17214	15887	86.8949	6306	6051	33.0963
EST5.non	1.5625					2078	4.48	2229	86.48	1842	10.0749	722.74	724.81	1784	9.7577	238	233	1.27441	27	25	0.136739
EST5.non	3.125					4156	8.03	4446	79.46	3194	17.4698	747.07	751.85	3030	16.5728	459	441	2.41208	45	40	0.218782
EST5.non	6.25					8312	14.08	8839	72.6	5397	29.5192	775.61	784.78	5018	27.4463	822	793	4.33736	98	89	0.486791
EST5.non	12.5					16625	23.53	17733	62.9	8612	47.1039	812.35	830.35	7669	41.9461	1497	1416	7.7449	272	254	1.38927
EST5.non	25					33250	36.34	35499	51.56	12526	68.5117	862.79	893.96	10729	58.6829	2811	2600	14.2209	560	531	2.90434
EST5.non	50					66500	51.86	70866	39.83	16279	89.039	947.51	994.4	13661	74.7197	4829	4410	24.1208	1195	1118	6.11497
EST5.non	100					133000	68.14	141770	27.69	19038	104.13	1064.56	1127.65	16030	87.6771	7860	7194	39.348	2405	2301	12.5855
EST5.non	200					266000	81.94	283283	16.1	20226	110.627	1205.14	1272.64	17637	96.4667	11360	10600	57.9774	4637	4453	24.356
EST5.norm	1.5625					2078	5.02	2272	94.16	2141	11.7103	697.66	697.99	2121	11.6009	311	310	1.69556	19	18	0.0984521
EST5.norm	3.125					4156	9.74	4556	90.34	4119	22.5291	702.98	703.76	4026	22.0205	592	583	3.18875	35	29	0.158617
EST5.norm	6.25					8312	18.11	9090	81.47	7468	40.8467	720.82	723.68	7173	39.2332	1213	1186	6.4869	101	89	0.486791
EST5.norm	12.5					16625	31.51	18170	66.76	12490	68.3148	749.99	759.34	11509	62.9492	2248	2172	11.8799	224	197	1.0775
EST5.norm	25					33250	50.06	36410	45.32	18308	100.137	813.13	839.12	15826	86.5613	4286	4011	21.9384	488	467	2.55429
EST5.norm	50					66500	69.17	72775	22.57	22038	120.538	933.43	992.92	17954	98.2005	7546	6888	37.6743	1202	1118	6.11497
EST5.norm	100					133000	85.04	145453	9.73	22319	122.075	1133.4	1222.3	18280	99.9836	12127	10957	59.93	3143	3003	16.4251
EST5.norm	200					266000	94.7	291138	3.69	20476	111.995	1376	1441.21	18283	100	16281	15277	83.5585	7356	7112	38.8995
GS20.non	1.5625					375	4.52	15398	87.21	12240	66.9474	109.39	116.06	7062	38.626	37	18	0.0984521	3	1	0.00546956
GS20.non	3.125					750	8.31	30739	82.54	21527	117.743	114.43	126.91	10031	54.8652	108	39	0.213313	17	8	0.0437565
GS20.non	6.25					1500	14.57	61604	76.36	35810	195.865	120.85	145.17	13025	71.241	314	127	0.694634	52	33	0.180496
GS20.non	12.5					3000	24.17	123112	68.24	54746	299.437	131.38	178.97	15636	85.5221	740	342	1.87059	143	115	0.629
GS20.non	25					6000	37.76	246296	58.51	76195	416.753	147.87	235.74	17340	94.8422	1650	749	4.0967	403	308	1.68463
GS20.non	50					12000	54.19	492539	48.21	91444	500.159	177.26	346	18163	99.3437	3620	1563	8.54893	941	737	4.03107
GS20.non	100					24000	70.87	984963	37.86	92140	503.965	230.22	535.78	18281	99.9891	7081	3278	17.9292	2142	1678	9.17792
GS20.non	250					60000	88.23	2463495	24.53	70526	385.746	374.17	913.59	18283	100	12695	7607	41.607	5553	4626	25.3022
GS20.non	500					120000	95.73	4927147	13.97	46861	256.309	609.95	1214.96	18283	100	16362	11690	63.9392	9355	8314	45.4739
GS20.norm	1.5625					375	5.08	15486	93.64	14473	79.161	103.68	107.81	10400	56.8834	45	41	0.224252	3	5	0.0273478
GS20.norm	3.125					750	9.81	30933	88.98	27307	149.357	106.2	115.27	14973	81.8958	97	80	0.437565	7	11	0.0601652
GS20.norm	6.25					1500	18.2	61996	80.12	48548	265.536	111.07	133.36	17644	96.5049	237	173	0.946234	23	23	0.1258
GS20.norm	12.5					3000	32.02	123747	67.59	78611	429.968	121.13	173.02	18265	99.9015	568	328	1.79402	57	49	0.268009
GS20.norm	25					6000	51.35	247736	51.76	108498	593.437	141.43	252.66	18283	100	1896	781	4.27173	180	146	0.798556
GS20.norm	50					12000	72.38	495785	34.44	115273	630.493	188.32	415.06	18283	100	6020	2135	11.6775	766	541	2.95903
GS20.norm	100					24000	88.91	990761	20.18	87133	476.579	306.02	727.77	18283	100	14178	5627	30.7772	2780	1992	10.8954
GS20.norm	250					60000	98.17	2477972	6.65	37691	206.153	777.39	1262.46	18283	100	18140	13498	73.8281	10190	8453	46.2342
GS20.norm	500					120000	99.72	4955695	1.62	22034	120.516	1347.55	1523.5	18283	100	18274	17097	93.5131	16053	15244	83.378
GSFLX.non	6.25					562	14.54	25673	74.07	14656	80.1619	294.49	326.1	9240	50.5388	395	279	1.52601	39	33	0.180496
GSFLX.non	12.5					1125	24.11	51281	65.69	22207	121.463	322.55	379.62	12172	66.5755	910	663	3.62632	131	116	0.634469
GSFLX.non	25					2250	37.8	102639	55.55	30765	168.271	365.2	464.31	14971	81.8848	1972	1386	7.58081	322	286	1.56429
GSFLX.non	50					4500	54.1	205128	44.26	36893	201.789	436.17	599.08	17046	93.2342	4130	2805	15.3421	795	700	3.82869
GSFLX.non	100					9000	70.8	410287	32.64	37852	207.034	556.59	810.18	18054	98.7475	7583	5394	29.5028	1763	1632	8.92633
GSFLX.non	200					18000	84.61	820498	21.59	33772	184.718	745.56	1075.75	18276	99.9617	11773	9236	50.5169	3578	3330	18.2136
GSFLX.non	400					36000	93.6	1641091	10.42	27373	149.718	1017.59	1323.66	18283	100	15418	13235	72.3897	6360	6045	33.0635
GSFLX.non	1000					90000	98.61	4103015	1.81	20566	112.487	1426.73	1539.49	18283	100	17983	16975	92.8458	10848	10598	57.9664
GSFLX.non	2000					180000	99.62	8207611	0.12	18717	102.374	1583.62	1604.11	18283	100	18271	18001	98.4576	13939	13811	75.5401
GSFLX.norm	6.25					562	18.19	26070	78.3	20161	110.272	267.75	288.8	13872	75.8738	299	238	1.30176	21	11	0.0601652
GSFLX.norm	12.5					1125	32.22	52015	65.06	32449	177.482	294.93	348.67	17211	94.1366	886	670	3.66461	57	47	0.257069
GSFLX.norm	25					2250	51.57	104023	46.97	43665	238.828	351.14	481.28	18225	99.6828	2631	1846	10.0968	220	167	0.913417
GSFLX.norm	50					4500	72.72	208055	29.15	45875	250.916	471.67	720.97	18283	100	7186	4829	26.4125	714	617	3.37472
GSFLX.norm	100					9000	88.73	416467	14.38	36229	198.157	728.98	1056.04	18283	100	13927	10064	55.0457	2274	1994	10.9063
GSFLX.norm	200					18000	96.45	832542	4.63	25291	138.331	1134.98	1360.96	18283	100	17658	14881	81.3926	5566	5119	27.9987
GSFLX.norm	400					36000	99.08	1665609	0.72	19618	107.302	1502.77	1555.14	18283	100	18258	17596	96.2424	10327	10020	54.805
GSFLX.norm	1000					90000	99.86	4163941	0.02	18368	100.465	1617.57	1619.23	18283	100	18283	18247	99.8031	15809	15836	86.616
GSFLX.norm	2000					180000	100.01	8326966	0.01	18286	100.016	1627.29	1627.25	18283	100	18283	18281	99.9891	17735	17926	98.0474
SOL.non	50					200	55.92	2000665	67.85	858587	4696.09	27.17	44.32	18283	100	3876	130	0.711043	1195	97	0.530548
SOL.non	100					400	72.87	4001333	57.78	1169054	6394.21	28.43	67.49	18283	100	7650	401	2.19329	2732	293	1.60258
SOL.non	200					800	86.52	8002658	47.12	1356652	7420.29	30.77	114.94	18283	100	12140	958	5.23984	5804	739	4.04201
SOL.non	500					2000	96.72	20006658	34.24	1208253	6608.61	37.61	273.38	18283	100	17001	2404	13.1488	11320	2068	11.3111
SOL.non	1000					4000	99.31	40013350	24.82	840979	4599.79	50.15	535.35	18283	100	18205	5019	27.4517	15262	4562	24.9521
SOL.non	2000					8000	99.9	80026679	14.86	434352	2375.72	84.26	897.26	18283	100	18281	9107	49.8113	17820	8579	46.9234
SOL.non	4000					16000	99.98	160053347	6.46	147261	805.453	217.26	1246.02	18283	100	18283	13432	73.4672	18273	12974	70.9621
SOL.non	10000					40000	100	400133640	1.38	32572	178.155	921.28	1523.32	18283	100	18283	17072	93.3764	18283	16735	91.5331
SOL.non	20000					80000	100	800266948	0.29	21016	114.948	1418.03	1597.55	18283	100	18283	17981	98.3482	18283	17691	96.762
SOL.norm	50					200	75.01	2000887	66.93	1240958	6787.5	26.44	39.07	18283	100	7120	202	1.10485	777	0	0
SOL.norm	100					400	91.08	4001758	49.87	1663385	9097.99	28.02	53.68	18283	100	15603	298	1.62993	3703	30	0.164087
SOL.norm	200					800	98.02	8003514	31.66	1666231	9113.55	31.89	97.19	18283	100	18108	669	3.65914	11933	309	1.69009
SOL.norm	500					2000	99.82	20008848	13.44	822141	4496.75	52.45	336.88	18283	100	18279	3545	19.3896	18039	3068	16.7806
SOL.norm	1000					4000	99.97	40017641	6.66	241153	1319	139.48	850.79	18283	100	18283	9761	53.3884	18269	9150	50.0465
SOL.norm	2000					8000	99.99	80035315	3.13	50949	278.669	595.34	1392.87	18283	100	18283	16300	89.1539	18283	15912	87.0317
SOL.norm	4000					16000	100	160070627	0.28	21482	117.497	1387.68	1591.38	18283	100	18283	18095	98.9717	18283	17834	97.5442
SOL.norm	10000					40000	100	400176860	0.01	18369	100.47	1619.8	1623	18283	100	18283	18271	99.9344	18283	18029	98.6107
SOL.norm	20000					80000	100	800354477	0	18286	100.016	1627.06	1626.82	18283	100	18283	18281	99.9891	18283	18039	98.6654
EST5.non	3.125	GS20.non	25			10156	40.42	250742	58.37	71193	389.395	169.29	312.42	17370	95.0063	2125	1150	6.29	500	396	2.16595
EST5.non	3.125	GS20.non	50			16156	55.78	496985	48.28	86904	475.327	191.82	402.49	18166	99.3601	4025	1932	10.5672	1056	859	4.69835
EST5.non	3.125	GS20.non	100			28156	71.6	989409	37.92	88741	485.374	241.41	573.88	18281	99.9891	7366	3607	19.7287	2260	1811	9.90538
EST5.non	12.5	GS20.non	25			22625	47.48	264029	56.73	60782	332.451	232.67	483.04	17473	95.5697	3265	2085	11.404	801	678	3.70836
EST5.non	12.5	GS20.non	50			28625	60.11	510272	47.95	75796	414.571	236.71	540.12	18176	99.4148	5084	2881	15.7578	1375	1179	6.44861
EST5.non	12.5	GS20.non	100			40625	73.78	1002696	37.93	79911	437.078	275.92	674.48	18282	99.9945	8129	4473	24.4654	2617	2167	11.8525
EST5.non	50	GS20.non	25			72500	63.54	317162	47.8	42454	232.205	445.4	821.62	17742	97.041	6502	4994	27.315	1800	1652	9.03572
EST5.non	50	GS20.non	50			78500	70.9	563405	44.13	53458	292.392	395.07	841.85	18209	99.5953	7979	5689	31.1163	2438	2175	11.8963
EST5.non	50	GS20.non	100			90500	79.75	1055829	36.43	59605	326.013	399.02	916.32	18282	99.9945	10291	6996	38.2651	3694	3210	17.5573
EST5.non	3.125	GS20.norm	25			10156	54.76	252182	50.84	101719	556.358	160.79	343.79	18283	100	2583	1329	7.26905	301	253	1.3838
EST5.non	3.125	GS20.norm	50			16156	74.19	500231	33.99	108225	591.943	205.43	490.99	18283	100	6746	2706	14.8006	937	710	3.88339
EST5.non	3.125	GS20.norm	100			28156	89.59	995207	19.86	82566	451.6	325.22	774.66	18283	100	14505	6101	33.3698	2966	2189	11.9729
EST5.non	12.5	GS20.norm	25			22625	61.95	265469	48.27	88677	485.024	208.44	517.62	18283	100	4025	2465	13.4825	626	561	3.06842
EST5.non	12.5	GS20.norm	50			28625	78.16	513518	32.65	94285	515.698	248.09	636.84	18283	100	8211	3832	20.9594	1366	1098	6.00558
EST5.non	12.5	GS20.norm	100			40625	91.1	1008494	18.95	72522	396.664	376.07	876.07	18283	100	15257	7128	38.987	3461	2665	14.5764
EST5.non	50	GS20.norm	25			72500	75.43	318602	41.41	63952	349.789	351.49	841.04	18283	100	7728	5527	30.2303	1821	1659	9.074
EST5.non	50	GS20.norm	50			78500	85.63	566651	28.71	67356	368.408	379.59	921.91	18283	100	11569	6845	37.4392	2722	2358	12.8972
EST5.non	50	GS20.norm	100			90500	93.95	1061627	16.55	53559	292.944	523.96	1082.88	18283	100	16493	9776	53.4704	5011	4117	22.5182
EST5.non	3.125	GSFLX.non	100			13156	71.56	414733	32.14	37140	203.14	573.34	831.35	18059	98.7748	7847	5689	31.1163	1877	1734	9.48422
EST5.non	3.125	GSFLX.non	200			22156	84.89	824944	21.37	33378	182.563	756.89	1086.05	18276	99.9617	11884	9400	51.4139	3666	3415	18.6786
EST5.non	3.125	GSFLX.non	400			40156	93.68	1645537	10.29	27206	148.805	1024.71	1327.73	18283	100	15468	13314	72.8217	6430	6116	33.4518
EST5.non	12.5	GSFLX.non	100			25625	73.79	428020	30.87	35116	192.069	625.24	895.31	18083	98.9061	8604	6538	35.76	2211	2063	11.2837
EST5.non	12.5	GSFLX.non	200			34625	85.8	838231	20.5	32217	176.213	792.52	1118.65	18276	99.9617	12275	9888	54.083	3944	3700	20.2374
EST5.non	12.5	GSFLX.non	400			52625	93.96	1658824	9.96	26719	146.141	1046.47	1340.83	18283	100	15615	13551	74.118	6598	6287	34.3871
EST5.non	50	GSFLX.non	100			75500	79.9	481153	26.36	30637	167.571	775.87	1054.47	18170	99.3819	10662	8716	47.6727	3288	3073	16.808
EST5.non	50	GSFLX.non	200			84500	88.46	891364	17.92	29178	159.591	902.13	1210.66	18279	99.9781	13396	11342	62.0358	4935	4656	25.4663
EST5.non	50	GSFLX.non	400			102500	94.83	1711957	8.75	25310	138.435	1114.93	1379.64	18283	100	16054	14243	77.903	7252	6968	38.1119
EST5.non	3.125	GSFLX.norm	100			13156	89.42	420913	13.77	35182	192.43	756.57	1080.89	18283	100	14236	10431	57.053	2432	2152	11.7705
EST5.non	3.125	GSFLX.norm	200			22156	96.65	836988	4.29	24858	135.962	1157.09	1370.73	18283	100	17724	15055	82.3443	5728	5270	28.8246
EST5.non	3.125	GSFLX.norm	400			40156	99.12	1670055	0.7	19536	106.853	1509.6	1557.57	18283	100	18261	17635	96.4557	10428	10134	55.4285
EST5.non	12.5	GSFLX.norm	100			25625	90.92	434200	12.04	32808	179.445	824.87	1138.58	18283	100	14920	11241	61.4833	2894	2578	14.1005
EST5.non	12.5	GSFLX.norm	200			34625	97.06	850275	3.68	23869	130.553	1210.18	1397.83	18283	100	17842	15483	84.6852	6172	5730	31.3406
EST5.non	12.5	GSFLX.norm	400			52625	99.19	1683342	0.56	19345	105.809	1525.7	1564.21	18283	100	18267	17718	96.9097	10719	10432	57.0585
EST5.non	50	GSFLX.norm	100			75500	93.9	487333	8.91	28023	153.274	997.19	1268.74	18283	100	16249	13201	72.2037	4313	3944	21.572
EST5.non	50	GSFLX.norm	200			84500	97.93	903408	2.55	22018	120.429	1323.55	1456.55	18283	100	18058	16324	89.2851	7472	7016	38.3744
EST5.non	50	GSFLX.norm	400			102500	99.35	1736475	0.37	19030	104.086	1553.32	1578.29	18283	100	18272	17867	97.7247	11426	11172	61.1059
EST5.non	3.125	SOL.non	1000			8156	99.32	40017796	25.01	822138	4496.73	50.92	570.83	18283	100	18205	5217	28.5347	15276	4718	25.8054
EST5.non	3.125	SOL.non	2000			12156	99.9	80031125	14.93	428232	2342.24	85.22	912.43	18283	100	18281	9223	50.4458	17811	8689	47.525
EST5.non	3.125	SOL.non	4000			20156	99.98	160057793	6.48	146044	798.797	218.93	1251.2	18283	100	18283	13479	73.7242	18258	13027	71.252
EST5.non	12.5	SOL.non	1000			20625	99.34	40031083	25.56	765000	4184.21	53.52	665.58	18283	100	18209	5749	31.4445	15291	5138	28.1026
EST5.non	12.5	SOL.non	2000			24625	99.91	80044412	15.13	407868	2230.86	88.63	958.26	18283	100	18281	9492	51.9171	17790	8947	48.9362
EST5.non	12.5	SOL.non	4000			32625	99.99	160071080	6.54	141493	773.905	225.42	1266.79	18283	100	18283	13584	74.2985	18231	13150	71.9247
EST5.non	50	SOL.non	1000			70500	99.41	40084216	27.42	599290	3277.85	63.9	899.81	18283	100	18217	7478	40.9014	15459	6366	34.8192
EST5.non	50	SOL.non	2000			74500	99.92	80097545	15.73	345331	1888.81	101.62	1086.35	18283	100	18281	10521	57.5453	17729	9838	53.8095
EST5.non	50	SOL.non	4000			82500	100	160124213	6.68	127123	695.307	248.92	1315.19	18283	100	18283	13948	76.2894	18150	13549	74.1071
EST5.non	3.125	SOL.norm	1000			8156	99.97	40022087	6.66	228621	1250.46	146.17	891.39	18283	100	18283	10013	54.7667	18254	9384	51.3264
EST5.non	3.125	SOL.norm	2000			12156	100	80039761	3.08	49331	269.819	614.3	1400.84	18283	100	18283	16343	89.389	18268	15969	87.3434
EST5.non	3.125	SOL.norm	4000			20156	100	160075073	0.28	21334	116.688	1397.22	1592.5	18283	100	18283	18101	99.0045	18268	17856	97.6645
EST5.non	12.5	SOL.norm	1000			20625	99.98	40035374	6.73	199983	1093.82	164.59	976.69	18283	100	18283	10614	58.0539	18228	9921	54.2635
EST5.non	12.5	SOL.norm	2000			24625	100	80053048	2.99	45569	249.242	663.57	1421.19	18283	100	18283	16480	90.1384	18241	16126	88.2022
EST5.non	12.5	SOL.norm	4000			32625	100.01	160088360	0.26	21043	115.096	1416.36	1595.06	18283	100	18283	18113	99.0702	18241	17898	97.8942
EST5.non	50	SOL.norm	1000			70500	99.99	40088507	6.75	141435	773.587	225.5	1149	18283	100	18283	12246	66.9803	18152	11452	62.6374
EST5.non	50	SOL.norm	2000			74500	100.01	80106181	2.79	37753	206.492	797.34	1466.8	18283	100	18283	16845	92.1348	18159	16578	90.6744
EST5.non	50	SOL.norm	4000			82500	100.02	160141493	0.24	20413	111.65	1459.68	1601.23	18283	100	18283	18146	99.2507	18159	18014	98.5287
EST5.norm	3.125	GS20.non	25			10156	43.47	250852	56.46	71691	392.118	180.82	355.55	17539	95.9306	2433	1439	7.8707	481	381	2.0839
EST5.norm	3.125	GS20.non	50			16156	58.22	497095	46.73	85184	465.919	204.25	448.88	18192	99.5023	4434	2266	12.394	1055	851	4.6546
EST5.norm	3.125	GS20.non	100			28156	73.31	989519	36.8	85565	468.003	256.29	619.53	18281	99.9891	7837	4011	21.9384	2287	1831	10.0148
EST5.norm	12.5	GS20.non	25			22625	56.47	264466	50.06	61447	336.088	273.84	604.24	17922	98.0255	4396	3118	17.0541	777	650	3.55522
EST5.norm	12.5	GS20.non	50			28625	67.67	510709	42.18	71166	389.247	283.8	672.19	18241	99.7703	6487	4013	21.9494	1429	1194	6.53066
EST5.norm	12.5	GS20.non	100			40625	79.14	1003133	33.52	70802	387.256	333.9	802.02	18282	99.9945	9715	5679	31.0616	2759	2238	12.2409
EST5.norm	50	GS20.non	25			72500	79.81	319071	32.33	41219	225.45	576.4	1019.93	18266	99.907	9834	7693	42.0773	2014	1802	9.85615
EST5.norm	50	GS20.non	50			78500	84.82	565314	28.98	44759	244.812	564.59	1062.16	18279	99.9781	11656	8509	46.5405	2873	2520	13.7833
EST5.norm	50	GS20.non	100			90500	90.02	1057738	23.3	43485	237.844	617.01	1139.01	18283	100	13898	9932	54.3237	4386	3777	20.6585
EST5.norm	3.125	GS20.norm	25			10156	55.23	252292	50.77	99992	546.912	164.93	364.08	18283	100	2735	1490	8.14965	300	261	1.42756
EST5.norm	3.125	GS20.norm	50			16156	74.33	500341	34.07	106979	585.128	208.21	504.77	18283	100	6869	2832	15.4898	970	743	4.06388
EST5.norm	3.125	GS20.norm	100			28156	89.58	995317	19.97	81994	448.471	327.4	782.48	18283	100	14555	6216	33.9988	2992	2205	12.0604
EST5.norm	12.5	GS20.norm	25			22625	64.34	265906	47.48	80892	442.444	237.17	604.81	18283	100	4854	3281	17.9456	690	615	3.36378
EST5.norm	12.5	GS20.norm	50			28625	78.98	513955	32.94	87688	479.615	269.34	702.8	18283	100	8975	4475	24.4763	1417	1177	6.43767
EST5.norm	12.5	GS20.norm	100			40625	91.18	1008931	19.43	69823	381.901	390.72	908.53	18283	100	15409	7677	41.9898	3567	2773	15.1671
EST5.norm	50	GS20.norm	25			72500	82.14	320511	34.83	47763	261.243	512.05	1019.64	18283	100	10431	7761	42.4493	2057	1867	10.2117
EST5.norm	50	GS20.norm	50			78500	88.8	568560	26.84	51862	283.662	510.47	1068.46	18283	100	13780	8818	48.2306	3109	2752	15.0522
EST5.norm	50	GS20.norm	100			90500	94.87	1063536	15.92	44754	244.785	632.41	1174.23	18283	100	17113	11460	62.6812	5607	4717	25.7999
EST5.norm	3.125	GSFLX.non	100			13156	73.31	414843	30.59	36604	200.208	595.93	863.23	18097	98.9827	8317	6075	33.2276	1894	1754	9.59361
EST5.norm	3.125	GSFLX.non	200			22156	85.81	825054	20.27	32603	178.324	783.23	1110.09	18278	99.9727	12292	9780	53.4923	3696	3443	18.8317
EST5.norm	3.125	GSFLX.non	400			40156	94.03	1645647	9.81	26696	146.015	1048.26	1341.17	18283	100	15632	13551	74.118	6483	6176	33.78
EST5.norm	12.5	GSFLX.non	100			25625	79.18	428457	25.24	33671	184.166	699.7	985.15	18199	99.5406	10109	7781	42.5587	2288	2098	11.4751
EST5.norm	12.5	GSFLX.non	200			34625	88.75	838668	16.37	29902	163.551	883.25	1190.84	18281	99.9891	13562	11107	60.7504	4174	3892	21.2875
EST5.norm	12.5	GSFLX.non	400			52625	95.13	1659261	7.97	25052	137.023	1130.08	1384.29	18283	100	16293	14374	78.6195	6917	6598	36.0882
EST5.norm	50	GSFLX.non	100			75500	90.2	483062	13.55	27142	148.455	988.79	1239.16	18279	99.9781	14147	11842	64.7706	3919	3626	19.8326
EST5.norm	50	GSFLX.non	200			84500	94.47	893273	8.74	24523	134.13	1146.26	1363.96	18283	100	16134	14094	77.088	5828	5522	30.2029
EST5.norm	50	GSFLX.non	400			102500	97.34	1713866	4.16	21798	119.226	1328.82	1477.87	18283	100	17445	16078	87.9396	8382	8068	44.1284
EST5.norm	3.125	GSFLX.norm	100			13156	89.42	421023	13.68	35126	192.124	757.74	1081.66	18283	100	14288	10480	57.321	2434	2146	11.7377
EST5.norm	3.125	GSFLX.norm	200			22156	96.61	837098	4.35	24872	136.039	1156.01	1370.53	18283	100	17711	15054	82.3388	5700	5256	28.748
EST5.norm	3.125	GSFLX.norm	400			40156	99.1	1670165	0.68	19556	106.963	1507.88	1556.95	18283	100	18261	17631	96.4338	10413	10108	55.2863
EST5.norm	12.5	GSFLX.norm	100			25625	91.08	434637	12.05	32235	176.311	840.98	1148.89	18283	100	15158	11599	63.4414	2944	2630	14.3849
EST5.norm	12.5	GSFLX.norm	200			34625	97.04	850712	3.79	23885	130.64	1209.14	1395.48	18283	100	17842	15492	84.7345	6219	5764	31.5266
EST5.norm	12.5	GSFLX.norm	400			52625	99.17	1683779	0.62	19407	106.148	1520.48	1561.81	18283	100	18265	17706	96.8441	10736	10445	57.1296
EST5.norm	50	GSFLX.norm	100			75500	94.95	489242	7.42	26117	142.849	1081.91	1315.39	18283	100	16979	14276	78.0835	4865	4500	24.613
EST5.norm	50	GSFLX.norm	200			84500	98.08	905317	2.29	21489	117.535	1358.15	1469.06	18283	100	18104	16661	91.1284	7926	7516	41.1092
EST5.norm	50	GSFLX.norm	400			102500	99.36	1738384	0.37	19011	103.982	1555.11	1577.97	18283	100	18269	17917	97.9981	11780	11565	63.2555
EST5.norm	3.125	SOL.non	1000			8156	99.35	40017906	25.01	769117	4206.73	53.38	626.15	18283	100	18212	5565	30.4381	15319	4938	27.0087
EST5.norm	3.125	SOL.non	2000			12156	99.9	80031235	15.03	401817	2197.76	89.72	954.77	18283	100	18281	9510	52.0155	17789	8923	48.8049
EST5.norm	3.125	SOL.non	4000			20156	99.98	160057903	6.53	139197	761.347	228.84	1272.87	18283	100	18283	13624	74.5173	18220	13197	72.1818
EST5.norm	12.5	SOL.non	1000			20625	99.45	40031520	25.33	601073	3287.61	64.01	824.17	18283	100	18231	6937	37.9424	15551	5853	32.0133
EST5.norm	12.5	SOL.non	2000			24625	99.92	80044849	15.35	322201	1762.3	107.78	1081.47	18283	100	18281	10492	57.3866	17739	9759	53.3775
EST5.norm	12.5	SOL.non	4000			32625	99.99	160071517	6.65	117386	642.05	268.11	1334.7	18283	100	18283	14128	77.274	18124	13692	74.8892
EST5.norm	50	SOL.non	1000			70500	99.67	40086125	25.33	291545	1594.62	115.9	1159.37	18283	100	18263	10488	57.3648	16235	7900	43.2095
EST5.norm	50	SOL.non	2000			74500	99.95	80099454	15.75	165561	905.546	194.11	1310.3	18283	100	18282	13002	71.1152	17763	11598	63.436
EST5.norm	50	SOL.non	4000			82500	100.01	160126122	6.77	70788	387.179	433.12	1452.98	18283	100	18283	15472	84.6251	18038	14848	81.2121
EST5.norm	3.125	SOL.norm	1000			8156	99.97	40022197	6.76	230354	1259.94	145.19	895.04	18283	100	18283	10044	54.9363	18215	9445	51.66
EST5.norm	3.125	SOL.norm	2000			12156	100	80039871	3.13	49909	272.98	607.39	1400.39	18283	100	18283	16355	89.4547	18229	16018	87.6114
EST5.norm	3.125	SOL.norm	4000			20156	100	160075183	0.28	21418	117.147	1391.82	1591.99	18283	100	18283	18099	98.9936	18229	17895	97.8778
EST5.norm	12.5	SOL.norm	1000			20625	99.98	40035811	7.03	202683	1108.59	162.6	995.75	18283	100	18283	10858	59.3885	18119	10216	55.877
EST5.norm	12.5	SOL.norm	2000			24625	100.01	80053485	3.15	47228	258.316	640.9	1417.15	18283	100	18283	16482	90.1493	18132	16241	88.8312
EST5.norm	12.5	SOL.norm	4000			32625	100.01	160088797	0.26	21245	116.201	1403.12	1593.22	18283	100	18283	18104	99.0209	18132	17994	98.4193
EST5.norm	50	SOL.norm	1000			70500	100	40090416	7.98	134228	734.168	236.54	1212.94	18283	100	18283	13070	71.4872	18034	12236	66.9256
EST5.norm	50	SOL.norm	2000			74500	100.02	80108090	3.18	39737	217.344	758.43	1471.55	18283	100	18283	16953	92.7255	18045	16797	91.8722
EST5.norm	50	SOL.norm	4000			82500	100.03	160143402	0.26	20842	113.997	1430.12	1597.44	18283	100	18283	18125	99.1358	18045	18105	99.0264
GS20.non	25	GSFLX.non	100			15000	75.85	656583	33.28	46019	251.704	490.75	847.54	18253	99.8359	8888	6065	33.1729	2479	2237	12.2354
GS20.non	25	GSFLX.non	200			24000	86.63	1066794	22.64	36575	200.049	705.09	1100.3	18282	99.9945	12508	9675	52.918	4254	3935	21.5227
GS20.non	25	GSFLX.non	400			42000	94.21	1887387	11.09	27996	153.126	1001.56	1334.33	18283	100	15726	13413	73.3632	6905	6577	35.9733
GS20.non	50	GSFLX.non	100			21000	79.69	902826	32.1	50449	275.934	470.61	886.55	18275	99.9562	10060	6705	36.6734	3168	2823	15.4406
GS20.non	50	GSFLX.non	200			30000	88.25	1313037	22.62	38265	209.293	686.69	1121.35	18283	100	13060	10047	54.9527	4911	4526	24.7552
GS20.non	50	GSFLX.non	400			48000	94.75	2133630	11.28	28392	155.292	993.31	1343.39	18283	100	15995	13582	74.2876	7343	6970	38.1228
GS20.non	100	GSFLX.non	100			33000	84.89	1395250	28.58	53221	291.096	475.5	962	18283	100	11746	7835	42.854	4456	3893	21.293
GS20.non	100	GSFLX.non	200			42000	90.77	1805461	21.4	39682	217.043	681.36	1166.05	18283	100	14058	10767	58.8908	6014	5527	30.2303
GS20.non	100	GSFLX.non	400			60000	95.62	2626054	11.47	28710	157.031	991.51	1363.28	18283	100	16406	13906	76.0597	8219	7789	42.6024
GS20.non	25	GSFLX.norm	100			15000	91.98	662763	14.44	37996	207.821	720.96	1114.02	18283	100	15372	10910	59.6729	3414	2986	16.3321
GS20.non	25	GSFLX.norm	200			24000	97.3	1078838	5.18	25238	138.041	1147.55	1390.49	18283	100	17916	15283	83.5913	6765	6195	33.8839
GS20.non	25	GSFLX.norm	400			42000	99.24	1911905	0.83	19562	106.996	1509.53	1562.87	18283	100	18268	17671	96.6526	11116	10798	59.0603
GS20.non	50	GSFLX.norm	100			21000	93.67	909006	13.54	37220	203.577	749.64	1161.29	18283	100	16198	11620	63.5563	4395	3828	20.9375
GS20.non	50	GSFLX.norm	200			30000	97.81	1325081	4.94	24842	135.875	1171.99	1411.88	18283	100	18032	15544	85.0189	7599	7004	38.3088
GS20.non	50	GSFLX.norm	400			48000	99.34	2158148	0.85	19499	106.651	1515.95	1567.7	18283	100	18272	17707	96.8495	11616	11299	61.8006
GS20.non	100	GSFLX.norm	100			33000	95.61	1401430	10.83	34661	189.58	821.81	1233.91	18283	100	17037	12623	69.0423	6009	5293	28.9504
GS20.non	100	GSFLX.norm	200			42000	98.39	1817505	4.01	23840	130.394	1228.51	1446.44	18283	100	18154	15978	87.3927	9061	8372	45.7912
GS20.non	100	GSFLX.norm	400			60000	99.49	2650572	0.72	19305	105.59	1533.46	1578.56	18283	100	18279	17827	97.5059	12549	12258	67.0459
GS20.non	25	SOL.non	1000			10000	99.37	40259646	25.74	727800	3980.75	55.45	622.01	18283	100	18212	5623	30.7553	15193	5320	29.0981
GS20.non	25	SOL.non	2000			14000	99.91	80272975	15.17	394838	2159.59	91	940.65	18283	100	18281	9495	51.9335	17639	9162	50.1121
GS20.non	25	SOL.non	4000			22000	99.99	160299643	6.53	138336	756.637	230.16	1262.18	18283	100	18283	13585	74.304	18071	13321	72.86
GS20.non	50	SOL.non	1000			16000	99.41	40505889	26.57	634324	3469.47	61.27	689.74	18283	100	18220	6158	33.6816	15303	5849	31.9915
GS20.non	50	SOL.non	2000			20000	99.92	80519218	15.43	359702	1967.41	98.25	976.73	18283	100	18281	9823	53.7275	17626	9509	52.0101
GS20.non	50	SOL.non	4000			28000	100	160545886	6.62	130244	712.378	243.38	1276.21	18283	100	18283	13746	75.1846	18042	13516	73.9266
GS20.non	100	SOL.non	1000			28000	99.48	40998313	27.82	497790	2722.69	73.78	802.03	18283	100	18238	7207	39.4191	15475	6704	36.6679
GS20.non	100	SOL.non	2000			32000	99.93	81011642	15.91	303183	1658.28	113.44	1039.57	18283	100	18281	10448	57.146	17665	10082	55.1441
GS20.non	100	SOL.non	4000			40000	100.01	161038310	6.69	116426	636.799	270.2	1299.86	18283	100	18283	14005	76.6012	18035	13770	75.3159
GS20.non	25	SOL.norm	1000			10000	99.98	40263937	6.64	182217	996.647	178.94	951.96	18283	100	18283	10805	59.0986	18070	10320	56.4459
GS20.non	25	SOL.norm	2000			14000	100	80281611	2.98	43420	237.488	695.54	1423.24	18283	100	18283	16557	90.5595	18081	16372	89.5477
GS20.non	25	SOL.norm	4000			22000	100.01	160316923	0.24	20911	114.374	1425.23	1596.17	18283	100	18283	18127	99.1467	18081	18067	98.8186
GS20.non	50	SOL.norm	1000			16000	99.99	40510180	6.48	148455	811.984	215.67	1028.79	18283	100	18283	11592	63.4032	18044	11171	61.1005
GS20.non	50	SOL.norm	2000			20000	100.01	80527854	2.81	38542	210.808	781.37	1448.04	18283	100	18283	16768	91.7136	18051	16633	90.9752
GS20.non	50	SOL.norm	4000			28000	100.02	160563166	0.2	20454	111.874	1456.76	1599.15	18283	100	18283	18141	99.2233	18051	18119	99.103
GS20.non	100	SOL.norm	1000			28000	100	41002604	6.3	109626	599.606	285.91	1141.45	18283	100	18283	12749	69.7314	18037	12310	67.3303
GS20.non	100	SOL.norm	2000			32000	100.02	81020278	2.41	32834	179.588	914.18	1483.41	18283	100	18283	17050	93.256	18043	16945	92.6817
GS20.non	100	SOL.norm	4000			40000	100.02	161055590	0.17	19909	108.894	1496.26	1605.04	18283	100	18283	18174	99.4038	18043	18161	99.3327
GS20.norm	25	GSFLX.non	100			15000	84.29	658023	28.43	57391	313.904	437.79	893.07	18283	100	11173	7014	38.3635	2639	2341	12.8042
GS20.norm	25	GSFLX.non	200			24000	91.24	1068234	20.12	41372	226.287	656.9	1141.89	18283	100	14376	10572	57.8242	4688	4285	23.4371
GS20.norm	25	GSFLX.non	400			42000	96.07	1888827	10.7	29027	158.765	985.3	1364.57	18283	100	16788	14014	76.6504	7505	7086	38.7573
GS20.norm	50	GSFLX.non	100			21000	90.4	906072	20.84	56118	306.941	480.69	985.44	18283	100	14074	8442	46.174	3837	3296	18.0277
GS20.norm	50	GSFLX.non	200			30000	94.51	1316283	15.04	40011	218.843	703.97	1206.95	18283	100	16186	11641	63.6712	5937	5346	29.2403
GS20.norm	50	GSFLX.non	400			48000	97.35	2136876	8.59	28242	154.471	1026.41	1400.9	18283	100	17547	14670	80.2385	8597	8098	44.2925
GS20.norm	100	GSFLX.non	100			33000	95.72	1401048	12.56	44896	245.561	636.25	1153.09	18283	100	17189	11121	60.827	6324	5359	29.3114
GS20.norm	100	GSFLX.non	200			42000	97.4	1811259	9.01	33697	184.308	861.49	1318.78	18283	100	17767	13604	74.4079	8249	7427	40.6224
GS20.norm	100	GSFLX.non	400			60000	98.64	2631852	5.11	25437	139.129	1154.69	1459.82	18283	100	18096	15768	86.2441	10587	9987	54.6245
GS20.norm	25	GSFLX.norm	100			15000	92.34	664203	15.09	38696	211.65	710.76	1118.76	18283	100	15847	11126	60.8543	3613	3148	17.2182
GS20.norm	25	GSFLX.norm	200			24000	97.31	1080278	5.47	25395	138.9	1140.55	1388.05	18283	100	17964	15267	83.5038	6912	6351	34.7372
GS20.norm	25	GSFLX.norm	400			42000	99.23	1913345	0.9	19607	107.242	1505.89	1560.85	18283	100	18266	17654	96.5596	11224	10896	59.5963
GS20.norm	50	GSFLX.norm	100			21000	94.57	912252	13.28	37947	207.553	742.53	1173.91	18283	100	16917	12031	65.8043	5002	4377	23.9403
GS20.norm	50	GSFLX.norm	200			30000	97.89	1328327	5.09	25011	136.799	1165.14	1412.2	18283	100	18081	15594	85.2923	8175	7556	41.328
GS20.norm	50	GSFLX.norm	400			48000	99.36	2161394	0.85	19526	106.799	1514.09	1566.88	18283	100	18270	17721	96.9261	12033	11732	64.1689
GS20.norm	100	GSFLX.norm	100			33000	97.04	1407228	9.26	33835	185.063	854.6	1274.47	18283	100	17870	13610	74.4407	7532	6700	36.6461
GS20.norm	100	GSFLX.norm	200			42000	98.68	1823303	4.18	23971	131.111	1225.58	1452.56	18283	100	18207	16142	88.2897	10306	9557	52.2726
GS20.norm	100	GSFLX.norm	400			60000	99.53	2656370	0.8	19367	105.929	1529.13	1576.58	18283	100	18276	17829	97.5168	13259	12982	71.0059
GS20.norm	25	SOL.non	1000			10000	99.53	40261086	24.39	500801	2739.16	73.84	702.66	18283	100	18251	6340	34.677	15710	5850	31.9969
GS20.norm	25	SOL.non	2000			14000	99.93	80274415	15.2	272145	1488.51	124.57	1016.24	18283	100	18281	10243	56.0247	17703	9877	54.0229
GS20.norm	25	SOL.non	4000			22000	100	160301083	6.7	103392	565.509	302.03	1312.09	18283	100	18283	14166	77.4818	18032	13915	76.109
GS20.norm	50	SOL.non	1000			16000	99.67	40509135	23.63	326068	1783.45	105.34	840.49	18283	100	18271	7808	42.7063	16181	6958	38.0572
GS20.norm	50	SOL.non	2000			20000	99.95	80522464	15.03	183350	1002.84	176.91	1117.81	18283	100	18281	11407	62.3913	17777	10824	59.2025
GS20.norm	50	SOL.non	4000			28000	100.01	160549132	6.67	76712	419.581	401.02	1367.01	18283	100	18283	14819	81.0534	18035	14522	79.429
GS20.norm	100	SOL.non	1000			28000	99.82	41004111	21.71	162118	886.714	196.71	1070.57	18283	100	18276	10624	58.1086	16908	8973	49.0784
GS20.norm	100	SOL.non	2000			32000	99.98	81017440	14.16	97315	532.27	318.86	1275.12	18283	100	18282	13449	73.5601	17877	12499	68.3641
GS20.norm	100	SOL.non	4000			40000	100.02	161044108	6.29	48560	265.602	623.52	1450.2	18283	100	18283	15939	87.1793	18036	15547	85.0353
GS20.norm	25	SOL.norm	1000			10000	99.98	40265377	7.14	184435	1008.78	176.94	963.71	18283	100	18283	10989	60.105	18028	10543	57.6656
GS20.norm	25	SOL.norm	2000			14000	100.01	80283051	3.12	45535	249.057	664.07	1421.4	18283	100	18283	16564	90.5978	18041	16408	89.7446
GS20.norm	25	SOL.norm	4000			22000	100.01	160318363	0.26	21190	115.9	1406.76	1594.36	18283	100	18283	18116	99.0866	18041	18099	98.9936
GS20.norm	50	SOL.norm	1000			16000	100	40513426	7.63	144738	791.653	220.64	1062.17	18283	100	18283	12140	66.4005	18032	11657	63.7587
GS20.norm	50	SOL.norm	2000			20000	100.02	80531100	3.13	41183	225.253	732.41	1444.02	18283	100	18283	16775	91.7519	18041	16649	91.0627
GS20.norm	50	SOL.norm	4000			28000	100.02	160566412	0.26	20868	114.139	1428.32	1596.64	18283	100	18283	18131	99.1686	18041	18115	99.0811
GS20.norm	100	SOL.norm	1000			28000	100.01	41008402	8.19	95365	521.605	325.85	1206.5	18283	100	18283	13802	75.4909	18033	13333	72.9257
GS20.norm	100	SOL.norm	2000			32000	100.03	81026076	2.98	34771	190.182	864.29	1484.04	18283	100	18283	17127	93.6772	18041	17015	93.0646
GS20.norm	100	SOL.norm	4000			40000	100.04	161061388	0.21	20347	111.289	1464.61	1602.34	18283	100	18283	18158	99.3163	18041	18149	99.2671
GSFLX.non	100	SOL.non	1000			13000	99.5	40423637	28.95	455880	2493.46	79.09	940.72	18283	100	18238	8062	44.0956	15598	7210	39.4355
GSFLX.non	100	SOL.non	2000			17000	99.95	80436966	16.26	284673	1557.04	119.73	1111.26	18283	100	18281	10888	59.5526	17686	10411	56.9436
GSFLX.non	100	SOL.non	4000			25000	100.02	160463634	6.76	111192	608.172	282.12	1328.71	18283	100	18283	14191	77.6186	18039	13918	76.1254
GSFLX.non	200	SOL.non	1000			22000	99.61	40833848	31.27	282853	1547.08	118.19	1144.47	18283	100	18262	10591	57.9281	16002	8920	48.7885
GSFLX.non	200	SOL.non	2000			26000	99.97	80847177	17.42	198441	1085.39	164.51	1240.17	18283	100	18281	12329	67.4342	17742	11600	63.4469
GSFLX.non	200	SOL.non	4000			34000	100.03	160873845	7	87716	479.768	352.95	1386.04	18283	100	18283	14848	81.2121	18033	14519	79.4126
GSFLX.non	400	SOL.non	1000			40000	99.76	41654441	32.18	137142	750.107	228.4	1349.62	18283	100	18271	13667	74.7525	16529	10929	59.7768
GSFLX.non	400	SOL.non	2000			44000	99.99	81667770	17.79	108989	596.122	286.13	1389.87	18283	100	18281	14432	78.9367	17805	13185	72.1162
GSFLX.non	400	SOL.non	4000			52000	100.04	161694438	7.05	57868	316.513	526.03	1466.18	18283	100	18283	15898	86.9551	18034	15428	84.3844
GSFLX.non	100	SOL.norm	1000			13000	100.01	40427928	6.3	99411	543.735	313.53	1209.98	18283	100	18283	13249	72.4662	18043	12661	69.2501
GSFLX.non	100	SOL.norm	2000			17000	100.03	80445602	2.29	31103	170.12	964.2	1499.4	18283	100	18283	17145	93.7756	18048	17021	93.0974
GSFLX.non	100	SOL.norm	4000			25000	100.04	160480914	0.17	19749	108.018	1508.45	1607.08	18283	100	18283	18174	99.4038	18048	18155	99.2999
GSFLX.non	200	SOL.norm	1000			22000	100.03	40838139	5.73	65141	356.293	469.36	1352.21	18283	100	18283	14867	81.316	18037	14254	77.9631
GSFLX.non	200	SOL.norm	2000			26000	100.04	80855813	1.81	25871	141.503	1155.7	1544.31	18283	100	18283	17515	95.7994	18041	17407	95.2087
GSFLX.non	200	SOL.norm	4000			34000	100.05	160891125	0.11	19237	105.218	1548.27	1613.58	18283	100	18283	18208	99.5898	18041	18198	99.5351
GSFLX.non	400	SOL.norm	1000			40000	100.04	41658732	4.74	40391	220.921	746.36	1477.53	18283	100	18283	16373	89.5531	18037	15845	86.6652
GSFLX.non	400	SOL.norm	2000			44000	100.05	81676406	1.23	22071	120.719	1351.74	1581.41	18283	100	18283	17854	97.6536	18041	17778	97.2379
GSFLX.non	400	SOL.norm	4000			52000	100.06	161711718	0.07	18786	102.751	1585.11	1620.43	18283	100	18283	18246	99.7976	18041	18242	99.7757
GSFLX.norm	100	SOL.non	1000			13000	99.84	40429817	23.23	132698	725.8	236.86	1243.3	18283	100	18280	12932	70.7324	16953	9609	52.557
GSFLX.norm	100	SOL.non	2000			17000	100	80443146	14.55	81401	445.228	378.02	1377.24	18283	100	18283	14832	81.1245	17901	13106	71.6841
GSFLX.norm	100	SOL.non	4000			25000	100.04	160469814	5.93	42704	233.572	706.75	1494.8	18283	100	18283	16468	90.0727	18035	15884	86.8785
GSFLX.norm	200	SOL.non	1000			22000	99.93	40845892	17.92	54606	298.671	554.55	1453.14	18283	100	18280	16133	88.2404	17384	12464	68.1726
GSFLX.norm	200	SOL.non	2000			26000	100.02	80859221	10.98	38408	210.075	783.18	1516.32	18283	100	18283	16919	92.5395	17955	15078	82.4701
GSFLX.norm	200	SOL.non	4000			34000	100.05	160885889	4.34	26530	145.107	1127.2	1571.52	18283	100	18283	17586	96.1877	18036	16998	92.9716
GSFLX.norm	400	SOL.non	1000			40000	99.99	41678959	9.35	26783	146.491	1115.66	1582.39	18283	100	18282	17850	97.6317	17706	15331	83.8539
GSFLX.norm	400	SOL.non	2000			44000	100.03	81692288	4.65	22911	125.313	1302.24	1598.91	18283	100	18283	18007	98.4904	17994	16827	92.0363
GSFLX.norm	400	SOL.non	4000			52000	100.05	161718956	1.6	20174	110.343	1477.07	1613.58	18283	100	18283	18141	99.2233	18037	17784	97.2707
GSFLX.norm	100	SOL.norm	1000			13000	100.03	40434108	8.32	82264	449.948	375.01	1290.36	18283	100	18283	14453	79.0516	18035	13810	75.5346
GSFLX.norm	100	SOL.norm	2000			17000	100.05	80451782	2.98	32548	178.023	922.24	1503.82	18283	100	18283	17260	94.4046	18041	17139	93.7428
GSFLX.norm	100	SOL.norm	4000			25000	100.05	160487094	0.21	20201	110.491	1475.32	1603.82	18283	100	18283	18160	99.3272	18041	18147	99.2561
GSFLX.norm	200	SOL.norm	1000			22000	100.04	40850183	8.45	45174	247.082	668.76	1463.66	18283	100	18283	16451	89.9798	18037	15822	86.5394
GSFLX.norm	200	SOL.norm	2000			26000	100.05	80867857	2.65	26237	143.505	1139.88	1558.3	18283	100	18283	17733	96.9917	18041	17640	96.4831
GSFLX.norm	200	SOL.norm	4000			34000	100.06	160903169	0.17	19574	107.061	1522.08	1610.53	18283	100	18283	18201	99.5515	18041	18195	99.5187
GSFLX.norm	400	SOL.norm	1000			40000	100.04	41683250	5.33	25012	136.805	1194.33	1579.24	18283	100	18283	17839	97.5715	18038	17396	95.1485
GSFLX.norm	400	SOL.norm	2000			44000	100.06	81700924	1.38	21120	115.517	1411.82	1599.66	18283	100	18283	18092	98.9553	18041	18034	98.6381
GSFLX.norm	400	SOL.norm	4000			52000	100.06	161736236	0.08	18857	103.14	1579.29	1618.43	18283	100	18283	18246	99.7976	18041	18241	99.7703
EST5.non	3.125	GS20.non	25	GSFLX.non	100	19156	76.41	661029	33.02	45081	246.573	504.62	866.15	18254	99.8414	9111	6332	34.6333	2580	2342	12.8097
EST5.non	3.125	GS20.non	50	GSFLX.non	200	34156	88.45	1317483	22.44	37787	206.678	696.9	1130.74	18283	100	13145	10198	55.7786	4981	4599	25.1545
EST5.non	3.125	GS20.non	100	GSFLX.non	400	64156	95.67	2630500	11.37	28540	156.101	997.86	1366.47	18283	100	16436	13977	76.4481	8264	7845	42.9087
EST5.non	12.5	GS20.non	25	GSFLX.non	100	31625	78.11	674316	32.13	42302	231.373	549.67	924.73	18256	99.8523	9735	7106	38.8667	2923	2685	14.6858
EST5.non	12.5	GS20.non	50	GSFLX.non	200	46625	89.08	1330770	21.81	36387	199.021	728.85	1159.64	18283	100	13442	10631	58.1469	5233	4871	26.6422
EST5.non	12.5	GS20.non	100	GSFLX.non	400	76625	95.84	2643787	11.08	28025	153.284	1018.01	1377.45	18283	100	16522	14167	77.4873	8396	7994	43.7237
EST5.non	50	GS20.non	25	GSFLX.non	100	81500	82.85	727449	27.96	35681	195.159	691.04	1073.17	18268	99.918	11463	9151	50.052	3953	3667	20.0569
EST5.non	50	GS20.non	50	GSFLX.non	200	96500	90.95	1383903	19.41	32466	177.575	833.79	1240.55	18283	100	14281	11922	65.2081	6051	5691	31.1273
EST5.non	50	GS20.non	100	GSFLX.non	400	126500	96.38	2696920	9.88	26402	144.407	1086.51	1409.92	18283	100	16795	14743	80.6378	8882	8520	46.6007
EST5.non	3.125	GS20.non	25	GSFLX.norm	100	19156	92.31	667209	14.02	36871	201.668	745.6	1132.3	18283	100	15494	11184	61.1716	3554	3122	17.076
EST5.non	3.125	GS20.non	50	GSFLX.norm	200	34156	97.88	1329527	4.76	24497	133.988	1189.33	1417.98	18283	100	18046	15654	85.6205	7712	7113	38.905
EST5.non	3.125	GS20.non	100	GSFLX.norm	400	64156	99.5	2655018	0.68	19254	105.311	1537.65	1579.82	18283	100	18279	17842	97.5879	12599	12311	67.3358
EST5.non	12.5	GS20.non	25	GSFLX.norm	100	31625	93.15	680496	12.81	34228	187.212	810.27	1178.63	18283	100	15905	11866	64.9018	3983	3524	19.2747
EST5.non	12.5	GS20.non	50	GSFLX.norm	200	46625	98.06	1342814	4.2	23653	129.372	1233.9	1436.54	18283	100	18079	15960	87.2942	8029	7464	40.8248
EST5.non	12.5	GS20.non	100	GSFLX.norm	400	76625	99.52	2668305	0.64	19150	104.742	1546.39	1583.23	18283	100	18281	17888	97.8395	12729	12461	68.1562
EST5.non	50	GS20.non	25	GSFLX.norm	100	81500	95.05	733629	9.84	28752	157.261	984.06	1293.18	18283	100	16704	13595	74.3587	5263	4800	26.2539
EST5.non	50	GS20.non	50	GSFLX.norm	200	96500	98.49	1395947	2.93	21912	119.849	1337.72	1480.45	18283	100	18156	16595	90.7674	8939	8426	46.0865
EST5.non	50	GS20.non	100	GSFLX.norm	400	126500	99.58	2721438	0.44	18912	103.44	1566.65	1590.79	18283	100	18281	17967	98.2716	13084	12847	70.2675
EST5.non	3.125	GS20.non	25	SOL.non	1000	14156	99.37	40264092	25.91	712432	3896.69	56.3	651.85	18283	100	18212	5817	31.8164	15222	5453	29.8255
EST5.non	3.125	GS20.non	50	SOL.non	2000	24156	99.92	80523664	15.49	354875	1941.01	99.35	989	18283	100	18281	9920	54.2581	17631	9585	52.4258
EST5.non	3.125	GS20.non	100	SOL.non	4000	44156	100.01	161042756	6.71	115544	631.975	272.13	1303.9	18283	100	18283	14042	76.8036	18035	13800	75.48
EST5.non	12.5	GS20.non	25	SOL.non	1000	26625	99.39	40277379	26.41	665194	3638.32	59.16	733.31	18283	100	18218	6297	34.4418	15261	5802	31.7344
EST5.non	12.5	GS20.non	50	SOL.non	2000	36625	99.93	80536951	15.67	338558	1851.76	103.33	1026.99	18283	100	18281	10191	55.7403	17633	9787	53.5306
EST5.non	12.5	GS20.non	100	SOL.non	4000	56625	100.01	161056043	6.75	112140	613.357	279.86	1316.4	18283	100	18283	14141	77.3451	18034	13882	75.9285
EST5.non	50	GS20.non	25	SOL.non	1000	76500	99.45	40330512	28.14	527434	2884.83	70.48	940.75	18283	100	18225	7983	43.6635	15491	6900	37.74
EST5.non	50	GS20.non	50	SOL.non	2000	86500	99.94	80590084	16.19	289239	1582.01	118.09	1135.5	18283	100	18281	11146	60.9637	17650	10549	57.6984
EST5.non	50	GS20.non	100	SOL.non	4000	106500	100.01	161109176	6.86	101706	556.287	306.78	1355.19	18283	100	18283	14460	79.0899	18035	14148	77.3834
EST5.non	3.125	GS20.non	25	SOL.norm	1000	14156	99.98	40268383	6.59	175106	957.753	185.5	978.29	18283	100	18283	11006	60.198	18070	10492	57.3866
EST5.non	3.125	GS20.non	50	SOL.norm	2000	24156	100.01	80532300	2.75	37793	206.711	796.51	1452.07	18283	100	18283	16796	91.8668	18050	16667	91.1612
EST5.non	3.125	GS20.non	100	SOL.norm	4000	44156	100.03	161060036	0.17	19850	108.571	1500.67	1605.26	18283	100	18283	18174	99.4038	18043	18161	99.3327
EST5.non	12.5	GS20.non	25	SOL.norm	1000	26625	99.99	40281670	6.62	157843	863.332	203.88	1041.02	18283	100	18283	11473	62.7523	18067	10901	59.6237
EST5.non	12.5	GS20.non	50	SOL.norm	2000	36625	100.01	80545587	2.64	36035	197.096	834.52	1464.36	18283	100	18283	16878	92.3153	18048	16749	91.6097
EST5.non	12.5	GS20.non	100	SOL.norm	4000	56625	100.03	161073323	0.15	19724	107.882	1510.16	1606.21	18283	100	18283	18181	99.4421	18042	18171	99.3874
EST5.non	50	GS20.non	25	SOL.norm	1000	76500	100	40334803	6.55	118082	645.857	266.66	1186.53	18283	100	18283	12858	70.3276	18058	12190	66.674
EST5.non	50	GS20.non	50	SOL.norm	2000	86500	100.02	80598720	2.37	31750	173.659	944.81	1495.83	18283	100	18283	17139	93.7428	18046	17015	93.0646
EST5.non	50	GS20.non	100	SOL.norm	4000	106500	100.03	161126456	0.16	19469	106.487	1529.78	1610.07	18283	100	18283	18200	99.546	18042	18190	99.4913
EST5.non	3.125	GS20.norm	25	GSFLX.non	100	19156	84.68	662469	28.25	56211	307.45	449.04	911.08	18283	100	11369	7278	39.8075	2755	2454	13.4223
EST5.non	3.125	GS20.norm	50	GSFLX.non	200	34156	94.6	1320729	14.94	39561	216.381	712.65	1213.95	18283	100	16232	11759	64.3166	6009	5433	29.7161
EST5.non	3.125	GS20.norm	100	GSFLX.non	400	64156	98.65	2636298	5.07	25331	138.549	1159.7	1462	18283	100	18098	15813	86.4902	10639	10045	54.9417
EST5.non	12.5	GS20.norm	25	GSFLX.non	100	31625	85.86	675756	27.69	52799	288.787	484.62	967.85	18283	100	11917	8093	44.2652	3148	2847	15.5718
EST5.non	12.5	GS20.norm	50	GSFLX.non	200	46625	94.92	1334016	14.6	38107	208.429	742.23	1238.37	18283	100	16347	12171	66.57	6325	5761	31.5101
EST5.non	12.5	GS20.norm	100	GSFLX.non	400	76625	98.71	2649585	4.88	24959	136.515	1177.58	1468.6	18283	100	18109	15934	87.152	10765	10201	55.795
EST5.non	50	GS20.norm	25	GSFLX.non	100	81500	89.03	728889	25.23	44162	241.547	600.49	1108.09	18283	100	13366	9991	54.6464	4293	3931	21.5008
EST5.non	50	GS20.norm	50	GSFLX.non	200	96500	95.79	1387149	13.27	34107	186.55	836.6	1305.05	18283	100	16751	13247	72.4553	7210	6655	36.3999
EST5.non	50	GS20.norm	100	GSFLX.non	400	126500	98.86	2702718	4.3	23931	130.892	1229.87	1488.29	18283	100	18141	16272	89.0007	11226	10710	58.579
EST5.non	3.125	GS20.norm	25	GSFLX.norm	100	19156	92.81	668649	14.53	37471	204.95	737.65	1139.65	18283	100	16014	11438	62.5608	3784	3310	18.1042
EST5.non	3.125	GS20.norm	50	GSFLX.norm	200	34156	98	1332773	4.81	24574	134.409	1187.09	1420.32	18283	100	18105	15730	86.0362	8323	7706	42.1484
EST5.non	3.125	GS20.norm	100	GSFLX.norm	400	64156	99.54	2660816	0.76	19309	105.612	1533.97	1578.18	18283	100	18278	17848	97.6207	13324	13054	71.3997
EST5.non	12.5	GS20.norm	25	GSFLX.norm	100	31625	93.78	681936	13.04	34599	189.241	807.13	1191.43	18283	100	16430	12194	66.6958	4263	3770	20.6202
EST5.non	12.5	GS20.norm	50	GSFLX.norm	200	46625	98.24	1346060	4.15	23626	129.224	1237.62	1441.54	18283	100	18150	16059	87.8357	8708	8117	44.3964
EST5.non	12.5	GS20.norm	100	GSFLX.norm	400	76625	99.58	2674103	0.64	19142	104.698	1547.93	1582.75	18283	100	18278	17905	97.9325	13500	13261	72.5319
EST5.non	50	GS20.norm	25	GSFLX.norm	100	81500	95.79	735069	9.89	29116	159.252	979.37	1306.03	18283	100	17237	13902	76.0378	5655	5144	28.1354
EST5.non	50	GS20.norm	50	GSFLX.norm	200	96500	98.72	1399193	2.8	21771	119.078	1349.47	1488.86	18283	100	18212	16731	91.5112	9796	9244	50.5606
EST5.non	50	GS20.norm	100	GSFLX.norm	400	126500	99.65	2727236	0.46	18900	103.375	1568.84	1592.9	18283	100	18279	18003	98.4685	13940	13731	75.1026
EST5.non	3.125	GS20.norm	25	SOL.non	1000	14156	99.53	40265532	24.58	490158	2680.95	75.09	729.45	18283	100	18251	6528	35.7053	15725	5984	32.7299
EST5.non	3.125	GS20.norm	50	SOL.non	2000	24156	99.95	80526910	15.07	181067	990.357	178.93	1126.16	18283	100	18281	11479	62.7851	17780	10888	59.5526
EST5.non	3.125	GS20.norm	100	SOL.non	4000	44156	100.02	161048554	6.29	48313	264.251	626.62	1452.01	18283	100	18283	15961	87.2997	18036	15561	85.1119
EST5.non	12.5	GS20.norm	25	SOL.non	1000	26625	99.55	40278819	25.09	457387	2501.71	79.31	803.72	18283	100	18253	7021	38.4018	15763	6326	34.6004
EST5.non	12.5	GS20.norm	50	SOL.non	2000	36625	99.96	80540197	15.2	173217	947.421	186.28	1153.82	18283	100	18282	11746	64.2455	17783	11091	60.6629
EST5.non	12.5	GS20.norm	100	SOL.non	4000	56625	100.02	161061841	6.29	47310	258.765	639.55	1457.62	18283	100	18283	16026	87.6552	18036	15613	85.3963
EST5.non	50	GS20.norm	25	SOL.non	1000	76500	99.6	40331952	26.78	363233	1986.73	95.76	990.12	18283	100	18261	8653	47.3281	15923	7453	40.7646
EST5.non	50	GS20.norm	50	SOL.non	2000	86500	99.97	80593330	15.54	150093	820.943	212.41	1230.78	18283	100	18282	12500	68.3695	17791	11654	63.7423
EST5.non	50	GS20.norm	100	SOL.non	4000	106500	100.03	161114974	6.24	44273	242.154	682.25	1473.85	18283	100	18283	16240	88.8257	18036	15798	86.4081
EST5.non	3.125	GS20.norm	25	SOL.norm	1000	14156	99.99	40269823	7.12	175088	957.655	185.46	995.71	18283	100	18283	11206	61.2919	18028	10724	58.6556
EST5.non	3.125	GS20.norm	50	SOL.norm	2000	24156	100.02	80535546	3.07	40039	218.996	752.84	1450.54	18283	100	18283	16822	92.009	18041	16695	91.3143
EST5.non	3.125	GS20.norm	100	SOL.norm	4000	44156	100.04	161065834	0.2	20249	110.753	1471.62	1603.17	18283	100	18283	18162	99.3382	18041	18153	99.289
EST5.non	12.5	GS20.norm	25	SOL.norm	1000	26625	99.99	40283110	7.16	153837	841.421	208.67	1064.25	18283	100	18283	11764	64.3439	18030	11217	61.3521
EST5.non	12.5	GS20.norm	50	SOL.norm	2000	36625	100.02	80548833	2.94	37431	204.731	804.09	1466.03	18283	100	18283	16922	92.5559	18041	16793	91.8504
EST5.non	12.5	GS20.norm	100	SOL.norm	4000	56625	100.04	161079121	0.19	20058	109.708	1485.48	1605.01	18283	100	18283	18172	99.3929	18041	18165	99.3546
EST5.non	50	GS20.norm	25	SOL.norm	1000	76500	100	40336243	7.18	109876	600.974	285.2	1210.28	18283	100	18283	13198	72.1873	18034	12511	68.4297
EST5.non	50	GS20.norm	50	SOL.norm	2000	86500	100.03	80601966	2.66	32028	175.179	936.79	1501.64	18283	100	18283	17208	94.1202	18041	17094	93.4967
EST5.non	50	GS20.norm	100	SOL.norm	4000	106500	100.04	161132254	0.18	19693	107.712	1512.74	1608.53	18283	100	18283	18192	99.5023	18041	18186	99.4695
EST5.non	3.125	GSFLX.non	100	SOL.non	1000	17156	99.5	40428083	29.08	447814	2449.35	80.24	954.55	18283	100	18238	8233	45.0309	15614	7306	39.9606
EST5.non	3.125	GSFLX.non	200	SOL.non	2000	30156	99.97	80851623	17.46	196141	1072.81	166.25	1245.5	18283	100	18281	12390	67.7679	17745	11641	63.6712
EST5.non	3.125	GSFLX.non	400	SOL.non	4000	56156	100.04	161698884	7.06	57652	315.331	527.93	1467.43	18283	100	18283	15916	87.0535	18034	15444	84.4719
EST5.non	12.5	GSFLX.non	100	SOL.non	1000	29625	99.52	40441370	29.44	422140	2308.92	84.18	998.15	18283	100	18241	8703	47.6016	15652	7589	41.5085
EST5.non	12.5	GSFLX.non	200	SOL.non	2000	42625	99.97	80864910	17.57	188529	1031.17	172.29	1263.03	18283	100	18281	12620	69.0259	17749	11818	64.6393
EST5.non	12.5	GSFLX.non	400	SOL.non	4000	68625	100.04	161712171	7.08	56445	308.729	538.85	1471.79	18283	100	18283	15982	87.4145	18034	15493	84.7399
EST5.non	50	GSFLX.non	100	SOL.non	1000	79500	99.56	40494503	30.71	344564	1884.61	99.68	1119.06	18283	100	18249	10184	55.702	15842	8510	46.546
EST5.non	50	GSFLX.non	200	SOL.non	2000	92500	99.97	80918043	17.88	164422	899.316	195.13	1316.02	18283	100	18282	13340	72.964	17756	12360	67.6038
EST5.non	50	GSFLX.non	400	SOL.non	4000	118500	100.04	161765304	7.04	52596	287.677	577.02	1486.57	18283	100	18283	16201	88.6124	18035	15665	85.6807
EST5.norm	3.125	GS20.non	25	GSFLX.non	100	19156	77.88	661139	31.61	43888	240.048	528.32	898.58	18258	99.8633	9597	6724	36.7773	2618	2377	13.0011
EST5.norm	3.125	GS20.non	50	GSFLX.non	200	34156	89.13	1317593	21.53	36665	200.541	723.76	1152.82	18283	100	13461	10540	57.6492	5040	4649	25.428
EST5.norm	3.125	GS20.non	100	GSFLX.non	400	64156	95.91	2630610	10.83	27907	152.639	1023.03	1378.34	18283	100	16564	14178	77.5474	8329	7913	43.2806
EST5.norm	12.5	GS20.non	25	GSFLX.non	100	31625	82.66	674753	26.8	38989	213.253	631.12	1016.74	18272	99.9398	11163	8329	45.556	3068	2768	15.1397
EST5.norm	12.5	GS20.non	50	GSFLX.non	200	46625	91.31	1331207	17.96	32804	179.424	828.57	1227.32	18283	100	14506	11736	64.1908	5512	5105	27.9221
EST5.norm	12.5	GS20.non	100	GSFLX.non	400	76625	96.62	2644224	9.16	25931	141.831	1109.02	1416.26	18283	100	16968	14910	81.5512	8720	8310	45.4521
EST5.norm	50	GS20.non	25	GSFLX.non	100	81500	91.73	729358	15.39	29007	158.656	941.12	1262.08	18283	100	14776	12219	66.8326	4727	4369	23.8965
EST5.norm	50	GS20.non	50	GSFLX.non	200	96500	95.64	1385812	10.15	25564	139.824	1113.4	1386.33	18283	100	16605	14443	78.9969	7092	6696	36.6242
EST5.norm	50	GS20.non	100	GSFLX.non	400	126500	98.1	2698829	5.02	22155	121.178	1317.66	1497.07	18283	100	17744	16356	89.4602	9963	9607	52.5461
EST5.norm	3.125	GS20.non	25	GSFLX.norm	100	19156	92.47	667319	13.91	36800	201.28	748.28	1136.08	18283	100	15636	11282	61.7076	3596	3146	17.2072
EST5.norm	3.125	GS20.non	50	GSFLX.norm	200	34156	97.9	1329637	4.67	24437	133.66	1192.52	1419.87	18283	100	18057	15689	85.812	7722	7138	39.0417
EST5.norm	3.125	GS20.non	100	GSFLX.norm	400	64156	99.5	2655128	0.68	19256	105.322	1537.53	1579.78	18283	100	18280	17848	97.6207	12607	12324	67.4069
EST5.norm	12.5	GS20.non	25	GSFLX.norm	100	31625	93.62	680933	12.52	33628	183.93	828.96	1195.93	18283	100	16233	12323	67.4014	4123	3667	20.0569
EST5.norm	12.5	GS20.non	50	GSFLX.norm	200	46625	98.15	1343251	4.05	23490	128.48	1243.68	1440.58	18283	100	18108	16066	87.874	8177	7612	41.6343
EST5.norm	12.5	GS20.non	100	GSFLX.norm	400	76625	99.53	2668742	0.59	19133	104.649	1547.9	1583.21	18283	100	18280	17901	97.9106	12813	12551	68.6485
EST5.norm	50	GS20.non	25	GSFLX.norm	100	81500	96.32	735538	7.92	26695	146.01	1074.03	1345.65	18283	100	17504	14728	80.5557	6063	5557	30.3944
EST5.norm	50	GS20.non	50	GSFLX.norm	200	96500	98.76	1397856	2.53	21257	116.266	1382.6	1498.2	18283	100	18211	16992	92.9388	9661	9194	50.2872
EST5.norm	50	GS20.non	100	GSFLX.norm	400	126500	99.63	2723347	0.46	18846	103.079	1572.98	1593.84	18283	100	18281	18038	98.66	13571	13400	73.2921
EST5.norm	3.125	GS20.non	25	SOL.non	1000	14156	99.4	40264202	25.92	666200	3643.82	59.15	702.4	18283	100	18218	6179	33.7964	15288	5639	30.8429
EST5.norm	3.125	GS20.non	50	SOL.non	2000	24156	99.93	80523774	15.57	333555	1824.4	104.64	1026.06	18283	100	18281	10199	55.7841	17642	9782	53.5033
EST5.norm	3.125	GS20.non	100	SOL.non	4000	44156	100.01	161042866	6.73	110535	604.578	283.67	1321.26	18283	100	18283	14168	77.4928	18036	13906	76.0597
EST5.norm	12.5	GS20.non	25	SOL.non	1000	26625	99.49	40277816	26.22	522347	2857.01	71.25	877.91	18283	100	18238	7527	41.1694	15586	6440	35.224
EST5.norm	12.5	GS20.non	50	SOL.non	2000	36625	99.94	80537388	15.86	268959	1471.09	125.79	1135.9	18283	100	18281	11118	60.8106	17685	10431	57.053
EST5.norm	12.5	GS20.non	100	SOL.non	4000	56625	100.01	161056480	6.8	94000	514.139	330.5	1372.05	18283	100	18283	14632	80.0306	18036	14286	78.1382
EST5.norm	50	GS20.non	25	SOL.non	1000	76500	99.69	40332421	26.13	255500	1397.47	130.01	1186.35	18283	100	18265	10950	59.8917	16292	8324	45.5286
EST5.norm	50	GS20.non	50	SOL.non	2000	86500	99.97	80591993	16.11	140672	769.414	225.52	1340.53	18283	100	18282	13492	73.7953	17785	12107	66.22
EST5.norm	50	GS20.non	100	SOL.non	4000	106500	100.02	161111085	6.77	58903	322.174	517.06	1474.14	18283	100	18283	15874	86.8238	18035	15233	83.3178
EST5.norm	3.125	GS20.non	25	SOL.norm	1000	14156	99.98	40268493	6.72	174268	953.17	186.3	987.21	18283	100	18283	11074	60.5699	18064	10551	57.7093
EST5.norm	3.125	GS20.non	50	SOL.norm	2000	24156	100.01	80532410	2.79	37892	207.253	794.48	1452.66	18283	100	18283	16809	91.9379	18047	16676	91.2104
EST5.norm	3.125	GS20.non	100	SOL.norm	4000	44156	100.03	161060146	0.17	19882	108.746	1498.3	1605.54	18283	100	18283	18175	99.4093	18043	18163	99.3437
EST5.norm	12.5	GS20.non	25	SOL.norm	1000	26625	99.99	40282107	6.96	153684	840.584	208.89	1068.79	18283	100	18283	11786	64.4643	18048	11200	61.2591
EST5.norm	12.5	GS20.non	50	SOL.norm	2000	36625	100.02	80546024	2.78	36016	196.992	834.97	1465.06	18283	100	18283	16901	92.4411	18046	16772	91.7355
EST5.norm	12.5	GS20.non	100	SOL.norm	4000	56625	100.03	161073760	0.15	19783	108.204	1505.76	1606.22	18283	100	18283	18182	99.4476	18043	18168	99.371
EST5.norm	50	GS20.non	25	SOL.norm	1000	76500	100.01	40336712	7.78	103577	566.521	301.42	1259.09	18283	100	18283	13835	75.6714	18033	13005	71.1317
EST5.norm	50	GS20.non	50	SOL.norm	2000	86500	100.03	80600629	2.71	31662	173.177	947.41	1504.96	18283	100	18283	17273	94.4757	18042	17141	93.7538
EST5.norm	50	GS20.non	100	SOL.norm	4000	106500	100.04	161128365	0.16	19574	107.061	1521.79	1608.46	18283	100	18283	18196	99.5241	18041	18186	99.4695
EST5.norm	3.125	GS20.norm	25	GSFLX.non	100	19156	85.43	662579	27.53	54061	295.69	470.99	939.61	18283	100	11742	7627	41.7163	2832	2518	13.7724
EST5.norm	3.125	GS20.norm	50	GSFLX.non	200	34156	94.83	1320839	14.51	38345	209.73	736.96	1230.62	18283	100	16369	12044	65.8754	6092	5508	30.1263
EST5.norm	3.125	GS20.norm	100	GSFLX.non	400	64156	98.7	2636408	4.85	24925	136.329	1179.04	1467.86	18283	100	18112	15910	87.0207	10703	10121	55.3574
EST5.norm	12.5	GS20.norm	25	GSFLX.non	100	31625	88.19	676193	24.68	46326	253.383	567.11	1047.87	18283	100	13109	9119	49.8769	3324	2972	16.2555
EST5.norm	12.5	GS20.norm	50	GSFLX.non	200	46625	95.69	1334453	12.96	34269	187.436	831.74	1287.48	18283	100	16841	12985	71.0223	6615	6038	33.0252
EST5.norm	12.5	GS20.norm	100	GSFLX.non	400	76625	98.86	2650022	4.28	23748	129.891	1239.34	1487.22	18283	100	18152	16286	89.0773	11045	10515	57.5124
EST5.norm	50	GS20.norm	25	GSFLX.non	100	81500	93.88	730798	15.96	31785	173.85	879.31	1275.37	18283	100	15953	12657	69.2282	5098	4684	25.6194
EST5.norm	50	GS20.norm	50	GSFLX.non	200	96500	97.54	1389058	8.35	26156	143.062	1110.13	1417.76	18283	100	17749	15235	83.3288	8270	7757	42.4274
EST5.norm	50	GS20.norm	100	GSFLX.non	400	126500	99.24	2704627	2.5	21124	115.539	1398.17	1535.33	18283	100	18236	17154	93.8249	12110	11704	64.0158
EST5.norm	3.125	GS20.norm	25	GSFLX.norm	100	19156	92.78	668759	14.44	37365	204.37	739.52	1140.72	18283	100	16061	11502	62.9109	3790	3329	18.2082
EST5.norm	3.125	GS20.norm	50	GSFLX.norm	200	34156	97.98	1332883	4.88	24630	134.715	1184.16	1419.26	18283	100	18100	15727	86.0198	8290	7693	42.0773
EST5.norm	3.125	GS20.norm	100	GSFLX.norm	400	64156	99.54	2660926	0.77	19325	105.699	1532.6	1577.78	18283	100	18277	17849	97.6262	13313	13042	71.334
EST5.norm	12.5	GS20.norm	25	GSFLX.norm	100	31625	93.83	682373	13.04	34077	186.386	819.88	1198.46	18283	100	16552	12465	68.1781	4306	3830	20.9484
EST5.norm	12.5	GS20.norm	50	GSFLX.norm	200	46625	98.21	1346497	4.3	23649	129.35	1236.02	1440.18	18283	100	18135	16103	88.0764	8734	8148	44.566
EST5.norm	12.5	GS20.norm	100	GSFLX.norm	400	76625	99.57	2674540	0.69	19203	105.032	1542.8	1580.7	18283	100	18277	17895	97.8778	13517	13278	72.6248
EST5.norm	50	GS20.norm	25	GSFLX.norm	100	81500	96.34	736978	8.35	26847	146.841	1068.13	1344.43	18283	100	17575	14798	80.9386	6218	5741	31.4008
EST5.norm	50	GS20.norm	50	GSFLX.norm	200	96500	98.76	1401102	2.58	21369	116.879	1375.42	1496.14	18283	100	18215	16994	92.9497	10157	9666	52.8688
EST5.norm	50	GS20.norm	100	GSFLX.norm	400	126500	99.65	2729145	0.49	18902	103.386	1568.69	1591.68	18283	100	18278	18032	98.6271	14167	14031	76.7434
EST5.norm	3.125	GS20.norm	25	SOL.non	1000	14156	99.55	40265642	24.48	463555	2535.44	78.54	770.46	18283	100	18253	6837	37.3954	15781	6123	33.4901
EST5.norm	3.125	GS20.norm	50	SOL.non	2000	24156	99.95	80527020	15.06	172548	943.762	186.95	1150.02	18283	100	18282	11718	64.0923	17788	11045	60.4113
EST5.norm	3.125	GS20.norm	100	SOL.non	4000	44156	100.02	161048664	6.25	46866	256.336	645.44	1458.65	18283	100	18283	16048	87.7755	18036	15640	85.5439
EST5.norm	12.5	GS20.norm	25	SOL.non	1000	26625	99.62	40279256	24.54	375036	2051.28	93.49	922.09	18283	100	18266	8137	44.5058	16009	6907	37.7783
EST5.norm	12.5	GS20.norm	50	SOL.non	2000	36625	99.96	80540634	14.93	145185	794.098	219.1	1223.65	18283	100	18282	12474	68.2273	17815	11532	63.075
EST5.norm	12.5	GS20.norm	100	SOL.non	4000	56625	100.02	161062278	5.9	42516	232.544	709.73	1479.33	18283	100	18283	16328	89.307	18036	15841	86.6433
EST5.norm	50	GS20.norm	25	SOL.non	1000	76500	99.76	40333861	23.95	198170	1083.9	163.53	1205.32	18283	100	18274	11422	62.4733	16619	8777	48.0063
EST5.norm	50	GS20.norm	50	SOL.non	2000	86500	99.98	80595239	14.18	85701	468.747	359.86	1381.2	18283	100	18282	14530	79.4727	17872	12953	70.8472
EST5.norm	50	GS20.norm	100	SOL.non	4000	106500	100.03	161116883	5.15	32591	178.258	920.66	1531.03	18283	100	18283	17074	93.3873	18036	16525	90.3845
EST5.norm	3.125	GS20.norm	25	SOL.norm	1000	14156	99.99	40269933	7.22	176597	965.908	184.01	998.17	18283	100	18283	11263	61.6037	18028	10771	58.9127
EST5.norm	3.125	GS20.norm	50	SOL.norm	2000	24156	100.02	80535656	3.12	40476	221.386	744.9	1449.29	18283	100	18283	16818	91.9871	18041	16691	91.2925
EST5.norm	3.125	GS20.norm	100	SOL.norm	4000	44156	100.04	161065944	0.21	20302	111.043	1467.83	1602.88	18283	100	18283	18162	99.3382	18041	18153	99.289
EST5.norm	12.5	GS20.norm	25	SOL.norm	1000	26625	99.99	40283547	7.46	156494	855.954	205.39	1077.13	18283	100	18283	11968	65.4597	18029	11370	62.1889
EST5.norm	12.5	GS20.norm	50	SOL.norm	2000	36625	100.02	80549270	3.12	38680	211.563	778.69	1461.77	18283	100	18283	16914	92.5122	18041	16787	91.8175
EST5.norm	12.5	GS20.norm	100	SOL.norm	4000	56625	100.04	161079558	0.18	20178	110.365	1476.76	1603.44	18283	100	18283	18166	99.3601	18041	18155	99.2999
EST5.norm	50	GS20.norm	25	SOL.norm	1000	76500	100.01	40338152	8.37	106585	582.973	293.34	1258.2	18283	100	18283	13894	75.9941	18032	13098	71.6403
EST5.norm	50	GS20.norm	50	SOL.norm	2000	86500	100.03	80603875	3.09	33656	184.084	892.32	1502.3	18283	100	18283	17283	94.5304	18041	17162	93.8686
EST5.norm	50	GS20.norm	100	SOL.norm	4000	106500	100.04	161134163	0.19	19945	109.09	1493.89	1606.87	18283	100	18283	18186	99.4695	18041	18175	99.4093
EST5.norm	3.125	GSFLX.non	100	SOL.non	1000	17156	99.52	40428193	29.08	419385	2293.85	84.68	986.81	18283	100	18240	8586	46.9617	15678	7475	40.885
EST5.norm	3.125	GSFLX.non	200	SOL.non	2000	30156	99.97	80851733	17.46	185544	1014.84	174.81	1263.99	18283	100	18281	12644	69.1571	17754	11787	64.4697
EST5.norm	3.125	GSFLX.non	400	SOL.non	4000	56156	100.04	161698994	7.04	55463	303.358	548.09	1474.41	18283	100	18283	16021	87.6279	18035	15524	84.9095
EST5.norm	12.5	GSFLX.non	100	SOL.non	1000	29625	99.59	40441807	29.25	332247	1817.25	103.02	1092.92	18283	100	18255	9900	54.1487	15933	8159	44.6262
EST5.norm	12.5	GSFLX.non	200	SOL.non	2000	42625	99.98	80865347	17.51	152340	833.233	209.37	1321.26	18283	100	18281	13440	73.5109	17779	12296	67.2537
EST5.norm	12.5	GSFLX.non	400	SOL.non	4000	68625	100.04	161712608	6.86	49314	269.726	614.28	1496.36	18283	100	18283	16370	89.5367	18035	15794	86.3863
EST5.norm	50	GSFLX.non	100	SOL.non	1000	79500	99.76	40496412	28.35	165982	907.849	191.75	1306.92	18283	100	18270	13001	71.1098	16561	9927	54.2963
EST5.norm	50	GSFLX.non	200	SOL.non	2000	92500	99.99	80919952	16.83	84770	463.655	363.4	1446.31	18283	100	18282	15383	84.1383	17853	13647	74.6431
EST5.norm	50	GSFLX.non	400	SOL.non	4000	118500	100.04	161767213	6.03	35693	195.225	842.15	1545.61	18283	100	18283	17136	93.7264	18036	16450	89.9743
EST5.norm	3.125	GSFLX.non	100	SOL.norm	1000	17156	100.02	40432484	6.37	95636	523.087	325.21	1228.4	18283	100	18283	13458	73.6094	18042	12839	70.2237
EST5.norm	3.125	GSFLX.non	200	SOL.norm	2000	30156	100.04	80860369	1.82	25622	140.141	1166.77	1546.61	18283	100	18283	17548	95.9799	18041	17441	95.3946
EST5.norm	3.125	GSFLX.non	400	SOL.norm	4000	56156	100.06	161716274	0.07	18778	102.707	1585.78	1620.54	18283	100	18283	18247	99.8031	18041	18243	99.7812
EST5.norm	12.5	GSFLX.non	100	SOL.norm	1000	29625	100.02	40446098	6.51	85128	465.613	363.18	1273.86	18283	100	18283	13996	76.552	18037	13357	73.0569
EST5.norm	12.5	GSFLX.non	200	SOL.norm	2000	42625	100.05	80873983	1.81	24948	136.455	1197.82	1552.58	18283	100	18283	17605	96.2916	18041	17500	95.7173
EST5.norm	12.5	GSFLX.non	400	SOL.norm	4000	68625	100.06	161729888	0.07	18749	102.549	1588.21	1620.71	18283	100	18283	18249	99.814	18041	18244	99.7867
EST5.norm	50	GSFLX.non	100	SOL.norm	1000	79500	100.03	40500703	7.01	60042	328.403	507.57	1391.69	18283	100	18283	15458	84.5485	18036	14740	80.6213
EST5.norm	50	GSFLX.non	200	SOL.norm	2000	92500	100.05	80928588	1.55	23285	127.359	1282.12	1571.14	18283	100	18283	17820	97.4676	18041	17731	96.9808
EST5.norm	50	GSFLX.non	400	SOL.norm	4000	118500	100.06	161784493	0.07	18684	102.193	1593.69	1621.54	18283	100	18283	18256	99.8523	18041	18252	99.8304
EST5.norm	3.125	GSFLX.norm	100	SOL.non	1000	17156	99.85	40434373	23.02	125844	688.312	248.96	1258.95	18283	100	18280	13193	72.1599	16979	9776	53.4704
EST5.norm	3.125	GSFLX.norm	200	SOL.non	2000	30156	100.02	80863777	10.74	37378	204.441	804.33	1520.14	18283	100	18283	16990	92.9279	17958	15149	82.8584
EST5.norm	3.125	GSFLX.norm	400	SOL.non	4000	56156	100.05	161723512	1.57	20106	109.971	1482.01	1614.2	18283	100	18283	18149	99.2671	18038	17799	97.3527
EST5.norm	12.5	GSFLX.norm	100	SOL.non	1000	29625	99.87	40447987	22.59	108538	593.655	286.3	1301.95	18283	100	18281	13936	76.2238	17077	10295	56.3091
EST5.norm	12.5	GSFLX.norm	200	SOL.non	2000	42625	100.02	80877391	9.81	34750	190.067	863.96	1530.43	18283	100	18283	17158	93.8467	17961	15371	84.0726
EST5.norm	12.5	GSFLX.norm	400	SOL.non	4000	68625	100.05	161737126	1.45	19931	109.014	1494.88	1615.03	18283	100	18283	18165	99.3546	18038	17828	97.5113
EST5.norm	50	GSFLX.norm	100	SOL.non	1000	79500	99.92	40502592	20.18	69219	378.598	440.63	1416.61	18283	100	18281	15697	85.8557	17327	11879	64.9729
EST5.norm	50	GSFLX.norm	200	SOL.non	2000	92500	100.02	80931996	7.83	28664	156.78	1044.02	1560.44	18283	100	18283	17618	96.3627	17974	16037	87.7154
EST5.norm	50	GSFLX.norm	400	SOL.non	4000	118500	100.05	161791731	1.18	19545	106.903	1524.09	1618.62	18283	100	18283	18209	99.5953	18038	17935	98.0966
EST5.norm	3.125	GSFLX.norm	100	SOL.norm	1000	17156	100.03	40438664	8.33	79326	433.878	388.26	1302.56	18283	100	18283	14628	80.0088	18035	13973	76.4262
EST5.norm	3.125	GSFLX.norm	200	SOL.norm	2000	30156	100.05	80872413	2.61	25970	142.045	1151.42	1559.92	18283	100	18283	17751	97.0902	18041	17660	96.5925
EST5.norm	3.125	GSFLX.norm	400	SOL.norm	4000	56156	100.06	161740792	0.08	18847	103.085	1580.12	1618.51	18283	100	18283	18246	99.7976	18041	18242	99.7757
EST5.norm	12.5	GSFLX.norm	100	SOL.norm	1000	29625	100.03	40452278	8.46	72175	394.766	425.01	1334.24	18283	100	18283	15042	82.2731	18035	14359	78.5374
EST5.norm	12.5	GSFLX.norm	200	SOL.norm	2000	42625	100.05	80886027	2.49	25330	138.544	1180.07	1563.29	18283	100	18283	17792	97.3144	18041	17705	96.8386
EST5.norm	12.5	GSFLX.norm	400	SOL.norm	4000	68625	100.06	161754406	0.06	18813	102.899	1582.94	1618.79	18283	100	18283	18249	99.814	18041	18245	99.7922
EST5.norm	50	GSFLX.norm	100	SOL.norm	1000	79500	100.03	40506883	8.75	53760	294.044	564.65	1423.03	18283	100	18283	16122	88.1803	18035	15484	84.6907
EST5.norm	50	GSFLX.norm	200	SOL.norm	2000	92500	100.06	80940632	2.33	23868	130.548	1251.27	1575.37	18283	100	18283	17921	98.02	18041	17853	97.6481
EST5.norm	50	GSFLX.norm	400	SOL.norm	4000	118500	100.06	161809011	0.07	18758	102.598	1587.53	1619.83	18283	100	18283	18256	99.8523	18041	18252	99.8304
GS20.non	25	GSFLX.non	100	SOL.non	1000	19000	99.53	40669933	29.4	408394	2233.74	86.51	976.24	18283	100	18241	8544	46.7319	15689	7631	41.7382
GS20.non	25	GSFLX.non	200	SOL.non	2000	32000	99.97	81093473	17.56	184768	1010.6	175.47	1254.57	18283	100	18281	12556	68.6758	17759	11811	64.601
GS20.non	25	GSFLX.non	400	SOL.non	4000	58000	100.04	161940734	7.01	55815	305.284	544.74	1471.12	18283	100	18283	15980	87.4036	18034	15513	84.8493
GS20.non	50	GSFLX.non	100	SOL.non	1000	25000	99.56	40916176	29.83	366211	2003.01	94.72	1008.28	18283	100	18247	8967	49.0456	15781	8033	43.937
GS20.non	50	GSFLX.non	200	SOL.non	2000	38000	99.97	81339716	17.56	172418	943.051	186.86	1268.52	18283	100	18281	12755	69.7643	17759	11991	65.5855
GS20.non	50	GSFLX.non	400	SOL.non	4000	64000	100.04	162186977	7.05	53825	294.399	564.24	1475.12	18283	100	18283	16046	87.7646	18035	15571	85.1665
GS20.non	100	GSFLX.non	100	SOL.non	1000	37000	99.61	41408600	30.43	302294	1653.42	111.58	1066.78	18283	100	18257	9763	53.3993	15932	8699	47.5797
GS20.non	100	GSFLX.non	200	SOL.non	2000	50000	99.98	81832140	17.7	151061	826.237	210.97	1298.27	18283	100	18281	13209	72.2474	17781	12436	68.0195
GS20.non	100	GSFLX.non	400	SOL.non	4000	76000	100.04	162679401	6.94	50419	275.77	601.2	1484.6	18283	100	18283	16194	88.5741	18036	15742	86.1018
GS20.non	25	GSFLX.non	100	SOL.norm	1000	19000	100.02	40674224	6.15	89034	486.977	348.05	1242.34	18283	100	18283	13638	74.5939	18038	13114	71.7278
GS20.non	25	GSFLX.non	200	SOL.norm	2000	32000	100.04	81102109	1.69	25185	137.751	1186.71	1548.92	18283	100	18283	17553	96.0072	18041	17462	95.5095
GS20.non	25	GSFLX.non	400	SOL.norm	4000	58000	100.06	161958014	0.07	18762	102.62	1587.12	1620.51	18283	100	18283	18246	99.7976	18041	18242	99.7757
GS20.non	50	GSFLX.non	100	SOL.norm	1000	25000	100.02	40920467	5.9	80424	439.884	383.46	1271.28	18283	100	18283	13993	76.5356	18037	13515	73.9211
GS20.non	50	GSFLX.non	200	SOL.norm	2000	38000	100.05	81348352	1.61	24594	134.518	1214.81	1554.57	18283	100	18283	17603	96.2807	18041	17518	95.8158
GS20.non	50	GSFLX.non	400	SOL.norm	4000	64000	100.06	162204257	0.06	18731	102.45	1589.72	1620.75	18283	100	18283	18248	99.8086	18041	18244	99.7867
GS20.non	100	GSFLX.non	100	SOL.norm	1000	37000	100.02	41412891	5.64	68344	373.812	448.18	1318.09	18283	100	18283	14560	79.6368	18038	14116	77.2083
GS20.non	100	GSFLX.non	200	SOL.norm	2000	50000	100.05	81840776	1.52	23730	129.793	1258.41	1562.82	18283	100	18283	17688	96.7456	18041	17613	96.3354
GS20.non	100	GSFLX.non	400	SOL.norm	4000	76000	100.06	162696681	0.04	18678	102.16	1594.18	1621.44	18283	100	18283	18253	99.8359	18041	18249	99.814
GS20.non	25	GSFLX.norm	100	SOL.non	1000	19000	99.85	40676113	23.74	119459	653.388	261.35	1271.15	18283	100	18280	13321	72.86	16987	10036	54.8925
GS20.non	25	GSFLX.norm	200	SOL.non	2000	32000	100.02	81105517	10.91	37137	203.123	809.41	1522.95	18283	100	18283	16997	92.9661	17959	15206	83.1702
GS20.non	25	GSFLX.norm	400	SOL.non	4000	58000	100.05	161965252	1.55	20078	109.818	1484.05	1614.46	18283	100	18283	18147	99.2561	18038	17805	97.3855
GS20.non	50	GSFLX.norm	100	SOL.non	1000	25000	99.86	40922356	24.15	108858	595.406	285.25	1295.65	18283	100	18280	13626	74.5283	17022	10460	57.2116
GS20.non	50	GSFLX.norm	200	SOL.non	2000	38000	100.02	81351760	10.75	35801	195.816	839	1529.6	18283	100	18283	17076	93.3982	17959	15363	84.0289
GS20.non	50	GSFLX.norm	400	SOL.non	4000	64000	100.05	162211495	1.54	20029	109.55	1487.64	1614.72	18283	100	18283	18150	99.2725	18037	17811	97.4184
GS20.non	100	GSFLX.norm	100	SOL.non	1000	37000	99.87	41414780	24.57	91937	502.855	334.89	1335.86	18283	100	18281	14156	77.4271	17073	11088	60.6465
GS20.non	100	GSFLX.norm	200	SOL.non	2000	50000	100.02	81844184	10.35	33908	185.462	884.93	1538.47	18283	100	18283	17166	93.8905	17963	15555	85.079
GS20.non	100	GSFLX.norm	400	SOL.non	4000	76000	100.05	162703919	1.48	19943	109.079	1493.99	1615.38	18283	100	18283	18159	99.3218	18038	17842	97.5879
GS20.non	25	GSFLX.norm	100	SOL.norm	1000	19000	100.03	40680404	7.89	67193	367.516	455.3	1330.77	18283	100	18283	14867	81.316	18037	14309	78.264
GS20.non	25	GSFLX.norm	200	SOL.norm	2000	32000	100.05	81114153	2.3	24695	135.071	1209.97	1565.87	18283	100	18283	17801	97.3637	18041	17718	96.9097
GS20.non	25	GSFLX.norm	400	SOL.norm	4000	58000	100.06	161982532	0.06	18777	102.702	1585.94	1619.33	18283	100	18283	18249	99.814	18041	18245	99.7922
GS20.non	50	GSFLX.norm	100	SOL.norm	1000	25000	100.03	40926647	7.52	58090	317.727	523.98	1364.93	18283	100	18283	15266	83.4983	18038	14718	80.501
GS20.non	50	GSFLX.norm	200	SOL.norm	2000	38000	100.06	81360396	2.17	23576	128.95	1266.57	1572.86	18283	100	18283	17867	97.7247	18041	17791	97.309
GS20.non	50	GSFLX.norm	400	SOL.norm	4000	64000	100.06	162228775	0.07	18698	102.27	1592.57	1619.73	18283	100	18283	18251	99.825	18041	18246	99.7976
GS20.non	100	GSFLX.norm	100	SOL.norm	1000	37000	100.04	41419071	6.65	47056	257.376	642.89	1410.39	18283	100	18283	15751	86.1511	18038	15280	83.5749
GS20.non	100	GSFLX.norm	200	SOL.norm	2000	50000	100.06	81852820	1.63	22320	122.081	1336.87	1581.59	18283	100	18283	17931	98.0747	18041	17872	97.752
GS20.non	100	GSFLX.norm	400	SOL.norm	4000	76000	100.06	162721199	0.05	18615	101.816	1599.59	1620.86	18283	100	18283	18255	99.8469	18041	18252	99.8304
GS20.norm	25	GSFLX.non	100	SOL.non	1000	19000	99.65	40671373	28.08	284517	1556.18	117.93	1029.06	18283	100	18264	9434	51.5998	16101	8239	45.0637
GS20.norm	25	GSFLX.non	200	SOL.non	2000	32000	99.98	81094913	17.17	135224	739.616	233.83	1296.88	18283	100	18281	13244	72.4389	17817	12406	67.8554
GS20.norm	25	GSFLX.non	400	SOL.non	4000	58000	100.04	161942174	6.8	46582	254.783	649.3	1492.91	18283	100	18283	16337	89.3562	18035	15879	86.8512
GS20.norm	50	GSFLX.non	100	SOL.non	1000	25000	99.75	40919422	26.83	193195	1056.69	166.89	1113.26	18283	100	18272	10633	58.1579	16487	9154	50.0684
GS20.norm	50	GSFLX.non	200	SOL.non	2000	38000	99.99	81342962	16.43	97587	533.758	317.81	1348.67	18283	100	18282	14094	77.088	17862	13088	71.5856
GS20.norm	50	GSFLX.non	400	SOL.non	4000	64000	100.04	162190223	6.3	39016	213.4	771.89	1514.19	18283	100	18283	16673	91.194	18036	16230	88.771
GS20.norm	100	GSFLX.non	100	SOL.non	1000	37000	99.87	41414398	23.7	103101	563.917	300.24	1263.67	18283	100	18280	12945	70.8035	17066	10982	60.0667
GS20.norm	100	GSFLX.non	200	SOL.non	2000	50000	100.01	81837938	14.52	58994	322.671	515.29	1430.2	18283	100	18282	15406	84.2641	17923	14303	78.2311
GS20.norm	100	GSFLX.non	400	SOL.non	4000	76000	100.05	162685199	5.13	30125	164.771	994.7	1546.79	18283	100	18283	17158	93.8467	18037	16785	91.8066
GS20.norm	25	GSFLX.non	100	SOL.norm	1000	19000	100.02	40675664	6.52	80329	439.364	383.82	1269.22	18283	100	18283	14040	76.7926	18036	13474	73.6969
GS20.norm	25	GSFLX.non	200	SOL.norm	2000	32000	100.05	81103549	1.75	24813	135.716	1204.24	1554.27	18283	100	18283	17608	96.308	18041	17503	95.7337
GS20.norm	25	GSFLX.non	400	SOL.norm	4000	58000	100.06	161959454	0.07	18750	102.554	1588.14	1621.05	18283	100	18283	18248	99.8086	18041	18246	99.7976
GS20.norm	50	GSFLX.non	100	SOL.norm	1000	25000	100.02	40923713	6.76	66620	364.382	459.19	1321.14	18283	100	18283	14690	80.3479	18038	14177	77.542
GS20.norm	50	GSFLX.non	200	SOL.norm	2000	38000	100.05	81351598	1.66	23909	130.772	1249.12	1563.17	18283	100	18283	17699	96.8058	18041	17614	96.3409
GS20.norm	50	GSFLX.non	400	SOL.norm	4000	64000	100.06	162207503	0.07	18718	102.379	1590.83	1621.16	18283	100	18283	18248	99.8086	18041	18244	99.7867
GS20.norm	100	GSFLX.non	100	SOL.norm	1000	37000	100.03	41418689	6.65	48511	265.334	624.12	1397.89	18283	100	18283	15642	85.5549	18038	15243	83.3725
GS20.norm	100	GSFLX.non	200	SOL.norm	2000	50000	100.05	81846574	1.45	22444	122.759	1329.53	1576.64	18283	100	18283	17839	97.5715	18041	17768	97.1832
GS20.norm	100	GSFLX.non	400	SOL.norm	4000	76000	100.06	162702479	0.05	18635	101.925	1597.86	1621.85	18283	100	18283	18254	99.8414	18041	18250	99.8195
GS20.norm	25	GSFLX.norm	100	SOL.non	1000	19000	99.88	40677553	21.68	101886	557.272	304.07	1291.8	18283	100	18281	13727	75.0807	17148	10623	58.1032
GS20.norm	25	GSFLX.norm	200	SOL.non	2000	32000	100.02	81106957	9.78	34255	187.36	876.23	1529.73	18283	100	18283	17104	93.5514	17967	15544	85.0189
GS20.norm	25	GSFLX.norm	400	SOL.non	4000	58000	100.05	161966692	1.49	19951	109.123	1493.4	1615.07	18283	100	18283	18159	99.3218	18037	17853	97.6481
GS20.norm	50	GSFLX.norm	100	SOL.non	1000	25000	99.91	40925602	20.14	81192	444.085	377.84	1333.96	18283	100	18281	14379	78.6468	17298	11486	62.8234
GS20.norm	50	GSFLX.norm	200	SOL.non	2000	38000	100.02	81355006	8.61	31156	170.41	961.81	1541.18	18283	100	18283	17253	94.3664	17973	15868	86.791
GS20.norm	50	GSFLX.norm	400	SOL.non	4000	64000	100.05	162214741	1.32	19689	107.69	1513.05	1616.31	18283	100	18283	18170	99.3819	18037	17913	97.9763
GS20.norm	100	GSFLX.norm	100	SOL.non	1000	37000	99.95	41420578	17.08	55441	303.238	546.54	1405.4	18283	100	18281	15431	84.4008	17530	13038	71.3121
GS20.norm	100	GSFLX.norm	200	SOL.non	2000	50000	100.03	81849982	6.54	26719	146.141	1118.91	1561.15	18283	100	18283	17507	95.7556	17990	16477	90.122
GS20.norm	100	GSFLX.norm	400	SOL.non	4000	76000	100.05	162709717	1.09	19428	106.263	1533.18	1618.04	18283	100	18283	18192	99.5023	18038	17983	98.3591
GS20.norm	25	GSFLX.norm	100	SOL.norm	1000	19000	100.03	40681844	8.33	69816	381.863	438.79	1330.17	18283	100	18283	14967	81.8629	18035	14379	78.6468
GS20.norm	25	GSFLX.norm	200	SOL.norm	2000	32000	100.05	81115593	2.48	25295	138.353	1181.68	1564.85	18283	100	18283	17803	97.3746	18041	17717	96.9042
GS20.norm	25	GSFLX.norm	400	SOL.norm	4000	58000	100.06	161983972	0.07	18826	102.97	1581.86	1618.62	18283	100	18283	18246	99.7976	18041	18242	99.7757
GS20.norm	50	GSFLX.norm	100	SOL.norm	1000	25000	100.03	40929893	8.46	60157	329.032	506.47	1368.25	18283	100	18283	15411	84.2914	18035	14897	81.4801
GS20.norm	50	GSFLX.norm	200	SOL.norm	2000	38000	100.06	81363642	2.32	24447	133.714	1222.06	1569.54	18283	100	18283	17838	97.566	18041	17761	97.1449
GS20.norm	50	GSFLX.norm	400	SOL.norm	4000	64000	100.06	162232021	0.07	18768	102.653	1586.7	1619.2	18283	100	18283	18251	99.825	18041	18248	99.8086
GS20.norm	100	GSFLX.norm	100	SOL.norm	1000	37000	100.04	41424869	8.13	46512	254.4	650.04	1427.27	18283	100	18283	16107	88.0982	18036	15690	85.8174
GS20.norm	100	GSFLX.norm	200	SOL.norm	2000	50000	100.06	81858618	2.12	23240	127.113	1284.63	1579.48	18283	100	18283	17919	98.0091	18041	17855	97.659
GS20.norm	100	GSFLX.norm	400	SOL.norm	4000	76000	100.06	162726997	0.07	18693	102.243	1592.99	1620.85	18283	100	18283	18255	99.8469	18041	18250	99.8195
